# Supplementary material for: Transcriptome analysis of the liver of Eospalax fontanierii under hypoxia
Source: PeerJ. 2021 Apr 22;9:e11166. doi: 10.7717/peerj.11166 (PMC8071069; doi:10.7717/peerj.11166)
Supplement: Table S4 [file peerj-09-11166-s002.xls]

## Sheet: TableS3
TableS4: All Unigene expression and annotation informations	Normoxia (21% O2) Count | FPKM			Hypoxia (10.5% O2 44h) Count | FPKM			Hypoxia (6.5% O2 4h) Count | FPKM			Liver10.5%/21%		Liver6.5%/21%		Liver6.5%/10.5%		GO	KEGG	Pfam	Swissprot	Nr
Unigene_ID	Lv21_1	Lv21_2	Lv21_3	Lv10_1	Lv10_2	Lv10_3	Lv6_1	Lv6_2	Lv6_3	log2 (fold change)	p.value.adj	log2 (fold change)	p.value.adj	log2 (fold change)	p.value.adj
TRINITY_DN112227_c7_g1	23.00 | 0.93	58.00 | 2.41	155.00 | 5.92	52.00 | 2.29	72.00 | 2.97	142.00 | 6.04	39.00 | 1.85	36.00 | 1.59	50.00 | 1.95	-0.159146	0.999974	-0.743561	0.721428	-0.590763	0.554774
TRINITY_DN108211_c0_g1	66.00 | 6.00	77.46 | 5.27	28.00 | 1.71	18.00 | 1.28	40.00 | 2.68	38.00 | 3.39	36.00 | 3.70	26.00 | 1.88	54.00 | 4.68	-0.456737	0.999974	-0.171113	0.995838	0.572023	0.600093	Cellular Component:plasma membrane;; Cellular Component:membrane part;; Molecular Function:signaling receptor binding;; Molecular Function:peptide antigen binding;; Biological Process:antigen processing and presentation of peptide antigen via MHC class I;; Biological Process:signal transduction;; Biological Process:immune response;; Cellular Component:immunoglobulin complex;;	K06751 MHC1; major histocompatibility complex, class I	--	--	class I histocompatibility antigen, Non- alpha-1 chain-like
TRINITY_DN15863_c0_g1	28.00 | 2.45	97.00 | 8.77	96.00 | 7.98	95.00 | 9.15	90.00 | 8.09	65.00 | 6.02	45.00 | 4.68	96.00 | 9.77	142.00 | 12.72	-0.129454	0.999974	0.143152	0.995704	0.34634	0.756358
TRINITY_DN110335_c0_g1	28.00 | 0.90	7.00 | 0.23	70.00 | 2.14	14.00 | 0.49	68.00 | 2.24	61.00 | 2.07	12.00 | 0.46	34.00 | 1.19	58.00 | 1.79	0.143353	0.999974	0.114144	0.998099	-0.109355	0.948249
TRINITY_DN114133_c1_g1	14.00 | 4.44	5.00 | 6.19	28.00 | 5.17	4.00 | 0.18	80.00 | 12.49	38.00 | 1.60	7.00 | 6.69	2.00 | 0.09	27.00 | 12.49	0.36868	0.999974	-0.0687045	0.998438	-0.892115	0.559427
TRINITY_DN125607_c0_g1	3.00 | 0.40	15.00 | 2.08	6.00 | 0.76	20.00 | 2.97	18.00 | 2.48	9.00 | 1.28	30.00 | 4.81	3.00 | 0.50	1.00 | 0.15	0.170983	0.999974			0.0835324	0.971455	Cellular Component:extracellular space;; Cellular Component:platelet alpha granule lumen;; Molecular Function:glucose transmembrane transporter activity;; Molecular Function:chemokine activity;; Molecular Function:CXCR chemokine receptor binding;; Biological Process:leukocyte migration involved in inflammatory response;; Biological Process:platelet degranulation;; Biological Process:positive regu…	K05505 CXCL1_2_3; C-X-C motif chemokine 1/2/3	Small cytokines (intecrine/chemokine), interleukin-8 like	Platelet basic protein OS=Homo sapiens GN=PPBP PE=1 SV=3	platelet basic
TRINITY_DN17019_c0_g1	48.00 | 5.21	81.00 | 9.08	97.00 | 10.00	69.00 | 8.26	102.00 | 11.38	61.00 | 7.02	56.00 | 7.23	91.00 | 11.79	99.00 | 11.28	-0.145622	0.999974	0.150996	0.991451	0.368643	0.706989	Cellular Component:glycosylphosphatidylinositol-N-acetylglucosaminyltransferase (GPI-GnT) complex;; Cellular Component:integral component of endoplasmic reticulum membrane;; Cellular Component:dolichol-phosphate-mannose synthase complex;; Cellular Component:perinuclear region of cytoplasm;; Molecular Function:dolichyl-phosphate beta-D-mannosyltransferase activity;; Molecular Function:protein bind…	K09658 DPM2; dolichyl-phosphate mannosyltransferase polypeptide 2, regulatory subunit	Dolichol phosphate-mannose biosynthesis regulatory protein (DPM2)	Dolichol phosphate-mannose biosynthesis regulatory protein OS=Mus musculus GN=Dpm2 PE=3 SV=3	dolichol phosphate-mannose biosynthesis regulatory
TRINITY_DN33618_c0_g1	18.00 | 2.88	14.00 | 2.32	14.00 | 2.13	3.00 | 0.53	11.00 | 1.82	20.00 | 3.41	9.00 | 1.73	20.00 | 4.10	22.00 | 3.96			0.323984	0.969649	0.722665	0.614225
TRINITY_DN98544_c0_g1	16.00 | 0.56	5.00 | 0.18	9.00 | 0.31	10.00 | 0.40	21.00 | 0.78	6.00 | 0.23	18.00 | 0.77	10.00 | 0.40	4.00 | 0.14					0.216675	0.912001	Cellular Component:cytosol;; Cellular Component:membrane;; Molecular Function:phosphatidylinositol phospholipase C activity;; Molecular Function:metal ion binding;; Biological Process:angiogenesis;; Biological Process:intracellular signal transduction;; Biological Process:regulation of cell proliferation;; Biological Process:labyrinthine layer blood vessel development;; :;; Biological Process:pho…	K05857 PLCD; phosphatidylinositol phospholipase C, delta [EC:3.1.4.11]	Phosphatidylinositol-specific phospholipase C, X domainEF hand	1-phosphatidylinositol 4,5-bisphosphate phosphodiesterase delta-3 OS=Mus musculus GN=Plcd3 PE=1 SV=2	1-phosphatidylinositol 4,5-bisphosphate phosphodiesterase delta-3 isoform X1
TRINITY_DN88375_c0_g1	4887.00 | 286.56	985.00 | 61.84	987.00 | 61.67	1623.00 | 86.42	712.00 | 39.86	1021.00 | 64.06	2107.00 | 126.74	1480.00 | 89.92	619.00 | 38.86	0.155955	0.999974	0.721918	0.782368	0.615216	0.634788	Cellular Component:nucleus;; Molecular Function:RNA polymerase II proximal promoter sequence-specific DNA binding;; Molecular Function:transcriptional activator activity, RNA polymerase II proximal promoter sequence-specific DNA binding;; Molecular Function:protein homodimerization activity;; Molecular Function:protein heterodimerization activity;; Biological Process:hematopoietic progenitor cell…	K10048 CEBPB; CCAAT/enhancer binding protein (C/EBP), beta	--	CCAAT/enhancer-binding protein delta OS=Mus musculus GN=Cebpd PE=1 SV=2	CCAAT enhancer-binding delta
TRINITY_DN92793_c0_g1	0.00 | 0.00	10.00 | 0.68	101.00 | 6.27	12.00 | 0.86	26.00 | 1.75	12.00 | 0.83	2.00 | 0.15	9.00 | 0.67	9.00 | 0.59	-0.594815	0.999974
TRINITY_DN110111_c0_g1	99.00 | 5.26	100.00 | 5.48	113.00 | 5.69	117.00 | 6.81	68.00 | 3.70	112.00 | 6.28	119.00 | 7.46	177.00 | 10.47	198.00 | 10.31	-0.0487212	0.999974	0.824675	0.374835	0.923761	0.254099
TRINITY_DN110891_c1_g1	5.00 | 0.18	28.00 | 1.01	96.00 | 3.19	23.00 | 0.88	161.00 | 5.78	148.00 | 5.47	13.00 | 0.54	40.00 | 1.53	437.00 | 14.70	0.378247	0.999974	0.72189	0.838494	0.45516	0.791686
TRINITY_DN106384_c1_g1	241.00 | 7.55	216.00 | 6.96	266.00 | 7.89	205.00 | 7.00	315.00 | 10.04	190.00 | 6.29	172.00 | 6.31	174.00 | 5.93	169.00 | 5.06	-0.0274217	0.999974	-0.107777	0.997463	-0.0598839	0.960114	Cellular Component:membrane;; Molecular Function:GTPase activator activity;; Biological Process:positive regulation of GTPase activity;;	--	--	Arf-GAP domain and FG repeat-containing protein 2 OS=Mus musculus GN=Agfg2 PE=1 SV=1	arf-GAP domain and FG repeat-containing 2 isoform X1
TRINITY_DN86045_c0_g1	6.00 | 0.55	32.00 | 3.03	8.00 | 0.70	15.00 | 1.51	25.00 | 2.35	30.00 | 2.91	5.00 | 0.54	3.00 | 0.32	18.00 | 1.70	-0.00416129	0.999974			-0.863799	0.52578
TRINITY_DN110810_c0_g1	3.00 | 0.31	10.00 | 0.72	42.00 | 3.15	10.00 | 2.15	43.00 | 3.16	42.00 | 4.79	4.00 | 0.44	3.00 | 0.18	20.00 | 1.44	0.127296	0.999974			-1.08334	0.422187
TRINITY_DN98652_c0_g1	0.00 | 0.00	0.00 | 0.00	32.00 | 1.63	7.00 | 0.41	49.00 | 2.69	12.00 | 0.68	1.00 | 0.06	2.00 | 0.12	22.00 | 1.16	0.1231	0.999974	-0.166592	0.995647	-0.741997	0.647619
TRINITY_DN99550_c2_g1	554.00 | 14.33	281.00 | 7.49	303.00 | 7.42	358.00 | 10.10	258.00 | 6.82	330.00 | 8.99	273.00 | 8.30	617.00 | 17.19	1077.00 | 26.44	0.092753	0.999974	1.15721	0.151324	1.116	0.136599
TRINITY_DN334457_c0_g1	8.00 | 2.54	23.00 | 7.62	47.00 | 14.34	0.00 | 0.00	14.00 | 4.64	44.00 | 15.10	2.00 | 0.78	18.00 | 9.22	25.00 | 11.24	-0.242956	0.999974	-0.547554	0.907197	0.0013084	0.999362
TRINITY_DN201698_c0_g1	14.00 | 5.37	18.00 | 7.22	9.00 | 3.33	38.09 | 16.79	7.00 | 2.82	8.00 | 3.34	17.00 | 8.14	16.00 | 10.84	12.00 | 7.13	0.133445	0.999974	0.253637	0.987161	-0.00123075	0.999362
TRINITY_DN107042_c0_g2	8.00 | 0.27	17.00 | 0.58	14.00 | 0.44	20.00 | 0.73	12.00 | 0.41	20.00 | 0.70	5.00 | 0.20	14.00 | 0.51	38.00 | 1.21	0.0617789	0.999974			0.193209	0.91483
TRINITY_DN115421_c7_g1	13.00 | 1.30	6.00 | 0.62	12.00 | 1.14	24.00 | 2.64	7.00 | 0.72	2.00 | 0.21	7.00 | 0.83	26.00 | 3.07	26.00 | 2.70			0.781166	0.803595	0.556121	0.740854
TRINITY_DN112732_c6_g1	1.00 | 0.08	0.00 | 0.00	14.00 | 1.07	6.00 | 0.53	35.00 | 2.89	29.00 | 2.47	1.00 | 0.10	1.00 | 0.09	12.00 | 0.98	0.378824	0.999974			-1.25257	0.378917
TRINITY_DN88287_c0_g1	1.02 | 0.04	9.00 | 0.33	48.25 | 1.64	4.00 | 0.16	58.96 | 2.17	82.65 | 3.14	0.00 | 0.00	23.18 | 0.91	89.00 | 3.08	0.233029	0.999974	0.188168	0.995647	-0.0962273	0.965387	Cellular Component:membrane;; Molecular Function:oxidoreductase activity;; Biological Process:oxidation-reduction process;;	K11165 DHRS7; dehydrogenase/reductase SDR family member 7 [EC:1.1.-.-]	short chain dehydrogenase	Dehydrogenase/reductase SDR family member 7 OS=Mus musculus GN=Dhrs7 PE=1 SV=2	dehydrogenase reductase SDR family member 7
TRINITY_DN80598_c0_g1	9.00 | 0.26	8.00 | 0.24	19.00 | 0.52	1.00 | 0.03	36.00 | 1.06	10.00 | 0.30	5.00 | 0.17	10.00 | 0.31	33.00 | 0.90					0.185618	0.926573	Cellular Component:extracellular region;; Cellular Component:endoplasmic reticulum;; Cellular Component:plasma membrane;; Cellular Component:integral component of membrane;; Biological Process:response to muscle activity;; Biological Process:positive regulation of brown fat cell differentiation;;	--	Domain of unknown function (DUF4808)Fibronectin type III domain	Fibronectin type III domain-containing protein 5 OS=Mus musculus GN=Fndc5 PE=1 SV=1	fibronectin type III domain-containing 5 isoform X2
TRINITY_DN100758_c0_g1	1631.00 | 17.22	1746.00 | 20.08	1821.00 | 18.07	1385.00 | 16.59	1322.00 | 14.00	1601.00 | 17.36	851.00 | 10.63	802.00 | 11.44	853.00 | 11.00	-0.26634	0.999974	-0.670462	0.584545	-0.368054	0.651534	Cellular Component:photoreceptor outer segment;; Cellular Component:integral component of plasma membrane;; Cellular Component:cell-cell junction;; Cellular Component:adherens junction;; Cellular Component:cell surface;; Cellular Component:axon;; Cellular Component:dendrite;; Cellular Component:leading edge membrane;; Cellular Component:neuronal cell body;; Molecular Function:transmembrane recept…	K06776 PTPRK; receptor-type tyrosine-protein phosphatase kappa [EC:3.1.3.48]	Protein-tyrosine phosphatase;; Immunoglobulin I-set domain;; Fibronectin type III domainMAM domain, meprin/A5/mu	Receptor-type tyrosine-protein phosphatase kappa OS=Homo sapiens GN=PTPRK PE=1 SV=2	receptor-type tyrosine- phosphatase kappa isoform X12
TRINITY_DN112075_c131_g1	51.33 | 2.50	207.56 | 10.44	201.25 | 9.30	131.35 | 7.01	164.40 | 8.21	196.65 | 10.12	67.29 | 3.87	84.25 | 4.55	142.24 | 6.77	-0.297308	0.999974	-0.724163	0.589381	-0.409147	0.578398
TRINITY_DN34138_c0_g1	58.00 | 1.19	26.00 | 0.55	96.00 | 1.86	12.00 | 0.27	472.00 | 9.88	24.00 | 0.52	23.00 | 0.55	2.00 | 0.04	4.00 | 0.08	0.354108	1	-0.859263	0.753505	-1.72209	1	Cellular Component:plasma membrane;; Cellular Component:early endosome membrane;; Cellular Component:trans-Golgi network membrane;; Cellular Component:membrane raft;; Cellular Component:recycling endosome membrane;; Molecular Function:microtubule binding;; Molecular Function:ganglioside binding;; Biological Process:positive regulation of protein phosphorylation;; Biological Process:positive regul…	K10423 CLIP3_4; CAP-Gly domain-containing linker protein 3/4	CAP-Gly domainAnkyrin repeats (3 copies)	CAP-Gly domain-containing linker protein 3 OS=Mus musculus GN=Clip3 PE=1 SV=1	CAP-Gly domain-containing linker 3
TRINITY_DN113491_c5_g1	3.00 | 0.16	3.00 | 0.17	17.00 | 0.86	21.00 | 1.23	4.00 | 0.22	27.00 | 1.53	12.00 | 0.76	6.00 | 0.36	37.00 | 1.95	0.266592	0.999974			0.170851	0.92912	Cellular Component:cytoplasm;; Molecular Function:left-handed Z-DNA binding;; Molecular Function:protein binding;; Biological Process:positive regulation of type I interferon-mediated signaling pathway;;	K12965 ZBP1; Z-DNA binding protein 1	--	Z-DNA-binding protein 1 OS=Rattus norvegicus GN=Zbp1 PE=2 SV=1	Z-DNA-binding 1
TRINITY_DN114870_c0_g1	54.00 | 2.37	33.00 | 1.39	31.00 | 1.16	30.00 | 1.32	33.00 | 1.29	24.00 | 1.02	21.00 | 0.97	42.00 | 1.72	51.00 | 1.89	-0.0876372	0.999974	0.361639	0.944368	0.569671	0.605319	--	--	Domain of unknown function (DUF4061)	IQ domain-containing protein C OS=Homo sapiens GN=IQCC PE=1 SV=2	--
TRINITY_DN105290_c3_g1	199.00 | 2.88	513.00 | 7.66	539.00 | 7.38	288.00 | 4.54	442.00 | 6.54	800.00 | 12.20	218.00 | 3.70	632.00 | 9.73	669.00 | 9.08	-0.114922	0.999974	0.144615	0.993515	0.298386	0.781368	--	K19518 TRIB3; tribbles homolog 3	--	--	--
TRINITY_DN51237_c0_g1	32.03 | 14.72	25.00 | 12.04	43.05 | 19.15	21.00 | 11.21	22.03 | 10.68	21.00 | 10.56	10.00 | 5.81	1.00 | 0.89	0.00 | 0.00	-0.356414	0.999974	-0.790262	0.765036	-0.962857	0.534451	--	K00249 ACADM; acyl-CoA dehydrogenase [EC:1.3.8.7]	--	--	--
TRINITY_DN77240_c0_g1	4.00 | 0.17	1.00 | 0.04	30.00 | 1.19	6.00 | 0.27	18.00 | 0.77	16.00 | 0.71	3.00 | 0.15	2.00 | 0.09	9.00 | 0.36	-0.0206048	0.999974
TRINITY_DN75447_c0_g1	1001.00 | 18.33	996.00 | 18.79	1177.00 | 20.38	1034.00 | 20.63	1091.00 | 20.41	1392.00 | 26.83	639.00 | 13.73	950.00 | 18.57	959.00 | 16.52	0.0737606	0.999974	-0.0423585	0.998099	-0.108712	0.899341	Cellular Component:nucleolus;; Cellular Component:signal recognition particle, endoplasmic reticulum targeting;; Cellular Component:cytosol;; Cellular Component:nuclear speck;; Molecular Function:GTPase activity;; Molecular Function:protein binding;; Molecular Function:GTP binding;; Molecular Function:drug binding;; Molecular Function:7S RNA binding;; Molecular Function:GDP binding;; Molecular Fu…	K03106 SRP54; signal recognition particle subunit SRP54 [EC:3.6.5.4]	SRP54-type protein, helical bundle domain;; Signal peptide binding domainSRP54-type protein, GTPase domain	Signal recognition particle 54 kDa protein OS=Mus musculus GN=Srp54 PE=1 SV=2	signal recognition particle 54 kDa
TRINITY_DN115081_c5_g2	425.00 | 21.92	103.00 | 5.04	279.00 | 13.35	15.00 | 0.74	28.00 | 0.82	20.00 | 0.62	107.00 | 6.37	13.00 | 0.65	9.00 | 0.31	-2.04883	2.01714e-05	-0.704249	0.846886	1.10008	1	Cellular Component:collagen trimer;; Cellular Component:extracellular space;; Cellular Component:multivesicular body;; Cellular Component:rough endoplasmic reticulum;; Molecular Function:carbohydrate binding;; Molecular Function:metal ion binding;; Biological Process:respiratory gaseous exchange;; Biological Process:opsonization;; Biological Process:positive regulation of phagocytosis;;	K10067 SFTPA; pulmonary surfactant-associated protein A	Lectin C-type domain	Pulmonary surfactant-associated protein A OS=Rattus norvegicus GN=Sftpa1 PE=1 SV=3	pulmonary surfactant-associated A
TRINITY_DN11918_c0_g1	785.00 | 27.75	1364.00 | 49.70	1442.00 | 48.25	760.00 | 29.34	1370.00 | 49.54	1469.00 | 54.73	510.00 | 21.21	1010.00 | 38.90	994.00 | 33.71	-0.260236	0.999974	-0.434208	0.812548	-0.142785	0.874979	Cellular Component:mitochondrial inner membrane;; Cellular Component:mitochondrial ribosome;; Molecular Function:structural constituent of ribosome;; Molecular Function:protein binding;; Biological Process:mitochondrial translational elongation;; Biological Process:mitochondrial translational termination;; Biological Process:ribosome biogenesis;;	K02939 RP-L9; large subunit ribosomal protein L9	Ribosomal protein L9, N-terminal domain	39S ribosomal protein L9, mitochondrial OS=Homo sapiens GN=MRPL9 PE=1 SV=2	39S ribosomal L9, mitochondrial
TRINITY_DN106217_c1_g1	2382.00 | 151.49	2082.00 | 112.85	2335.98 | 122.00	1993.57 | 118.00	2040.82 | 125.24	1428.60 | 84.35	1484.98 | 120.65	1752.00 | 49.74	1113.00 | 33.12	-0.190086	0.999974	-0.189927	0.982095	0.0565063	0.96747	Cellular Component:lipid droplet;; Cellular Component:ciliary pocket membrane;; Cellular Component:endocytic vesicle;; Cellular Component:platelet dense tubular network membrane;; Cellular Component:early endosome membrane;; Cellular Component:myelin sheath;; Cellular Component:perinuclear region of cytoplasm;; Cellular Component:recycling endosome membrane;; Cellular Component:extracellular exos…	K12483 EHD1; EH domain-containing protein 1	Dynamin family;; Cytoskeletal-regulatory complex EF handN-terminal EH-domain containing protein	EH domain-containing protein 1 OS=Homo sapiens GN=EHD1 PE=1 SV=2	EH domain-containing 1 isoform X1
TRINITY_DN77513_c0_g1	13.00 | 0.27	24.00 | 0.51	37.00 | 0.73	7.27 | 0.16	53.00 | 1.13	9.00 | 0.20	8.00 | 0.20	1.00 | 0.02	0.00 | 0.00	-0.173947	0.999974	-0.849366	0.721883			Cellular Component:extracellular space;; Cellular Component:nucleoplasm;; Cellular Component:nucleolus;; Cellular Component:cytosol;; Cellular Component:cell cortex;; Molecular Function:protein tyrosine kinase activity;; Molecular Function:Ras guanyl-nucleotide exchange factor activity;; Molecular Function:fibroblast growth factor receptor binding;; Molecular Function:integrin binding;; Molecular…	K18496 FGF1; fibroblast growth factor 1	Fibroblast growth factor	Fibroblast growth factor 1 OS=Homo sapiens GN=FGF1 PE=1 SV=1	fibroblast growth factor 1 isoform X1
TRINITY_DN76990_c0_g1	35.00 | 2.13	6.00 | 0.38	6.00 | 0.35	16.00 | 1.07	18.00 | 1.12	36.00 | 2.31	12.00 | 0.86	214.00 | 14.62	41.00 | 2.47	0.753881	0.999974	1.75888	0.107595	1.59032	0.191544
TRINITY_DN50439_c0_g1	12003.85 | 4357.25	7093.68 | 2688.83	7679.54 | 2683.90	5960.30 | 2476.61	4805.66 | 1826.88	5418.00 | 2133.07	5126.19 | 2313.84	5652.66 | 3523.84	4333.28 | 2368.39	-0.334488	0.999974	-0.159729	0.988738	0.258932	0.803071	Molecular Function:zinc ion binding;; Molecular Function:oxidoreductase activity;; Biological Process:oxidation-reduction process;;	K13951 ADH1_7; alcohol dehydrogenase 1/7 [EC:1.1.1.1]	Alcohol dehydrogenase GroES-like domain	Alcohol dehydrogenase 1 OS=Mus musculus GN=Adh1 PE=1 SV=2	alcohol dehydrogenase 1
TRINITY_DN78320_c0_g1	53.00 | 1.50	30.00 | 0.87	35.00 | 0.94	38.00 | 1.17	29.00 | 0.84	34.00 | 1.01	26.00 | 0.86	49.00 | 1.50	66.00 | 1.78	0.0422975	0.999974	0.607721	0.833727	0.63909	0.535517
TRINITY_DN89991_c0_g1	186.00 | 3.60	92.00 | 1.81	209.00 | 3.76	160.00 | 3.44	610.00 | 11.60	82.00 | 1.70	176.00 | 4.08	120.00 | 2.53	51.00 | 0.95	0.431268	0.999974	0.128894	0.998099	-0.530894	0.723565	Cellular Component:plasma membrane;; Cellular Component:integral component of membrane;; Cellular Component:filopodium;; Cellular Component:neuronal cell body;; Cellular Component:dendritic spine;; Cellular Component:axonal growth cone;; Cellular Component:extracellular exosome;; Molecular Function:calcium channel activity;; Molecular Function:protein binding;; Biological Process:neuron migration…	--	Myelin proteolipid protein (PLP or lipophilin)	Neuronal membrane glycoprotein M6-a OS=Bos taurus GN=GPM6A PE=2 SV=1	neuronal membrane glyco M6-a isoform X1
TRINITY_DN69513_c0_g1	91.00 | 3.56	128.00 | 5.10	203.00 | 7.47	73.00 | 3.13	106.00 | 4.24	205.00 | 8.38	48.00 | 2.21	66.00 | 2.80	112.00 | 4.18	-0.299884	0.999974	-0.742131	0.581597	-0.374539	0.710718	Cellular Component:cytoplasm;; Cellular Component:aminoacyl-tRNA synthetase multienzyme complex;; Molecular Function:RNA binding;; Molecular Function:proline-tRNA ligase activity;; Molecular Function:threonine-tRNA ligase activity;; Molecular Function:ATP binding;; Biological Process:prolyl-tRNA aminoacylation;; Biological Process:threonyl-tRNA aminoacylation;; Biological Process:arginine metabol…	K01868 TARS; threonyl-tRNA synthetase [EC:6.1.1.3]	TGS domainThreonyl and Alanyl tRNA synthetase second additional domain	Probable threonine--tRNA ligase 2, cytoplasmic OS=Mus musculus GN=Tarsl2 PE=1 SV=1	probable threonine--tRNA ligase 2, cytoplasmic
TRINITY_DN110044_c0_g1	249.00 | 9.00	483.00 | 18.00	508.00 | 17.39	395.00 | 15.65	413.00 | 15.28	367.00 | 13.99	234.00 | 9.96	322.00 | 12.70	385.00 | 13.37	-0.267194	0.999974	-0.347215	0.872705	-0.0100405	0.993472
TRINITY_DN80158_c1_g1	5151.26 | 480.12	10774.34 | 1038.03	11445.45 | 1010.08	4101.40 | 420.95	7346.43 | 702.35	17358.47 | 1712.22	3398.43 | 376.44	16671.68 | 1811.55	21719.03 | 2076.81	-0.237764	0.999974	0.384442	0.926837	0.707552	0.535641	Molecular Function:glutathione transferase activity;; Biological Process:ureteric bud development;; Biological Process:aflatoxin catabolic process;; Biological Process:glutathione metabolic process;; Biological Process:obsolete glutathione conjugation reaction;;	K00799 GST; glutathione S-transferase [EC:2.5.1.18]	Glutathione S-transferase, N-terminal domainGlutathione S-transferase, C-terminal domain	Glutathione S-transferase alpha-3 OS=Rattus norvegicus GN=Gsta3 PE=1 SV=3	glutathione S-transferase alpha-3
TRINITY_DN21989_c0_g1	4335.64 | 212.44	2121.91 | 107.23	2066.89 | 95.94	1430.68 | 76.71	2526.74 | 126.78	2535.87 | 131.13	1785.00 | 103.15	2766.00 | 150.12	2440.00 | 116.62	-0.0368356	0.999974	0.413493	0.834573	0.48354	0.46202	Cellular Component:nucleus;; Cellular Component:mitochondrial intermembrane space;; Cellular Component:cytosol;; Cellular Component:myelin sheath;; Cellular Component:respiratory chain;; Molecular Function:enzyme binding;; Molecular Function:heme binding;; Molecular Function:electron transporter, transferring electrons from CoQH2-cytochrome c reductase complex and cytochrome c oxidase complex act…	K08738 CYC; cytochrome c	Cytochrome c	Cytochrome c, somatic OS=Mus musculus GN=Cycs PE=1 SV=2	cytochrome c, somatic
TRINITY_DN111886_c1_g2	28.00 | 3.22	19.00 | 2.24	51.00 | 5.30	34.00 | 4.31	49.00 | 5.50	31.00 | 3.75	20.00 | 2.73	16.00 | 2.12	25.00 | 2.70	0.11509	0.999974	-0.252854	0.982587	-0.466695	0.697293	Cellular Component:mitochondrion;; Cellular Component:endoplasmic reticulum membrane;; Cellular Component:caveola;; Cellular Component:voltage-gated potassium channel complex;; Cellular Component:external side of plasma membrane;; Cellular Component:apical plasma membrane;; Cellular Component:dendrite;; Cellular Component:neuronal cell body;; Cellular Component:terminal bouton;; Cellular Componen…	K04936 KCNMA1; potassium large conductance calcium-activated channel subfamily M alpha member 1	--	Calcium-activated potassium channel subunit alpha-1 OS=Bos taurus GN=KCNMA1 PE=1 SV=2	potassium large conductance calcium-activated channel, subfamily M, alpha member 1, isoform CRA_f
TRINITY_DN58702_c0_g1	2506.99 | 74.90	1902.98 | 58.93	1918.00 | 54.61	1587.00 | 51.85	1942.93 | 59.25	1032.00 | 32.76	1565.00 | 54.97	1418.00 | 46.41	1451.00 | 41.96	-0.233313	0.999974	-0.0138219	0.999744	0.301861	0.775595	Cellular Component:Golgi membrane;; Cellular Component:integral component of plasma membrane;; Cellular Component:transport vesicle membrane;; Cellular Component:cell-cell contact zone;; Molecular Function:non-tyrosine kinase fibroblast growth factor receptor activity;; Molecular Function:fibroblast growth factor-activated receptor activity;; Molecular Function:heparin binding;; Molecular Functio…	--	Immunoglobulin I-set domainImmunoglobulin domain	Fibroblast growth factor receptor-like 1 OS=Rattus norvegicus GN=Fgfrl1 PE=2 SV=1	fibroblast growth factor receptor-like 1
TRINITY_DN103519_c0_g2	28.00 | 125.20	57.00 | 180.73	37.00 | 211.79	1.00 | 0.98	0.00 | 0.00	0.00 | 0.00	55.00 | 244.90	0.00 | 0.00	0.00 | 0.00	-1.67565	0.00306569	-0.0682227	0.998099			Cellular Component:chloroplast;; Cellular Component:cytosolic large ribosomal subunit;; Molecular Function:structural constituent of ribosome;; Molecular Function:transferase activity;; Molecular Function:rRNA binding;; Biological Process:cytoplasmic translation;; Biological Process:ribosome biogenesis;;	--	Ribosomal Proteins L2, C-terminal domain	50S ribosomal protein L2, chloroplastic OS=Arabis hirsuta GN=rpl2-A PE=3 SV=1	ribosomal L2 (chloroplast)
TRINITY_DN80353_c0_g1	80.00 | 2.90	94.00 | 3.38	191.00 | 7.08	46.00 | 1.73	753.00 | 27.10	73.00 | 2.62	82.00 | 3.76	31.00 | 1.48	15.00 | 0.68	0.328328	1	-0.681974	0.849989	-1.308	1	Cellular Component:extracellular space;; Cellular Component:endoplasmic reticulum;; Cellular Component:cell junction;; Cellular Component:AMPA glutamate receptor complex;; Cellular Component:perikaryon;; Cellular Component:axonal growth cone;; Cellular Component:synaptic membrane;; Molecular Function:amyloid-beta binding;; Molecular Function:protein binding;; Biological Process:atrioventricular v…	--	Olfactomedin-like domainNeurogenesis glycoprotein	Noelin OS=Mus musculus GN=Olfm1 PE=1 SV=1	noelin isoform X2
TRINITY_DN97048_c0_g1	10.00 | 0.51	17.00 | 0.90	26.00 | 1.27	20.00 | 1.13	43.00 | 2.27	17.00 | 0.92	10.00 | 0.61	35.00 | 2.00	37.00 | 1.86	0.150534	0.999974	0.395106	0.944368	0.250696	0.877657	--	K09228 KRAB; KRAB domain-containing zinc finger protein	Zinc finger, C2H2 typeC2H2-type zinc finger	--	--
TRINITY_DN101955_c0_g2	12.00 | 1.16	35.42 | 3.53	36.00 | 3.30	15.00 | 1.60	23.00 | 2.28	24.00 | 2.46	16.00 | 1.84	12.00 | 1.36	23.00 | 2.30	-0.487302	0.999974	-0.532157	0.901372	0.0698589	0.967633
TRINITY_DN102646_c0_g1	121.00 | 3.72	231.00 | 7.32	198.00 | 5.76	183.00 | 6.14	186.00 | 5.85	214.00 | 6.93	142.00 | 5.14	154.00 | 5.13	207.00 | 6.08	-0.142899	0.999974	-0.070599	0.998099	0.117985	0.900862	Cellular Component:nucleoplasm;; Cellular Component:mitochondrial outer membrane;; Molecular Function:heat shock protein binding;; Biological Process:protein targeting to mitochondrion;;	K17766 TOM34; mitochondrial import receptor subunit TOM34	Tetratricopeptide repeatTetratricopeptide repeat	Mitochondrial import receptor subunit TOM34 OS=Rattus norvegicus GN=Tomm34 PE=1 SV=1	mitochondrial import receptor subunit TOM34 isoform X1
TRINITY_DN18250_c0_g1	3.00 | 0.26	7.00 | 0.63	16.00 | 1.33	6.00 | 0.58	25.00 | 2.24	28.00 | 2.59	2.00 | 0.21	5.00 | 0.51	23.00 | 2.06	0.27624	0.999974			-0.495375	0.770802
TRINITY_DN105584_c1_g1	1.00 | 0.03	1.00 | 0.04	20.00 | 0.65	1.00 | 0.04	26.00 | 0.91	26.00 | 0.94	1.00 | 0.04	3.00 | 0.11	3.00 | 0.10	0.156221	0.999974			-1.30914	0.362672
TRINITY_DN86602_c0_g1	2.00 | 0.76	11.00 | 4.35	19.00 | 6.93	1.00 | 0.43	76.00 | 30.15	65.00 | 26.71	1.00 | 0.47	4.00 | 2.65	0.00 | 0.00	0.374885	0.999974			-1.90483	0.126247
TRINITY_DN111105_c7_g1	48.00 | 0.82	296.00 | 5.78	250.00 | 3.89	190.00 | 3.29	158.00 | 3.21	328.00 | 6.97	80.00 | 1.75	191.00 | 3.49	242.00 | 4.51	-0.248072	0.999974	-0.407304	0.903808	-0.10363	0.931324	Cellular Component:integral component of membrane;;	--	Leucine rich repeatLeucine rich repeat N-terminal domain	Leucine-rich repeat-containing protein 3B OS=Homo sapiens GN=LRRC3B PE=1 SV=1	leucine-rich repeat-containing 3B
TRINITY_DN88255_c0_g1	5.00 | 0.45	12.00 | 1.23	17.00 | 1.44	18.00 | 2.71	25.00 | 2.31	36.00 | 3.44	5.00 | 0.55	16.00 | 5.94	5.00 | 0.46	0.426724	0.999974			-0.870566	0.519884
TRINITY_DN109146_c1_g1	362.00 | 1.82	702.00 | 3.63	916.00 | 4.35	639.00 | 3.49	806.00 | 4.13	858.00 | 4.53	536.00 | 3.15	350.00 | 1.85	577.00 | 2.69	-0.0787789	0.999974	-0.319794	0.921021	-0.236818	0.800499	Cellular Component:Swr1 complex;; Cellular Component:Golgi apparatus;; Cellular Component:STAGA complex;; Cellular Component:transcription factor TFTC complex;; Cellular Component:NuA4 histone acetyltransferase complex;; Molecular Function:transcription coregulator activity;; Molecular Function:kinase activity;; Biological Process:DNA repair;; Biological Process:phosphorylation;; Biological Proce…	K08874 TRRAP; transformation/transcription domain-associated protein	FAT domainPhosphatidylinositol 3- and 4-kinase	Transformation/transcription domain-associated protein OS=Homo sapiens GN=TRRAP PE=1 SV=3	transformation transcription domain-associated isoform X1
TRINITY_DN85230_c0_g1	168.00 | 4.22	151.00 | 3.48	197.00 | 4.78	137.00 | 2.46	97.00 | 3.71	220.00 | 5.73	87.00 | 3.13	142.00 | 2.86	139.00 | 2.24	-0.145987	0.999974	-0.169561	0.982498	0.0394453	0.977494	Cellular Component:ruffle;; Cellular Component:late endosome;; Cellular Component:cytosol;; Cellular Component:plasma membrane;; Cellular Component:integral component of membrane;; Cellular Component:filopodium;; Cellular Component:I band;; Cellular Component:extracellular exosome;; Molecular Function:phosphatidylinositol-3-phosphatase activity;; Molecular Function:protein tyrosine phosphatase ac…	K01108 MTM1; myotubularin [EC:3.1.3.64 3.1.3.95]	Myotubularin-like phosphatase domainGRAM domain	Myotubularin OS=Homo sapiens GN=MTM1 PE=1 SV=2	myotubularin isoform X1
TRINITY_DN108217_c0_g2	18.00 | 0.92	7.00 | 0.37	28.00 | 1.56	12.00 | 0.67	44.00 | 2.29	10.00 | 0.54	7.00 | 0.62	1.00 | 0.06	7.00 | 0.35	0.14022	0.999974					Cellular Component:nucleus;; Cellular Component:cytoskeleton;; Cellular Component:plasma membrane;; Cellular Component:pseudopodium;; Cellular Component:M band;; Cellular Component:Cul3-RING ubiquitin ligase complex;; Cellular Component:sarcoplasmic reticulum membrane;; Molecular Function:ubiquitin-protein transferase activity;; Biological Process:protein ubiquitination;; Biological Process:regul…	K10473 KBTBD5_10; kelch repeat and BTB domain-containing protein 5/10	Kelch motif;; Kelch motifBTB And C-terminal Kelch	Kelch-like protein 41 OS=Mus musculus GN=Klhl41 PE=1 SV=1	kelch 41
TRINITY_DN60789_c0_g1	20.00 | 0.92	17.00 | 0.81	42.00 | 1.83	9.00 | 0.45	20.00 | 0.94	32.00 | 1.55	8.00 | 0.43	19.00 | 0.96	33.00 | 1.47	-0.269734	0.999974	-0.181306	0.995704	0.228583	0.891504	Cellular Component:cytoplasm;; Molecular Function:protein serine/threonine kinase activity;; Molecular Function:ATP binding;; Molecular Function:transcription factor binding;; Molecular Function:manganese ion binding;; Molecular Function:ribosomal small subunit binding;; Biological Process:cell proliferation;; Biological Process:positive regulation of cyclin-dependent protein serine/threonine kin…	K04702 PIM1; proto-oncogene serine/threonine-protein kinase Pim-1 [EC:2.7.11.1]	--	Serine/threonine-protein kinase pim-1 OS=Bos taurus GN=PIM1 PE=2 SV=1	proto-oncogene serine threonine- kinase pim-1
TRINITY_DN89393_c0_g1	213.00 | 6.38	432.00 | 12.24	376.00 | 11.12	307.00 | 11.01	342.00 | 10.99	317.00 | 10.00	244.00 | 9.56	260.00 | 7.71	460.00 | 11.20	-0.281044	0.999974	-0.0808648	0.998099	0.275949	0.718741	Cellular Component:integral component of membrane;; Cellular Component:dendrite;; Molecular Function:protein binding;;	--	Transmembrane Fragile-X-F protein	Transmembrane protein 185A OS=Mus musculus GN=Tmem185a PE=1 SV=1	transmembrane 185A
TRINITY_DN111081_c2_g1	3.00 | 0.26	6.00 | 0.53	35.00 | 2.82	14.00 | 1.31	33.02 | 2.88	43.00 | 3.87	1.00 | 0.10	0.00 | 0.00	12.00 | 1.04	0.256872	0.999974			-1.5392	0.25181	--	K01320 F7; coagulation factor VII [EC:3.4.21.21]	--	--	--
TRINITY_DN111776_c1_g1	538.00 | 8.49	519.00 | 7.38	650.00 | 9.52	610.00 | 11.48	576.00 | 9.05	565.00 | 7.60	407.00 | 8.68	401.00 | 5.12	846.00 | 8.77	0.0166737	0.999974	0.164923	0.978948	0.166173	0.864274	Cellular Component:mitochondrion;; Cellular Component:endoplasmic reticulum;; Molecular Function:ion channel binding;; Biological Process:apoptotic process;; Biological Process:protein localization to phagophore assembly site;;	--	PACS-1 cytosolic sorting protein	Phosphofurin acidic cluster sorting protein 2 OS=Homo sapiens GN=PACS2 PE=1 SV=3	phosphofurin acidic cluster sorting 2 isoform X1
TRINITY_DN107123_c0_g2	35.00 | 1.75	26.00 | 1.34	40.00 | 1.88	29.00 | 1.59	56.00 | 2.82	20.00 | 1.06	34.00 | 1.99	15.00 | 0.82	34.00 | 1.65	0.0520637	0.999974	0.0918734	0.998099	0.042968	0.98261	--	--	--	Cerebellar degeneration-related protein 2-like OS=Mus musculus GN=Cdr2l PE=1 SV=1	--
TRINITY_DN111648_c4_g1	76.00 | 3.82	228.00 | 11.81	191.00 | 9.09	47.00 | 2.58	129.00 | 6.64	188.00 | 9.97	115.00 | 6.82	115.00 | 6.41	126.00 | 6.18	-0.615832	0.999974	-0.435899	0.887638	0.3983	0.71596
TRINITY_DN102749_c0_g1	150.00 | 4.59	156.00 | 5.06	184.00 | 3.74	127.00 | 2.88	159.00 | 3.72	170.00 | 3.46	93.00 | 4.39	86.00 | 1.87	206.00 | 3.97	-0.151869	0.999974	-0.134488	0.995647	0.0421415	0.971989	Cellular Component:mitochondrion;; Cellular Component:centrosome;; Cellular Component:plasma membrane;; Cellular Component:desmosome;; Cellular Component:keratin filament;; Cellular Component:apical cortex;; Cellular Component:ciliary transition fiber;; Biological Process:apoptotic process;; Biological Process:cell projection organization;; Biological Process:negative regulation of cell growth;; …	K16811 TCHP; trichoplein keratin filament-binding protein	Trichohyalin-plectin-homology domain	Trichoplein keratin filament-binding protein OS=Mus musculus GN=Tchp PE=1 SV=2	trichoplein keratin filament-binding isoform X1
TRINITY_DN113457_c12_g2	11.00 | 0.28	5.00 | 0.13	24.00 | 0.57	6.00 | 0.16	14.00 | 0.36	23.00 | 0.61	1.00 | 0.03	5.00 | 0.14	9.21 | 0.22	0.00679869	0.999974
TRINITY_DN102845_c1_g1	299.00 | 3.94	214.00 | 3.04	298.00 | 4.12	219.00 | 3.10	364.00 | 5.20	325.00 | 4.84	223.00 | 3.46	312.00 | 5.65	308.00 | 5.53	0.179831	0.999974	0.432378	0.808847	0.26349	0.727677	--	--	--	Armadillo repeat-containing protein 8 OS=Bos taurus GN=ARMC8 PE=2 SV=1	--
TRINITY_DN69044_c1_g1	310.00 | 9.97	756.00 | 25.42	735.00 | 22.64	761.00 | 27.17	664.00 | 22.19	563.00 | 19.17	228.00 | 8.77	504.00 | 17.65	966.00 | 29.50	-0.11421	0.999974	-0.202241	0.981265	-0.0589415	0.96522	Cellular Component:nucleoplasm;; Cellular Component:cytoplasm;; Molecular Function:RNA polymerase II core promoter sequence-specific DNA binding;; Molecular Function:transcription factor activity, RNA polymerase II proximal promoter sequence-specific DNA binding;; Molecular Function:protein binding;; Biological Process:regulation of adaptive immune response;; Biological Process:transcription, DNA…	K09447 IRF7; interferon regulatory factor 7	Interferon regulatory factor transcription factorInterferon-regulatory factor 3	Interferon regulatory factor 7 OS=Mus musculus GN=Irf7 PE=1 SV=1	interferon regulatory factor 7
TRINITY_DN105161_c1_g1	839.00 | 8.34	958.00 | 9.82	1356.00 | 12.49	928.00 | 9.95	1120.00 | 11.05	1114.00 | 11.38	621.00 | 7.15	708.00 | 7.43	1060.00 | 9.88	-0.109818	0.999974	-0.216282	0.922985	-0.0769387	0.920684	Cellular Component:exocyst;; Cellular Component:cell-cell adherens junction;; Molecular Function:SNARE binding;; Molecular Function:cadherin binding involved in cell-cell adhesion;; Biological Process:exocytosis;; Biological Process:protein transport;; Biological Process:exocyst localization;; Biological Process:cell-cell adhesion;;	K06110 EXOC3; exocyst complex component 3	Exocyst complex component Sec6	Exocyst complex component 3 OS=Mus musculus GN=Exoc3 PE=1 SV=2	exocyst complex component 3
TRINITY_DN81398_c0_g1	6.00 | 7.02	25.00 | 31.58	1.00 | 1.16	2.00 | 2.92	0.00 | 0.00	0.00 | 0.00	16.00 | 25.99	0.00 | 0.00	0.00 | 0.00			-0.131991	0.996581			Cellular Component:plasma membrane part;; Biological Process:G-protein coupled acetylcholine receptor signaling pathway;;	--	--	--	Copper centre Cu(A)
TRINITY_DN109216_c0_g1	2665.00 | 64.10	249.00 | 6.49	359.90 | 8.07	408.00 | 11.51	277.00 | 6.81	185.00 | 4.74	366.00 | 10.39	810.00 | 20.84	769.00 | 17.01	0.0294762	0.999974	1.25034	0.0259365	1.20686	0.151493	Cellular Component:mitochondrial inner membrane;; Cellular Component:integral component of membrane;; Molecular Function:structural constituent of ribosome;; Molecular Function:acyl carnitine transmembrane transporter activity;; Biological Process:translation;; Biological Process:acyl carnitine transmembrane transport;; Cellular Component:ribosome;; Biological Process:ribosome biogenesis;; Biolog…	K15109 SLC25A20_29; solute carrier family 25 (mitochondrial carnitine/acylcarnitine transporter), member 20/29	Mitochondrial carrier protein	Mitochondrial basic amino acids transporter OS=Homo sapiens GN=SLC25A29 PE=1 SV=2	mitochondrial basic amino acids transporter isoform X1
TRINITY_DN116870_c0_g1	4.00 | 1.16	5.00 | 1.50	14.00 | 3.88	3.00 | 0.98	27.02 | 8.12	40.00 | 12.44	6.00 | 2.13	9.00 | 4.02	26.00 | 10.18	0.361002	0.999974			-0.289176	0.877934	--	K04565 SOD1; superoxide dismutase, Cu-Zn family [EC:1.15.1.1]	--	--	--
TRINITY_DN96420_c0_g1	2819.86 | 92.67	1674.00 | 56.84	1240.00 | 35.87	924.00 | 33.46	784.00 | 25.07	1143.00 | 37.01	1174.00 | 45.32	1158.97 | 40.11	2252.00 | 64.26	-0.496243	0.999974	0.252603	0.949779	0.918668	0.113221	Cellular Component:nucleoplasm;; Cellular Component:cytoplasm;; Cellular Component:cell junction;; Molecular Function:RNA polymerase II proximal promoter sequence-specific DNA binding;; Molecular Function:RNA polymerase II transcription factor activity, sequence-specific DNA binding;; Molecular Function:transcription factor binding;; Molecular Function:protein domain specific binding;; Biological…	K08035 FOXA2; forkhead box protein A2, hepatocyte nuclear factor 3-beta	Forkhead domain;; Forkhead N-terminal regionHNF3 C-terminal domain	Hepatocyte nuclear factor 3-beta OS=Homo sapiens GN=FOXA2 PE=1 SV=1	hepatocyte nuclear factor 3-beta isoform X2
TRINITY_DN103081_c1_g1	0.00 | 0.00	0.00 | 0.00	0.00 | 0.00	0.00 | 0.00	0.00 | 0.00	0.00 | 0.00	0.00 | 0.00	1205.00 | 111.26	971.00 | 78.93			0.198343	0.957018	0.418534	0.711963	Cellular Component:extracellular space;; Cellular Component:nucleus;; Cellular Component:cytosol;; Molecular Function:insulin-activated receptor activity;; Molecular Function:pheromone activity;; Molecular Function:transporter activity;; Molecular Function:pheromone binding;; Molecular Function:small molecule binding;; Biological Process:energy reserve metabolic process;; Biological Process:trans…	--	Lipocalin / cytosolic fatty-acid binding protein family	Major urinary protein 1 OS=Mus musculus GN=Mup1 PE=1 SV=1	Major urinary 1
TRINITY_DN111043_c0_g1	24.00 | 3.39	10.00 | 1.46	22.00 | 2.96	155.00 | 24.31	14.00 | 2.04	25.00 | 3.76	20.00 | 3.39	0.00 | 0.00	7.00 | 1.09	0.603605	1	-0.0679329	0.998308	-1.26464	1	Cellular Component:lysosomal membrane;; Cellular Component:integral component of plasma membrane;; Biological Process:transport;;	K12387 LAPTM; lysosomal-associated transmembrane protein	Golgi 4-transmembrane spanning transporter	Lysosomal-associated transmembrane protein 5 OS=Mus musculus GN=Laptm5 PE=1 SV=1	lysosomal-associated transmembrane 5
TRINITY_DN100670_c0_g1	6.00 | 0.18	6.00 | 0.18	50.00 | 1.39	8.00 | 0.26	27.00 | 0.81	38.00 | 1.17	3.00 | 0.10	5.00 | 0.16	11.00 | 0.31	-0.0512588	0.999974			-1.14319	0.381707	--	K17573 LKAP; meiosis arrest female protein 1	--	--	--
TRINITY_DN20614_c0_g1	5.00 | 0.58	60.00 | 7.20	49.00 | 5.40	16.00 | 2.05	20.00 | 2.39	60.00 | 7.39	15.00 | 2.07	89.76 | 12.55	54.00 | 6.65	-0.469299	0.999974	0.113918	0.998099	0.849516	0.515424
TRINITY_DN108964_c0_g1	30.00 | 0.49	18.00 | 0.30	35.00 | 0.54	25.00 | 0.45	34.00 | 0.57	22.00 | 0.38	12.00 | 0.23	21.00 | 0.37	44.00 | 0.68	0.0433586	0.999974	0.140443	0.997899	0.127221	0.934468
TRINITY_DN85332_c0_g1	647.00 | 14.25	271.00 | 6.15	343.00 | 7.15	224.00 | 5.38	342.00 | 7.70	609.00 | 14.12	115.00 | 2.97	651.00 | 15.38	709.00 | 14.75	0.203169	0.999974	0.668411	0.802342	0.52631	0.65352
TRINITY_DN70438_c1_g1	20.00 | 1.90	18.00 | 1.77	23.00 | 2.08	9.00 | 0.94	26.00 | 2.54	28.00 | 2.82	7.00 | 0.79	9.00 | 1.01	29.00 | 2.85	-0.0283985	0.999974	-0.155187	0.997463	-0.151478	0.930687
TRINITY_DN114213_c4_g2	23.00 | 1.09	24.00 | 1.30	26.00 | 1.09	69.00 | 6.69	35.00 | 0.94	19.00 | 0.64	16.00 | 0.81	10.00 | 0.22	31.00 | 2.10	0.345421	0.999974	-0.0902369	0.998099	-0.715554	0.606947
TRINITY_DN102721_c0_g1	53.00 | 4.10	20.00 | 0.32	18.00 | 0.25	28.00 | 0.46	21.00 | 0.33	19.00 | 0.30	23.00 | 0.40	11.00 | 0.18	7.00 | 0.10	0.125582	0.999974	-0.00538584	0.999744	-0.187041	0.918693	Cellular Component:stress fiber;; Cellular Component:microtubule organizing center;; Cellular Component:dendrite;; Cellular Component:cortical actin cytoskeleton;; Cellular Component:microtubule plus-end;; Cellular Component:melanosome;; Cellular Component:perinuclear region of cytoplasm;; Cellular Component:extracellular exosome;; Molecular Function:actin binding;; Molecular Function:Rab GTPase …	K22235 MLPH; melanophilin	FYVE-type zinc fingerRab effector MyRIP/melanophilin C-terminus	Melanophilin OS=Mus musculus GN=Mlph PE=1 SV=1	melanophilin
TRINITY_DN96830_c0_g2	50.00 | 3.46	18.00 | 1.29	21.00 | 1.38	0.00 | 0.00	17.00 | 1.21	4.00 | 0.29	27.00 | 2.21	22.00 | 1.73	13.00 | 0.90	-0.359596	0.999974	0.313652	0.973399	1.24426	0.387074	--	K01014 SULT1A; aryl sulfotransferase [EC:2.8.2.1]	--	--	--
TRINITY_DN115564_c18_g8	8.00 | 25.68	49.00 | 183.14	1.00 | 3.35	2.00 | 9.14	104.00 | 383.19	0.00 | 0.00	38.00 | 193.11	0.00 | 0.00	4.00 | 37.52	0.00396219	0.999974	-0.0950909	0.998099	-0.0917072	1
TRINITY_DN107963_c2_g2	203.00 | 4.99	115.00 | 3.00	180.00 | 4.71	138.00 | 3.90	176.00 | 4.38	157.00 | 4.15	112.00 | 3.13	51.00 | 1.28	92.00 | 2.29	0.0858706	0.999974	-0.286536	0.96817	-0.40226	0.717456	Cellular Component:cytoplasm;; Cellular Component:plasma membrane;; Cellular Component:bicellular tight junction;; Molecular Function:GTPase activator activity;; Molecular Function:SH3 domain binding;; Biological Process:actin filament organization;; Biological Process:signal transduction;; Biological Process:calcium ion regulated exocytosis;; Biological Process:positive regulation of GTPase acti…	K20638 ARHGAP17; Rho GTPase-activating protein 17	RhoGAP domainBAR domain	Rho GTPase-activating protein 17 OS=Mus musculus GN=Arhgap17 PE=1 SV=1	rho GTPase-activating 17 isoform X1
TRINITY_DN97985_c0_g1	13.00 | 2.97	2.00 | 0.09	13.00 | 2.05	5.00 | 0.64	18.00 | 1.05	34.00 | 2.61	2.00 | 0.24	8.00 | 0.61	16.00 | 6.42	0.382888	0.999974			-0.549043	0.735693
TRINITY_DN114757_c0_g1	22.00 | 0.81	9.00 | 0.34	116.00 | 4.04	3.00 | 1.74	26.00 | 0.98	48.08 | 1.91	51.00 | 22.10	55.00 | 10.38	1.00 | 0.07	-0.378026	0.999974	-0.0343232	0.999744	0.670306	0.685405	Cellular Component:cytoskeleton;; Molecular Function:nucleotide binding;;	--	Retroviral envelope protein	Envelope glycoprotein OS=Mouse intracisternal a-particle MIAE GN=env PE=2 SV=1	Envelope glyco
TRINITY_DN112153_c0_g1	190.93 | 4.85	423.00 | 11.62	288.00 | 7.55	447.00 | 12.73	349.00 | 10.41	362.00 | 11.58	272.00 | 8.41	281.00 | 8.55	340.00 | 8.90	0.0547986	0.999974	0.0121726	0.999744	-0.0507085	0.96653	Cellular Component:mitochondrion;; Cellular Component:ribosome;;	K17406 MRPS27; small subunit ribosomal protein S27	Mitochondrial 28S ribosomal protein S27	28S ribosomal protein S27, mitochondrial OS=Bos taurus GN=MRPS27 PE=1 SV=1	28S ribosomal S27, mitochondrial isoform X1
TRINITY_DN18223_c0_g1	98.00 | 9.46	83.00 | 8.28	79.00 | 7.24	62.00 | 6.59	79.00 | 7.84	60.00 | 6.14	62.00 | 7.11	30.00 | 3.40	53.00 | 5.29	-0.210302	0.999974	-0.284594	0.972188	-0.0535081	0.973816
TRINITY_DN173763_c0_g1	56.60 | 5.72	31.00 | 3.24	83.95 | 8.06	19.00 | 2.12	136.00 | 14.13	1.00 | 0.11	28.00 | 3.37	0.00 | 0.00	0.00 | 0.00	-0.0327121	0.999974	-0.441319	0.91391	-0.29144	0.845426	Cellular Component:striated muscle thin filament;; Cellular Component:plasma membrane;; Cellular Component:focal adhesion;; Cellular Component:Z disc;; Cellular Component:filopodium;; Cellular Component:cortical actin cytoskeleton;; Cellular Component:extracellular exosome;; Molecular Function:calcium ion binding;; Molecular Function:phosphatidylinositol-4,5-bisphosphate binding;; Molecular Funct…	K21073 ACTN2_3; actinin alpha 2/3	Spectrin repeat	Alpha-actinin-2 OS=Mus musculus GN=Actn2 PE=1 SV=2	alpha-actinin-2
TRINITY_DN107052_c0_g1	611.00 | 12.28	287.00 | 5.92	468.00 | 9.05	286.00 | 6.36	261.00 | 5.34	251.00 | 5.28	205.00 | 4.84	389.00 | 8.52	354.00 | 6.66	-0.33616	0.999974	0.0681266	0.998099	0.507323	0.533676	Cellular Component:nucleoplasm;; Molecular Function:transcriptional repressor activity, RNA polymerase II proximal promoter sequence-specific DNA binding;; Molecular Function:DNA binding;; Molecular Function:metal ion binding;; Biological Process:negative regulation of transcription by RNA polymerase II;; Biological Process:transcription, DNA-templated;; Biological Process:positive regulation of …	K10501 ZBTB20; zinc finger and BTB domain-containing protein 20	BTB/POZ domain;; Zinc-finger of C2H2 typeZinc finger, C2H2 type	Zinc finger and BTB domain-containing protein 20 OS=Homo sapiens GN=ZBTB20 PE=1 SV=3	zinc finger and BTB domain-containing 20 isoform X1
TRINITY_DN22793_c0_g1	0.00 | 0.00	3.00 | 0.19	29.00 | 1.67	8.00 | 0.54	19.00 | 1.18	20.00 | 1.28	5.00 | 0.36	3.00 | 0.21	11.00 | 0.67	0.0251181	0.999974			-0.684542	0.64421	Cellular Component:nucleoplasm;; Cellular Component:cytosol;; Cellular Component:plasma membrane;; Cellular Component:focal adhesion;; Cellular Component:F-actin capping protein complex;; Molecular Function:structural molecule activity;; Molecular Function:calmodulin binding;; Molecular Function:transcription factor binding;; Molecular Function:spectrin binding;; Molecular Function:protein homodi…	K18622 ADD; adducin	--	--	unnamed protein product
TRINITY_DN115295_c2_g1	24.00 | 1.33	20.00 | 1.27	44.00 | 2.48	16.00 | 0.88	42.00 | 2.67	50.00 | 3.04	6.00 | 0.35	36.00 | 2.56	84.00 | 5.36	0.0775176	0.999974	0.322392	0.972112	0.330558	0.839867
TRINITY_DN113824_c14_g1	1676.00 | 33.04	7465.00 | 151.60	10458.00 | 194.99	2946.00 | 63.29	6605.00 | 133.05	8646.90 | 179.43	3037.00 | 70.27	6804.00 | 143.46	11295.00 | 209.78	-0.509443	0.999974	-0.113893	0.996201	0.479808	0.598724
TRINITY_DN99586_c0_g1	2361.00 | 24.75	1620.00 | 17.49	1695.00 | 16.80	1334.00 | 15.22	1587.00 | 16.99	1473.00 | 16.24	1490.00 | 18.30	1581.00 | 17.54	1932.00 | 18.88	-0.168739	0.999974	0.298548	0.902501	0.520265	0.399328	Cellular Component:nucleoplasm;; Cellular Component:cytoplasm;; Cellular Component:SCF ubiquitin ligase complex;; Molecular Function:ubiquitin protein ligase binding;; Molecular Function:protein heterodimerization activity;; Biological Process:regulation of proteolysis;; Biological Process:proteasome-mediated ubiquitin-dependent protein catabolic process;; Biological Process:cellular response to …	K10521 ABTB2; ankyrin repeat and BTB/POZ domain-containing protein 2	BTB/POZ domainAnkyrin repeats (3 copies)	Ankyrin repeat and BTB/POZ domain-containing protein 2 OS=Mus musculus GN=Abtb2 PE=1 SV=1	ankyrin repeat and BTB POZ domain-containing 2
TRINITY_DN91541_c2_g1	22.00 | 1.72	67.00 | 5.42	26.00 | 1.93	19.00 | 1.64	11.00 | 0.88	38.00 | 3.15	7.00 | 0.65	16.00 | 1.44	21.00 | 1.66	-0.514234	0.999974	-0.952712	0.676461	-0.254072	0.882579
TRINITY_DN89993_c1_g1	51.00 | 4.39	12.00 | 1.07	29.00 | 2.37	24.00 | 2.27	52.00 | 4.60	23.00 | 2.10	18.00 | 1.84	150.00 | 14.99	198.00 | 17.41	0.360757	0.999974	1.68448	0.114147	1.62154	0.114149
TRINITY_DN115069_c10_g1	23.00 | 2.26	4.00 | 0.14	58.00 | 2.64	8.00 | 0.65	33.00 | 2.04	32.00 | 1.17	5.00 | 0.36	10.00 | 0.40	56.00 | 1.97	-0.0839244	0.999974	-0.0563179	0.998994	0.106975	0.956398
TRINITY_DN85451_c0_g1	10.00 | 0.49	4.00 | 0.33	16.00 | 0.77	11.00 | 0.70	8.00 | 0.58	15.00 | 1.02	8.00 | 0.41	18.00 | 1.72	23.00 | 1.21			0.565335	0.903621	0.619306	0.65352
TRINITY_DN115520_c17_g7	109.00 | 42.75	644.98 | 264.49	372.00 | 140.70	260.00 | 117.25	361.00 | 148.61	595.00 | 253.79	97.00 | 47.55	51.00 | 35.70	66.00 | 40.49	-0.335531	0.999974	-1.90752	0.0135472	-1.7603	0.00990356	Cellular Component:nucleus;; Cellular Component:cytosol;; Cellular Component:extracellular exosome;; Molecular Function:retinal dehydrogenase activity;; Molecular Function:3-chloroallyl aldehyde dehydrogenase activity;; Molecular Function:benzaldehyde dehydrogenase (NAD+) activity;; Molecular Function:identical protein binding;; Biological Process:optic cup morphogenesis involved in camera-type e…	K07249 ALDH1A; retinal dehydrogenase [EC:1.2.1.36]	--	Retinal dehydrogenase 1 OS=Rattus norvegicus GN=Aldh1a1 PE=1 SV=3	retinal dehydrogenase 1
TRINITY_DN56586_c0_g1	687.00 | 15.23	372.16 | 8.50	355.00 | 7.45	424.27 | 10.25	411.00 | 9.31	576.00 | 13.45	310.00 | 8.07	515.26 | 12.25	668.83 | 14.01	0.251152	0.999974	0.63246	0.582419	0.363383	0.60723
TRINITY_DN69585_c0_g1	627.00 | 12.03	641.00 | 12.64	516.00 | 9.34	603.00 | 12.56	774.00 | 15.09	682.00 | 13.73	457.00 | 10.27	464.00 | 9.52	659.00 | 11.84	0.135127	0.999974	0.119322	0.995647	-0.0335243	0.972428	Cellular Component:nucleoplasm;; Cellular Component:cytoplasm;; Cellular Component:Grb2-Sos complex;; Molecular Function:SH3/SH2 adaptor activity;; Molecular Function:poly(A) binding;; Molecular Function:poly(U) RNA binding;; Molecular Function:SH3 domain binding;; Molecular Function:identical protein binding;; Biological Process:transcription, DNA-templated;; Biological Process:mRNA processing;;…	K13198 KHDRBS1; KH domain-containing, RNA-binding, signal transduction-associated protein 1	Tyrosine-rich domain of Sam68;; KH domainQua1 domain	KH domain-containing, RNA-binding, signal transduction-associated protein 1 OS=Homo sapiens GN=KHDRBS1 PE=1 SV=1	KH domain-containing, RNA-binding, signal transduction-associated 1
TRINITY_DN64308_c0_g1	351.00 | 7.96	452.00 | 10.56	379.00 | 8.13	339.00 | 8.38	385.00 | 8.92	353.00 | 8.43	313.00 | 8.34	381.00 | 9.27	341.00 | 7.31	-0.197071	0.999974	0.0366592	0.998994	0.29795	0.724813	Cellular Component:endoplasmic reticulum membrane;; Molecular Function:mannosyltransferase activity;; Biological Process:GPI anchor biosynthetic process;; Biological Process:mannosylation;; Cellular Component:alpha-1,6-mannosyltransferase complex;;	K05284 PIGM; phosphatidylinositol glycan, class M [EC:2.4.1.-]	Mannosyltransferase (PIG-M)	GPI mannosyltransferase 1 OS=Rattus norvegicus GN=Pigm PE=2 SV=1	GPI mannosyltransferase 1
TRINITY_DN107335_c0_g1	41.00 | 1.83	30.00 | 1.05	29.00 | 0.96	10.00 | 0.50	18.00 | 0.57	31.00 | 1.06	17.00 | 0.82	4.00 | 0.28	4.00 | 0.19	-0.356431	0.999974	-0.628808	0.88104	-0.390672	0.826563	--	--	Domain of unknown function (DUF4682)	Uncharacterized protein C9orf152 OS=Homo sapiens GN=C9orf152 PE=2 SV=2	--
TRINITY_DN107187_c0_g1	12.00 | 0.36	10.00 | 0.31	12.00 | 0.31	21.00 | 0.68	8.00 | 0.25	25.00 | 0.77	10.00 | 0.34	19.00 | 0.62	13.00 | 0.34	0.275582	0.999974			-0.0231062	0.992001
TRINITY_DN84126_c0_g1	156.00 | 6.89	21.00 | 0.96	63.60 | 2.66	50.57 | 2.44	44.00 | 1.99	110.00 | 5.12	44.00 | 2.29	14.00 | 0.68	4.00 | 0.17	0.413142	0.999974	-0.163214	0.997463	-0.72293	0.63254	Cellular Component:cytoplasm;; Cellular Component:nuclear body;; Molecular Function:DNA-binding transcription factor activity;; Molecular Function:sequence-specific DNA binding;; Biological Process:negative regulation of transcription by RNA polymerase II;; Biological Process:transport;; Biological Process:response to unfolded protein;; Biological Process:positive regulation of intracellular tran…	K21554 CREBRF; CREB3 regulatory factor	--	CREB3 regulatory factor OS=Mus musculus GN=Crebrf PE=2 SV=1	CREB3 regulatory factor
TRINITY_DN90252_c0_g1	62.00 | 2.27	103.00 | 3.88	71.00 | 2.46	126.00 | 5.04	370.00 | 13.85	102.00 | 3.93	169.00 | 7.28	10.00 | 0.40	7.00 | 0.25	0.569742	0.999974	0.0541268	0.998994	-0.557956	0.742763	Cellular Component:cytoplasm;; Cellular Component:actin cytoskeleton;; Cellular Component:PML body;; Molecular Function:transcription regulatory region sequence-specific DNA binding;; Molecular Function:DNA-binding transcription factor activity;; Molecular Function:protein N-terminus binding;; Molecular Function:WW domain binding;; Biological Process:regulation of transcription by RNA polymerase …	K09039 NFE2; nuclear factor erythroid 2	bZIP Maf transcription factor	Transcription factor NF-E2 45 kDa subunit OS=Rattus norvegicus GN=Nfe2 PE=2 SV=1	transcription factor NF-E2 45 kDa subunit
TRINITY_DN115306_c0_g6	225.00 | 12.27	94.00 | 5.26	606.00 | 31.13	93.00 | 5.52	499.00 | 27.71	443.00 | 25.35	209.00 | 13.37	72.00 | 4.35	268.00 | 14.26	0.0107494	0.999974	-0.302098	0.973048	-0.360732	0.798232
TRINITY_DN90461_c0_g2	861.00 | 12.64	690.00 | 10.26	647.00 | 8.52	721.00 | 11.14	666.00 | 9.60	492.00 | 7.20	640.00 | 10.76	558.00 | 8.65	527.00 | 6.99	-0.0604272	0.999974	0.12406	0.996201	0.226538	0.844256	Cellular Component:nucleus;; Cellular Component:ribonucleoprotein granule;; Cellular Component:mitochondrial nucleoid;; Molecular Function:chromatin binding;; Molecular Function:double-stranded RNA binding;; Molecular Function:ATP-dependent RNA helicase activity;; Molecular Function:protein binding;; Molecular Function:ATP binding;; Biological Process:RNA processing;; Biological Process:mitochond…	K13185 DHX30; ATP-dependent RNA helicase DHX30 [EC:3.6.4.13]	DEAD/DEAH box helicase;; Helicase conserved C-terminal domain;; Helicase associated domain (HA2)Oligonucleotide/oligosaccharide-binding (OB)-fold	Putative ATP-dependent RNA helicase DHX30 OS=Mus musculus GN=Dhx30 PE=1 SV=1	ATP-dependent RNA helicase DHX30 isoform X2
TRINITY_DN104053_c1_g1	206.00 | 5.13	702.00 | 18.03	705.99 | 16.65	368.00 | 10.00	358.00 | 9.12	554.00 | 14.54	383.00 | 11.21	580.00 | 15.56	680.00 | 16.07	-0.604784	0.999974	-0.0854363	0.997463	0.658764	0.283065	Cellular Component:endoplasmic reticulum;; Cellular Component:Golgi apparatus;; Cellular Component:plasma membrane;; Cellular Component:integral component of membrane;; Biological Process:immune system process;; Biological Process:negative regulation of antigen processing and presentation of peptide antigen via MHC class I;;	--	Immunoglobulin C1-set domainImmunoglobulin V-set domain	Tapasin-related protein OS=Mus musculus GN=Tapbpl PE=1 SV=2	tapasin-related
TRINITY_DN104693_c0_g1	4437.99 | 71.26	913.00 | 14.64	863.00 | 13.66	1317.08 | 22.75	818.00 | 14.02	1059.95 | 18.06	1264.00 | 23.53	999.00 | 15.91	1865.00 | 26.25	0.194716	0.999974	0.819297	0.374645	0.590837	0.501711	Molecular Function:nucleic acid binding;; Molecular Function:zinc ion binding;; Molecular Function:RNA uridylyltransferase activity;; Biological Process:RNA 3'-end processing;;	K13291 TUT; terminal uridylyltransferase [EC:2.7.7.52]	Nucleotidyltransferase domain;; Zinc knuckle;; Unstructured region 4 on terminal uridylyltransferase 7Cid1 family poly A polymerase	Terminal uridylyltransferase 7 OS=Homo sapiens GN=ZCCHC6 PE=1 SV=1	terminal uridylyltransferase 7 isoform X3
TRINITY_DN23770_c0_g1	44323.86 | 1986.32	8305.96 | 383.85	3534.97 | 150.03	14666.99 | 718.85	5056.98 | 231.99	6267.00 | 296.28	9377.00 | 495.26	6766.00 | 334.16	8390.00 | 364.91	0.27213	0.999974	0.583322	0.839645	0.161782	0.915116	Cellular Component:apical plasma membrane;; Cellular Component:cytoplasmic vesicle;; Cellular Component:extracellular exosome;; Molecular Function:insulin-like growth factor I binding;; Molecular Function:insulin-like growth factor II binding;; Biological Process:regulation of cell growth;; Biological Process:multicellular organism development;; Biological Process:positive regulation of activated…	--	Thyroglobulin type-1 repeatInsulin-like growth factor binding protein	Insulin-like growth factor-binding protein 2 OS=Mus musculus GN=Igfbp2 PE=2 SV=2	insulin-like growth factor-binding 2
TRINITY_DN96560_c0_g1	2035.00 | 29.11	2560.00 | 37.71	2070.00 | 28.00	1952.00 | 30.40	3416.00 | 49.91	2118.00 | 31.87	2204.00 | 36.97	1526.00 | 23.20	2032.00 | 27.21	0.0167607	0.999974	0.0551807	0.998143	0.0450664	0.972182	Cellular Component:endoplasmic reticulum membrane;; Cellular Component:integral component of membrane;; Molecular Function:1-acylglycerophosphocholine O-acyltransferase activity;; Biological Process:phospholipid biosynthetic process;; Biological Process:regulation of plasma lipoprotein particle levels;; Biological Process:obsolete acyl-carrier-protein biosynthetic process;; Biological Process:gly…	K13515 LPCAT3; lysophospholipid acyltransferase 5 [EC:2.3.1.23 2.3.1.-]	EMG1/NEP1 methyltransferaseMBOAT, membrane-bound O-acyltransferase family	Lysophospholipid acyltransferase 5 OS=Mus musculus GN=Lpcat3 PE=1 SV=1	lysophospholipid acyltransferase 5
TRINITY_DN83298_c0_g2	271.00 | 2.07	302.00 | 2.37	463.00 | 3.34	269.00 | 2.23	415.00 | 3.23	428.00 | 3.43	233.00 | 2.08	147.00 | 1.18	210.00 | 1.49	-0.0525158	0.999974	-0.468216	0.872705	-0.430842	0.632171	Cellular Component:intracellular;; Molecular Function:Rab guanyl-nucleotide exchange factor activity;; Biological Process:endosome to lysosome transport;; Biological Process:positive regulation of GTPase activity;; Biological Process:cellular protein catabolic process;;	K20162 DENND3; DENN domain-containing protein 3	DENN (AEX-3) domain	DENN domain-containing protein 3 OS=Mus musculus GN=Dennd3 PE=1 SV=2	DENN domain-containing 3
TRINITY_DN82968_c0_g1	2.00 | 0.25	1.00 | 0.13	16.00 | 1.91	0.00 | 0.00	21.04 | 2.72	23.00 | 3.07	4.02 | 0.60	4.00 | 0.61	4.00 | 0.54	0.123482	0.999974			-0.664255	0.691586	Molecular Function:acetyl-CoA carboxylase activity;; Molecular Function:biotin carboxylase activity;; Molecular Function:ATP binding;; Molecular Function:metal ion binding;; Biological Process:fatty acid biosynthetic process;; Biological Process:pyruvate metabolic process;; Cellular Component:biotin carboxylase complex;;	K01946 ACACB; acetyl-CoA carboxylase / biotin carboxylase 2 [EC:6.4.1.2 6.3.4.14 2.1.3.15]	--	--	acetyl- carboxylase 2 isoform X1
TRINITY_DN81371_c0_g1	25.00 | 1.02	84.00 | 3.54	128.00 | 4.96	30.00 | 1.34	120.00 | 5.02	123.00 | 5.31	17.00 | 0.82	80.00 | 3.59	177.00 | 6.99	-0.197589	0.999974	-0.046152	0.999078	0.200507	0.904847
TRINITY_DN110672_c2_g1	258.00 | 8.31	231.00 | 7.44	229.41 | 6.74	152.00 | 5.05	268.86 | 8.45	251.00 | 8.10	121.00 | 4.47	139.00 | 4.69	167.00 | 4.95	-0.0948463	0.999974	-0.351291	0.903808	-0.250217	0.754405	Cellular Component:nucleus;; Molecular Function:nucleic acid binding;; Molecular Function:metal ion binding;; Biological Process:transcription, DNA-templated;;	K09228 KRAB; KRAB domain-containing zinc finger protein	Zinc finger, C2H2 type	Zinc finger protein 768 OS=Mus musculus GN=Znf768 PE=1 SV=1	zinc finger 768
TRINITY_DN64291_c0_g1	1.00 | 0.07	21.00 | 1.43	18.00 | 1.11	18.00 | 1.29	18.00 | 1.21	8.00 | 0.56	23.00 | 1.77	6.00 | 0.45	25.00 | 1.62	-0.163679	0.999974	0.111927	0.998099	0.438452	0.789292
TRINITY_DN107264_c0_g1	633.00 | 22.07	322.00 | 11.57	453.00 | 14.95	216.00 | 8.22	472.00 | 16.83	350.00 | 12.86	236.00 | 9.68	115.00 | 4.37	111.00 | 3.71	-0.166887	0.999974	-0.644802	0.819385	-0.528383	0.647099	Cellular Component:cytoplasm;;	K09288 CCDC6; coiled-coil domain-containing protein 6	Uncharacterized conserved protein H4 (DUF2046)	Coiled-coil domain-containing protein 6 OS=Mus musculus GN=Ccdc6 PE=1 SV=1	coiled-coil domain-containing 6
TRINITY_DN107801_c0_g1	4.00 | 0.80	8.00 | 1.45	23.00 | 2.37	5.00 | 0.39	25.00 | 2.47	13.00 | 0.51	3.00 | 0.30	23.00 | 4.02	19.00 | 1.58	-0.0438896	0.999974	0.128003	0.998099	0.27467	0.884163
TRINITY_DN271446_c0_g1	6.00 | 20.55	43.00 | 172.67	2.00 | 7.18	0.00 | 0.00	0.00 | 0.00	0.00 | 0.00	38.00 | 208.08	0.00 | 0.00	0.00 | 0.00			-0.0597921	0.998143
TRINITY_DN111877_c4_g1	502.00 | 8.75	432.00 | 7.76	600.00 | 9.89	456.00 | 8.65	522.00 | 9.30	567.00 | 10.40	401.00 | 8.19	208.00 | 3.87	308.00 | 5.04	0.000423595	0.999974	-0.273487	0.962135	-0.278809	0.80167	Cellular Component:heterotrimeric G-protein complex;; Cellular Component:actin filament;; Cellular Component:extracellular exosome;; Molecular Function:PDZ domain binding;; Molecular Function:phosphate ion binding;; Biological Process:G-protein coupled receptor signaling pathway;; Biological Process:cerebral cortex development;; Biological Process:response to lipopolysaccharide;; Biological Proce…	K04347 GNG12; guanine nucleotide-binding protein G(I)/G(S)/G(O) subunit gamma-12	GGL domain	Guanine nucleotide-binding protein G(I)/G(S)/G(O) subunit gamma-12 OS=Homo sapiens GN=GNG12 PE=1 SV=3	guanine nucleotide-binding G(I) G(S) G(O) subunit gamma-12
TRINITY_DN109950_c5_g1	110.00 | 6.81	15.00 | 0.76	52.00 | 3.39	33.00 | 1.94	37.00 | 2.94	182.00 | 9.56	39.00 | 2.46	2.00 | 0.09	11.00 | 0.56	0.545288	0.999974	-0.116216	0.998099	-0.977559	0.512127
TRINITY_DN111152_c6_g1	16.00 | 0.45	2.00 | 0.06	34.00 | 0.91	6.00 | 0.18	23.00 | 0.66	18.00 | 0.53	1.00 | 0.03	9.00 | 0.27	13.00 | 0.35	-0.025629	0.999974			-0.491277	0.771926
TRINITY_DN182448_c0_g1	1.00 | 0.18	4.00 | 0.74	20.02 | 3.39	5.00 | 0.99	10.11 | 1.85	13.00 | 2.46	2.00 | 0.43	19.00 | 4.43	20.00 | 4.10			0.215603	0.991693			--	K00688 PYG; glycogen phosphorylase [EC:2.4.1.1]	--	--	--
TRINITY_DN108193_c2_g1	31.00 | 2.19	20.00 | 5.02	182.91 | 12.20	37.04 | 6.36	171.00 | 10.23	182.00 | 9.61	21.00 | 1.43	19.00 | 3.53	122.00 | 5.80	0.18212	0.999974	-0.347936	0.966303	-0.792235	0.540731	--	K13980 ADH4; alcohol dehydrogenase 4 [EC:1.1.1.1]	--	--	--
TRINITY_DN105272_c2_g1	589.00 | 6.58	87.00 | 1.00	165.00 | 1.74	90.00 | 1.09	213.00 | 2.43	163.00 | 1.91	209.00 | 2.74	25.00 | 0.30	49.00 | 0.51	0.212714	0.999974	0.120102	0.998099	-0.0368034	0.987026	Cellular Component:podosome;; Cellular Component:cell junction;; Cellular Component:cell projection;; Molecular Function:protein binding;; Molecular Function:superoxide-generating NADPH oxidase activator activity;; Molecular Function:phosphatidylinositol binding;; Biological Process:superoxide metabolic process;; Biological Process:positive regulation of catalytic activity;; Biological Process:ox…	--	SH3 domain	SH3 and PX domain-containing protein 2A OS=Mus musculus GN=Sh3pxd2a PE=1 SV=2	SH3 and PX domain-containing 2A isoform X1
TRINITY_DN97991_c1_g1	2341.92 | 108.49	9076.86 | 433.66	6587.90 | 289.07	4057.13 | 205.60	9855.74 | 467.45	9302.68 | 454.70	4138.63 | 226.02	6345.74 | 324.57	5458.89 | 245.89	-0.13076	0.999974	-0.255453	0.949694	-0.101524	0.920774	Cellular Component:mitochondrial outer membrane;; Cellular Component:mitochondrial inner membrane;; Cellular Component:peroxisome;; Cellular Component:integral component of membrane;; Cellular Component:extracellular exosome;; Molecular Function:nitrate reductase activity;; Molecular Function:molybdenum ion binding;; Molecular Function:pyridoxal phosphate binding;; Molecular Function:molybdopteri…	--	MOSC domainMOSC N-terminal beta barrel domain	Mitochondrial amidoxime reducing component 2 OS=Mus musculus GN=Marc2 PE=1 SV=1	mitochondrial amidoxime reducing component 2
TRINITY_DN111504_c6_g1	20.00 | 0.65	26.00 | 0.87	36.00 | 1.13	14.00 | 0.50	20.00 | 0.66	31.00 | 1.06	23.00 | 0.88	22.00 | 0.77	45.00 | 1.39	-0.31505	0.999974	0.176866	0.995252	0.6924	0.532994
TRINITY_DN93635_c0_g1	5.00 | 0.41	24.00 | 1.80	31.40 | 2.12	21.00 | 1.60	28.00 | 2.05	39.00 | 2.99	8.00 | 0.66	15.00 | 1.23	23.00 | 1.60	0.030584	0.999974	-0.394942	0.944368	-0.523053	0.670307	--	K09228 KRAB; KRAB domain-containing zinc finger protein	KRAB box	Zinc finger protein 669 OS=Homo sapiens GN=ZNF669 PE=2 SV=2	--
TRINITY_DN93417_c1_g1	14.00 | 1.76	7.00 | 3.02	23.00 | 3.05	21.00 | 3.05	27.00 | 6.17	21.00 | 3.43	17.00 | 2.33	19.00 | 3.41	22.00 | 4.56	0.328881	0.999974	0.481297	0.919511	0.0860356	0.956259
TRINITY_DN112368_c7_g2	1.00 | 0.04	2.00 | 0.09	19.00 | 0.78	0.00 | 0.00	34.00 | 1.50	7.00 | 0.32	1.00 | 0.05	20.00 | 0.95	11.00 | 0.46					0.0233047	0.993011
TRINITY_DN66638_c0_g1	3.00 | 0.47	1.00 | 0.16	4.00 | 0.60	33.00 | 5.73	0.00 | 0.00	4.00 | 0.67	2.00 | 0.38	24.00 | 4.78	58.00 | 10.16			1.2313	0.456514	0.459653	0.802189	Cellular Component:nucleoplasm;;	--	--	von Willebrand factor A domain-containing protein 5A OS=Mus musculus GN=Vwa5a PE=1 SV=2	von Willebrand factor A domain-containing 5A
TRINITY_DN113392_c8_g1	2377.00 | 51.35	4855.99 | 96.57	4700.93 | 92.96	1510.00 | 35.69	4924.00 | 110.89	5324.02 | 119.50	1922.00 | 47.44	3810.00 | 64.03	4796.00 | 64.67	-0.311653	0.999974	-0.20069	0.965898	0.200985	0.858902	Cellular Component:endoplasmic reticulum membrane;; Cellular Component:organelle membrane;; Molecular Function:iron ion binding;; Molecular Function:arachidonic acid epoxygenase activity;; Molecular Function:steroid hydroxylase activity;; Molecular Function:heme binding;; Molecular Function:aromatase activity;; Biological Process:arachidonic acid metabolic process;; Biological Process:oxidation-r…	K07418 CYP2J; cytochrome P450 family 2 subfamily J [EC:1.14.14.1 1.14.14.73 1.14.14.74 1.14.14.75]	Cytochrome P450	Cytochrome P450 2J3 OS=Rattus norvegicus GN=Cyp2j3 PE=2 SV=1	cytochrome P450 2J3 isoform X1
TRINITY_DN68774_c0_g1	32.00 | 2.38	33.00 | 2.53	34.00 | 2.40	27.00 | 2.20	38.00 | 2.90	32.00 | 2.51	27.00 | 2.38	37.00 | 3.14	58.00 | 4.34	-0.0561012	0.999974	0.410621	0.920922	0.567295	0.563521
TRINITY_DN99757_c1_g1	3.00 | 0.19	12.00 | 0.77	25.00 | 1.47	6.00 | 0.41	25.00 | 1.59	21.00 | 1.37	2.00 | 0.15	10.00 | 0.70	33.00 | 2.02	-0.0607938	0.999974	-0.0734818	0.998308	-0.00140528	0.999362
TRINITY_DN114125_c3_g1	155.00 | 4.72	147.00 | 4.69	145.00 | 4.12	113.00 | 3.96	202.00 | 5.88	209.00 | 6.82	75.00 | 2.55	177.00 | 5.36	165.00 | 4.59	0.130543	0.999974	0.153847	0.992404	0.0219182	0.987026	Molecular Function:nucleic acid binding;;	--	G-patch domain	G patch domain-containing protein 4 OS=Mus musculus GN=Gpatch4 PE=1 SV=1	G patch domain-containing 4
TRINITY_DN96520_c0_g1	21.00 | 0.52	8.00 | 0.16	16.00 | 0.49	4.00 | 0.08	35.00 | 0.69	36.00 | 0.73	6.00 | 0.14	2.00 | 0.04	24.00 | 0.43	0.328074	0.999974			-0.583701	0.723321
TRINITY_DN100894_c0_g1	570.00 | 7.48	453.00 | 6.12	688.00 | 8.53	458.00 | 6.54	544.00 | 7.29	762.00 | 10.51	383.00 | 5.89	483.00 | 6.72	630.00 | 7.73	0.0285414	0.999974	0.122885	0.985425	0.11257	0.890257	Cellular Component:lysosomal membrane;; Cellular Component:early endosome;; Cellular Component:Golgi apparatus;; Cellular Component:Golgi-associated vesicle;; Cellular Component:cytosol;; Cellular Component:microtubule cytoskeleton;; Cellular Component:AP-3 adaptor complex;; Cellular Component:clathrin-coated vesicle;; Cellular Component:HOPS complex;; Cellular Component:late endosome membrane;; …	K20184 VPS41; vacuolar protein sorting-associated protein 41	Region in Clathrin and VPS	Vacuolar protein sorting-associated protein 41 homolog OS=Mus musculus GN=Vps41 PE=1 SV=1	vacuolar sorting-associated 41 homolog
TRINITY_DN113765_c0_g1	87.01 | 1.93	482.00 | 8.40	1310.62 | 27.81	556.00 | 12.81	304.00 | 6.64	661.00 | 14.15	120.00 | 3.82	134.00 | 2.94	278.00 | 5.94	-0.456516	0.999974	-1.72492	0.00347849	-1.1436	0.12482
TRINITY_DN64500_c1_g1	311.00 | 4.63	99.00 | 1.52	213.00 | 3.00	112.00 | 1.82	167.00 | 2.54	226.00 | 3.54	84.00 | 1.47	337.00 | 5.33	314.00 | 4.38	0.0920743	0.999974	0.745385	0.717213	0.754821	0.421618
TRINITY_DN333480_c0_g1	153.00 | 6.96	48.00 | 2.25	131.00 | 5.65	139.00 | 6.92	229.52 | 10.69	247.00 | 11.86	46.00 | 2.47	40.00 | 2.01	56.00 | 2.47	0.904282	0.999974	-0.38914	0.927351	-1.59103	0.00176803	Cellular Component:nuclear speck;; Molecular Function:N6-methyladenosine-containing RNA binding;; Biological Process:mRNA splice site selection;; Biological Process:regulation of mRNA splicing, via spliceosome;;	K20100 YTHDC1; YTH domain-containing protein 1	--	YTH domain-containing protein 1 OS=Mus musculus GN=Ythdc1 PE=1 SV=2	YTH domain-containing 1 isoform X4
TRINITY_DN112609_c0_g1	12.00 | 0.91	9.00 | 0.70	32.00 | 2.29	38.00 | 3.15	41.00 | 3.17	13.00 | 1.04	10.00 | 0.89	3.00 | 0.26	8.00 | 0.61	0.303287	0.999974			-1.24665	0.33935	Cellular Component:integral component of plasma membrane;; Molecular Function:lipid binding;; Molecular Function:sphingosine-1-phosphate receptor activity;; Biological Process:sphingosine-1-phosphate signaling pathway;; Biological Process:immune response;; Biological Process:adenylate cyclase-activating G-protein coupled receptor signaling pathway;; Biological Process:activation of phospholipase …	K04293 S1PR4; sphingosine 1-phosphate receptor 4	7 transmembrane receptor (rhodopsin family)	Sphingosine 1-phosphate receptor 4 OS=Mus musculus GN=S1pr4 PE=2 SV=1	sphingosine 1-phosphate receptor 4
TRINITY_DN86554_c0_g1	30.00 | 1.53	40.00 | 2.13	60.00 | 2.91	51.00 | 2.89	54.00 | 2.85	43.00 | 2.33	22.00 | 1.33	46.00 | 2.64	89.00 | 4.50	0.0141174	0.999974	0.216741	0.987773	0.246895	0.850743	Molecular Function:hydrolase activity;; Biological Process:metabolic process;;	--	Haloacid dehalogenase-like hydrolase	Haloacid dehalogenase-like hydrolase domain-containing protein 3 OS=Mus musculus GN=Hdhd3 PE=1 SV=1	haloacid dehalogenase-like hydrolase domain-containing 3
TRINITY_DN106606_c0_g1	35.00 | 0.83	16.00 | 0.39	33.00 | 0.74	11.00 | 0.28	200.00 | 4.85	9.00 | 0.23	10.00 | 0.28	0.00 | 0.00	0.00 | 0.00	0.375665	1					Cellular Component:extracellular space;; Cellular Component:dense core granule;; Molecular Function:cytokine activity;; Molecular Function:chemoattractant activity;; Biological Process:MAPK cascade;; Biological Process:angiogenesis;; Biological Process:negative regulation of endothelial cell proliferation;; Biological Process:positive regulation of endothelial cell proliferation;; Biological Proc…	--	Granin (chromogranin or secretogranin)	Secretogranin-2 OS=Rattus norvegicus GN=Scg2 PE=1 SV=1	secretogranin-2 isoform X1
TRINITY_DN105033_c2_g1	0.00 | 0.00	1.00 | 0.06	51.00 | 2.69	5.00 | 0.30	69.00 | 3.93	59.00 | 3.46	0.00 | 0.00	3.00 | 0.19	13.00 | 0.71	0.198633	0.999974			-1.60811	0.225812
TRINITY_DN102494_c0_g1	125.00 | 10.02	117.00 | 9.69	58.00 | 4.41	116.00 | 10.22	44.00 | 3.62	101.00 | 8.57	18.00 | 1.71	10.00 | 0.92	30.00 | 2.44	-0.026931	0.999974	-1.34699	0.304638	-1.5559	0.106879
TRINITY_DN90831_c0_g1	31.00 | 0.76	436.00 | 11.09	403.00 | 9.40	77.00 | 2.07	471.98 | 11.90	470.00 | 12.21	72.00 | 2.09	254.00 | 6.73	136.00 | 3.17	-0.285575	0.999974	-0.936114	0.546879	-0.548455	0.669992	Cellular Component:extracellular region;; Cellular Component:plasma membrane;; Cellular Component:integral component of membrane;; Molecular Function:metalloendopeptidase activity;; Molecular Function:zinc ion binding;; Biological Process:proteolysis;; Biological Process:inflammatory response;; Biological Process:toxin transport;;	K08606 MEP1B; meprin B [EC:3.4.24.63]	MAM domain, meprin/A5/muAstacin (Peptidase family M12A)	Meprin A subunit beta OS=Rattus norvegicus GN=Mep1b PE=1 SV=3	meprin A subunit beta
TRINITY_DN167742_c0_g1	95.00 | 10.10	110.00 | 12.09	55.00 | 5.56	104.00 | 12.20	92.00 | 10.06	96.00 | 10.82	64.00 | 8.10	125.00 | 15.82	145.00 | 16.15	0.0869228	0.999974	0.468768	0.9045	0.424425	0.640989
TRINITY_DN76259_c1_g1	117.00 | 6.77	24.00 | 1.42	48.00 | 2.62	20.00 | 1.25	56.00 | 3.31	53.00 | 3.20	48.00 | 3.24	8.00 | 0.51	18.00 | 1.02	0.130901	0.999974	0.0137574	0.999744	-0.130039	0.944216
TRINITY_DN87411_c0_g1	120.00 | 2.53	97.00 | 2.09	139.00 | 2.76	72.00 | 1.65	146.00 | 3.12	168.00 | 3.67	57.00 | 1.40	98.00 | 2.21	126.00 | 2.49	0.0498385	0.999974	-0.0412384	0.998438	-0.0916196	0.933629	Cellular Component:nucleus;; Cellular Component:cytoplasm;; Molecular Function:RNA polymerase II core promoter sequence-specific DNA binding;; Molecular Function:RNA polymerase II intronic transcription regulatory region sequence-specific DNA binding;; Molecular Function:transcriptional activator activity, RNA polymerase II transcription regulatory region sequence-specific DNA binding;; Molecular…	K09415 HSF2; heat shock transcription factor 2	Vertebrate heat shock transcription factorHSF-type DNA-binding	Heat shock factor protein 2 OS=Homo sapiens GN=HSF2 PE=1 SV=1	heat shock factor 2 isoform X1
TRINITY_DN112075_c37_g1	96.00 | 5.68	93.00 | 5.68	102.00 | 5.72	91.00 | 5.74	88.00 | 5.33	82.00 | 5.13	53.00 | 3.71	125.00 | 8.30	197.00 | 11.51	-0.112264	0.999974	0.457951	0.890184	0.658532	0.474512
TRINITY_DN107258_c0_g1	1833.00 | 25.86	1426.00 | 21.49	1371.00 | 18.61	1065.00 | 16.47	1225.00 | 17.63	923.00 | 13.76	1429.00 | 24.44	848.00 | 13.59	799.00 | 11.29	-0.308821	0.999974	-0.0222439	0.999744	0.349114	0.763836	Cellular Component:plasma membrane;; Cellular Component:cell surface;; Cellular Component:ion channel complex;; Molecular Function:volume-sensitive anion channel activity;; Molecular Function:protein binding;; Biological Process:pre-B cell differentiation;; Biological Process:cell volume homeostasis;; Biological Process:response to osmotic stress;; Biological Process:regulation of anion transport…	K22038 LRRC8; volume-regulated anion channel	Pannexin-like TM region of LRRC8Leucine rich repeat	Volume-regulated anion channel subunit LRRC8A OS=Mus musculus GN=Lrrc8a PE=1 SV=1	volume-regulated anion channel subunit LRRC8A
TRINITY_DN109355_c1_g1	1055.00 | 17.01	632.00 | 11.23	628.00 | 10.85	537.00 | 10.65	735.99 | 12.95	673.00 | 13.04	539.00 | 11.66	476.00 | 9.95	441.00 | 8.41	-0.0081317	0.999974	-0.00692894	0.999744	0.0165213	0.990335	Cellular Component:nucleoplasm;; Molecular Function:magnesium ion binding;; Molecular Function:RNA polymerase II proximal promoter sequence-specific DNA binding;; Molecular Function:transcriptional activator activity, RNA polymerase II proximal promoter sequence-specific DNA binding;; Molecular Function:glycerone kinase activity;; Biological Process:glycerol metabolic process;; Biological Process…	K09404 FOXK; forkhead box protein K	FHA domainForkhead domain	Forkhead box protein K2 OS=Mus musculus GN=Foxk2 PE=1 SV=3	forkhead box K2
TRINITY_DN112076_c0_g1	3.00 | 0.18	3.00 | 0.18	1.00 | 0.06	53.00 | 3.63	20.00 | 1.36	7.00 | 0.44	5.00 | 0.35	4.00 | 0.27	10.00 | 0.59	0.719471	0.999974			-1.2598	0.36095	Cellular Component:integral component of membrane;;	--	--	Transmembrane protein 179 OS=Mus musculus GN=Tmem179 PE=2 SV=1	transmembrane 179
TRINITY_DN101367_c0_g1	89.00 | 2.57	69.00 | 2.62	79.57 | 2.74	46.00 | 1.34	68.00 | 1.85	70.00 | 1.97	62.00 | 3.44	120.00 | 4.07	79.00 | 2.76	-0.237153	0.999974	0.448237	0.901114	0.808293	0.347876	Cellular Component:cytoplasm;; Cellular Component:plasma membrane;; Cellular Component:intracellular membrane-bounded organelle;; Molecular Function:exo-alpha-sialidase activity;; Biological Process:ganglioside catabolic process;; Biological Process:oligosaccharide catabolic process;;	K12357 NEU2_3_4; sialidase-2/3/4 [EC:3.2.1.18]	BNR repeat-like domain	Sialidase-3 OS=Homo sapiens GN=NEU3 PE=1 SV=1	sialidase-3
TRINITY_DN115127_c2_g1	57.00 | 1.24	69.00 | 1.55	83.00 | 1.71	33.00 | 0.78	69.00 | 1.54	63.00 | 1.44	26.00 | 0.66	5.00 | 0.12	14.00 | 0.29	-0.375143	0.999974	-1.13121	0.548013	-1.01816	0.417307	Cellular Component:integral component of membrane;; Cellular Component:extracellular exosome;; Molecular Function:semaphorin receptor binding;; Molecular Function:chemorepellent activity;; Biological Process:neural crest cell migration;; Biological Process:positive regulation of cell migration;; Biological Process:negative regulation of axon extension involved in axon guidance;; Biological Proces…	K06841 SEMA5; semaphorin 5	Thrombospondin type 1 domainSema domain	Semaphorin-5A OS=Homo sapiens GN=SEMA5A PE=1 SV=3	semaphorin-5A
TRINITY_DN97626_c1_g1	13.00 | 1.46	11.00 | 1.28	27.00 | 2.88	11.00 | 1.36	30.00 | 3.46	12.00 | 1.43	6.00 | 0.80	14.00 | 1.88	11.00 | 1.30	-0.0319	0.999974
TRINITY_DN103452_c0_g1	251.00 | 12.20	200.00 | 10.02	181.00 | 8.33	423.99 | 22.55	195.00 | 9.70	224.00 | 11.49	205.00 | 11.75	227.00 | 12.21	334.00 | 15.83	0.361737	0.999974	0.617562	0.65218	0.0728082	0.958541	Cellular Component:ruffle;; Cellular Component:nucleus;; Cellular Component:cytoplasm;; Cellular Component:extracellular exosome;; Molecular Function:calcium ion binding;; Molecular Function:protein homodimerization activity;; Molecular Function:S100 protein binding;; Molecular Function:calcium-dependent protein binding;; Biological Process:regulation of cell proliferation;;	--	--	Protein S100-A11 OS=Rattus norvegicus GN=S100a11 PE=3 SV=1	S100-A11
TRINITY_DN107963_c2_g1	99.00 | 5.28	79.00 | 4.22	116.00 | 5.40	79.00 | 4.45	92.00 | 4.68	110.00 | 5.21	56.00 | 3.33	95.00 | 5.34	142.00 | 6.40	-0.0447266	0.999974	0.235747	0.96817	0.326487	0.707047	Cellular Component:cytoplasm;; Cellular Component:plasma membrane;; Cellular Component:bicellular tight junction;; Molecular Function:GTPase activator activity;; Molecular Function:SH3 domain binding;; Biological Process:actin filament organization;; Biological Process:signal transduction;; Biological Process:calcium ion regulated exocytosis;; Biological Process:positive regulation of GTPase acti…	--	--	Rho GTPase-activating protein 17 OS=Mus musculus GN=Arhgap17 PE=1 SV=1	rho GTPase-activating 17 isoform X1
TRINITY_DN85064_c0_g1	11.00 | 0.41	3.00 | 0.12	24.00 | 0.85	9.00 | 0.37	38.00 | 2.95	24.00 | 0.94	1.00 | 0.04	2.00 | 0.08	8.00 | 0.29	0.297466	0.999974			-1.58488	0.207948	--	K16185 RRAGA_B; Ras-related GTP-binding protein A/B	--	--	--
TRINITY_DN96539_c0_g1	69.00 | 3.35	52.00 | 2.72	58.00 | 2.58	60.00 | 3.12	40.00 | 2.65	60.00 | 3.39	53.00 | 2.96	41.00 | 2.01	65.00 | 3.52	-0.0174809	0.999974	0.217737	0.982521	0.282462	0.818011	Cellular Component:nucleoplasm;; Molecular Function:RNA polymerase II proximal promoter sequence-specific DNA binding;; Molecular Function:RNA polymerase II distal enhancer sequence-specific DNA binding;; Molecular Function:transcriptional activator activity, RNA polymerase II proximal promoter sequence-specific DNA binding;; Molecular Function:transcriptional activator activity, RNA polymerase I…	--	--	AT-rich interactive domain-containing protein 3B OS=Mus musculus GN=Arid3b PE=1 SV=1	AT-rich interactive domain-containing 3B
TRINITY_DN109891_c1_g1	70.05 | 2.44	98.18 | 3.55	262.52 | 8.73	39.17 | 1.49	228.85 | 8.22	213.12 | 7.89	61.10 | 2.52	101.00 | 3.86	196.00 | 6.59	-0.120891	0.999974	-0.242708	0.975661	-0.0552271	0.974577	Cellular Component:spherical high-density lipoprotein particle;; Cellular Component:intracellular membrane-bounded organelle;; Cellular Component:extracellular exosome;; Cellular Component:blood microparticle;; Molecular Function:aryldialkylphosphatase activity;; Molecular Function:arylesterase activity;; Molecular Function:calcium ion binding;; Molecular Function:phospholipid binding;; Molecular…	K01045 PON; arylesterase / paraoxonase [EC:3.1.1.2 3.1.8.1]	--	--	serum paraoxonase arylesterase 1 isoform X2
TRINITY_DN632_c0_g1	23.00 | 1.70	9.01 | 0.69	52.05 | 3.65	18.03 | 1.46	41.00 | 3.11	25.01 | 1.95	2.00 | 0.17	22.00 | 1.86	62.00 | 4.61	-0.00569046	0.999974	0.0584467	0.998699	0.117895	0.951936	Cellular Component:endoplasmic reticulum membrane;; Cellular Component:integral component of plasma membrane;; Cellular Component:cell-cell junction;; Cellular Component:cell surface;; Cellular Component:nuclear membrane;; Cellular Component:neuronal cell body;; Cellular Component:extracellular exosome;; Molecular Function:serine-type endopeptidase activity;; Molecular Function:calcium-activated …	K08665 HPN; hepsin [EC:3.4.21.106]	--	--	serine protease hepsin isoform X1
TRINITY_DN112794_c1_g1	1489.00 | 156.77	430.00 | 42.29	633.00 | 56.78	474.32 | 49.50	131.00 | 13.33	544.10 | 55.21	454.00 | 52.99	688.00 | 73.83	737.00 | 69.92	-0.223045	0.999974	0.526283	0.604166	0.846826	0.420968
TRINITY_DN246885_c0_g1	1189.00 | 52.19	968.00 | 43.82	625.00 | 25.98	540.00 | 25.92	639.00 | 28.71	707.00 | 32.74	457.00 | 23.64	913.00 | 44.12	978.00 | 41.62	-0.324526	0.999974	0.151277	0.991451	0.596889	0.338738	Cellular Component:cytoplasm;; Molecular Function:DNA binding;; Molecular Function:zinc ion binding;; Molecular Function:polyubiquitin modification-dependent protein binding;; Biological Process:protein targeting to peroxisome;; Biological Process:apoptotic process;; Biological Process:signal transduction;; Biological Process:negative regulation of apoptotic process;; Biological Process:regulatio…	--	AN1-like Zinc fingerA20-like zinc finger	AN1-type zinc finger protein 6 OS=Mus musculus GN=Zfand6 PE=1 SV=1	AN1-type zinc finger 6 isoform X1
TRINITY_DN95756_c0_g1	3.00 | 0.11	7.00 | 0.27	21.00 | 0.74	3.00 | 0.12	10.00 | 0.38	15.00 | 0.59	18.00 | 0.79	9.00 | 0.37	11.00 | 0.40			0.193123	0.995647
TRINITY_DN87086_c0_g1	11.00 | 0.32	15.00 | 0.46	26.00 | 1.18	18.00 | 0.58	28.00 | 0.84	7.00 | 0.22	5.00 | 0.17	5.00 | 0.16	10.00 | 0.28	-0.0592263	0.999974			-0.790489	0.589996	Cellular Component:cytosol;; Molecular Function:protein binding;; Molecular Function:ligase activity;; Biological Process:Toll signaling pathway;; Biological Process:negative regulation of tumor necrosis factor-mediated signaling pathway;; Biological Process:protein ubiquitination;; Biological Process:negative regulation of extrinsic apoptotic signaling pathway;;	K11964 PELI; pellino [EC:2.3.2.27]	Pellino	E3 ubiquitin-protein ligase pellino homolog 3 OS=Homo sapiens GN=PELI3 PE=1 SV=2	E3 ubiquitin- ligase pellino homolog 3 isoform X3
TRINITY_DN109145_c1_g1	11205.00 | 73.03	17418.99 | 117.39	14698.95 | 91.02	15770.96 | 112.22	17284.87 | 115.82	10352.96 | 71.37	12093.00 | 92.42	3943.00 | 27.21	14560.00 | 88.41	-0.116269	0.999974	-0.278137	0.969342	-0.152621	0.915208	Cellular Component:fibrinogen complex;; Cellular Component:basal lamina;; Cellular Component:endoplasmic reticulum-Golgi intermediate compartment;; Cellular Component:apical plasma membrane;; Cellular Component:extracellular exosome;; Cellular Component:blood microparticle;; Molecular Function:protease binding;; Molecular Function:integrin binding;; Molecular Function:heparin binding;; Molecular …	K05717 FN1; fibronectin 1	Fibronectin type I domain;; Fibronectin type II domainFibronectin type III domain	Fibronectin OS=Rattus norvegicus GN=Fn1 PE=1 SV=2	fibronectin isoform X3
TRINITY_DN113838_c14_g1	1010.00 | 13.73	1186.00 | 16.71	1269.00 | 16.40	1027.00 | 15.25	1340.00 | 18.56	1177.00 | 16.93	830.00 | 13.22	795.00 | 12.38	1166.00 | 16.35	-0.072864	0.999974	-0.0880349	0.997463	0.00705261	0.994971	Molecular Function:Mo-molybdopterin cofactor sulfurase activity;; Molecular Function:lyase activity;; Molecular Function:molybdenum ion binding;; Molecular Function:pyridoxal phosphate binding;; Biological Process:Mo-molybdopterin cofactor biosynthetic process;; Cellular Component:molybdopterin synthase complex;;	K15631 ABA3; molybdenum cofactor sulfurtransferase [EC:2.8.1.9]	MOSC N-terminal beta barrel domain;; MOSC domainAminotransferase class-V	Molybdenum cofactor sulfurase OS=Mus musculus GN=Mocos PE=1 SV=1	molybdenum cofactor sulfurase
TRINITY_DN78405_c1_g1	691.00 | 17.87	1636.99 | 43.71	1833.98 | 44.90	766.00 | 21.66	1410.99 | 37.13	1889.00 | 51.45	665.00 | 20.24	1048.00 | 29.17	1644.00 | 40.31	-0.365455	0.999974	-0.366822	0.846886	0.0607406	0.951371	Cellular Component:plasma membrane;; Cellular Component:endosome membrane;; Cellular Component:intracellular membrane-bounded organelle;; Molecular Function:SH3/SH2 adaptor activity;; Biological Process:signal transduction;; Biological Process:positive regulation of signal transduction;;	--	SH2 domain;; BPS (Between PH and SH2);; Ras association (RalGDS/AF-6) domainPH domain	Growth factor receptor-bound protein 14 OS=Bos taurus GN=GRB14 PE=1 SV=1	growth factor receptor-bound 14 isoform X1
TRINITY_DN66260_c0_g1	25.00 | 1.92	25.00 | 1.99	19.00 | 1.39	18.00 | 1.52	24.00 | 1.90	23.00 | 1.87	16.00 | 1.46	52.00 | 4.59	69.00 | 5.36	-0.0520156	0.999974	0.819312	0.744579	1.11796	0.266426
TRINITY_DN92411_c0_g1	375.00 | 4.61	1222.00 | 15.46	1289.43 | 14.97	1317.00 | 17.61	1750.85 | 21.96	1232.00 | 15.92	883.00 | 12.71	312.00 | 4.06	504.00 | 5.78	0.13241	0.999974	-0.543945	0.877761	-0.736211	0.491498	Cellular Component:cytoplasm;; Cellular Component:plasma membrane;; Biological Process:cellular iron ion homeostasis;; Biological Process:hemopoiesis;;	K21843 TTC7; tetratricopeptide repeat protein 7	Tetratricopeptide repeat	Tetratricopeptide repeat protein 7A OS=Mus musculus GN=Ttc7a PE=1 SV=1	tetratricopeptide repeat 7A isoform X1
TRINITY_DN103405_c0_g1	343.00 | 8.65	309.00 | 8.03	448.00 | 10.68	343.00 | 9.43	367.94 | 9.48	362.00 | 9.61	193.00 | 5.72	224.00 | 6.08	510.00 | 12.19	-0.0460348	0.999974	-0.0377165	0.998438	0.0298397	0.979874	Cellular Component:Golgi apparatus;; Cellular Component:membrane;; Cellular Component:phagocytic vesicle;; Molecular Function:GTP binding;; Biological Process:small GTPase mediated signal transduction;; Biological Process:protein transport;; Biological Process:phagosome acidification;; Biological Process:phagosome-lysosome fusion;; Biological Process:regulation of autophagosome assembly;;	K07911 RAB20; Ras-related protein Rab-20	Ras family	Ras-related protein Rab-20 OS=Mus musculus GN=Rab20 PE=2 SV=2	ras-related Rab-20
TRINITY_DN92740_c1_g1	1.00 | 0.07	3.00 | 0.20	21.00 | 1.31	5.00 | 0.36	29.00 | 1.95	32.00 | 2.22	2.00 | 0.16	0.00 | 0.00	8.00 | 0.52	0.277149	0.999974			-1.34888	0.340816
TRINITY_DN112729_c0_g1	86.00 | 1.87	20.00 | 0.57	76.00 | 2.24	25.00 | 0.82	54.00 | 1.25	90.00 | 2.52	19.00 | 0.51	10.00 | 0.46	7.00 | 0.30	0.133585	0.999974	-0.788861	0.799046	-1.25514	0.286973	Cellular Component:cytoplasm;; Cellular Component:cytoskeleton;; Cellular Component:Cul3-RING ubiquitin ligase complex;; Molecular Function:ubiquitin-protein transferase activity;; Molecular Function:protein binding;; Biological Process:cytoskeleton organization;; Biological Process:protein ubiquitination;;	K10453 KLHL16; kelch-like protein 16 (gigaxonin)	BTB And C-terminal Kelch;; BTB/POZ domainKelch motif	Gigaxonin OS=Homo sapiens GN=GAN PE=1 SV=1	gigaxonin
TRINITY_DN105728_c0_g1	36.00 | 0.81	20.00 | 0.46	111.00 | 2.35	33.00 | 0.81	52.00 | 1.19	50.00 | 1.18	18.00 | 0.47	37.00 | 0.89	90.00 | 1.91	-0.220394	0.999974	-0.082882	0.998099	0.279106	0.832966
TRINITY_DN109466_c0_g1	32.00 | 1.73	9.00 | 0.40	42.00 | 1.32	15.00 | 0.73	42.00 | 2.27	63.00 | 9.82	1.00 | 0.30	13.00 | 0.40	32.00 | 1.22	0.29939	0.999974	-0.222491	0.991451	-0.799432	0.588171	Cellular Component:membrane;; Molecular Function:growth factor activity;; Molecular Function:heparin binding;; Biological Process:signal transduction;; Biological Process:cell proliferation;; Biological Process:growth;;	--	--	--	vascular endothelial growth factor A
TRINITY_DN70114_c0_g1	13.00 | 1.02	19.00 | 1.54	17.00 | 1.27	13.00 | 1.12	16.00 | 1.29	22.24 | 1.85	8.00 | 0.74	11.00 | 0.99	17.00 | 1.35	-0.0759871	0.999974					--	K19518 TRIB3; tribbles homolog 3	--	--	--
TRINITY_DN112147_c14_g1	8.00 | 0.47	16.00 | 0.97	91.00 | 5.08	7.00 | 0.45	44.00 | 2.65	55.00 | 3.42	5.00 | 0.35	35.00 | 2.31	52.00 | 3.02	-0.232626	0.999974	-0.276931	0.981265	0.077823	0.970346
TRINITY_DN85521_c0_g1	14.00 | 0.56	13.00 | 0.45	46.00 | 3.40	30.00 | 5.97	47.02 | 2.66	47.00 | 9.90	5.00 | 3.20	22.00 | 17.87	54.00 | 2.02	0.312091	0.999974	0.0543322	0.998994	-0.342312	0.8242	Cellular Component:integral component of membrane;; Molecular Function:ATP binding;;	K06689 UBE2D; ubiquitin-conjugating enzyme E2 D [EC:2.3.2.23]	--	--	ubiquitin-conjugating enzyme E2 D2 isoform X1
TRINITY_DN114603_c5_g1	176.00 | 5.66	154.00 | 5.11	144.38 | 4.40	86.00 | 3.02	155.00 | 5.10	159.00 | 5.39	74.00 | 2.80	173.00 | 6.04	205.00 | 6.31	-0.193409	0.999974	0.198202	0.98129	0.460361	0.588223
TRINITY_DN324780_c0_g1	1091.00 | 90.48	1325.00 | 113.48	1424.99 | 112.14	1371.00 | 125.01	1283.99 | 109.30	1365.00 | 119.81	1063.00 | 104.55	1426.00 | 136.62	1628.00 | 137.31	-0.0313273	0.999974	0.274399	0.903808	0.33462	0.642123	Cellular Component:nucleus;; Cellular Component:cytosol;; Cellular Component:eukaryotic translation initiation factor 3 complex;; Cellular Component:membrane;; Cellular Component:eukaryotic 43S preinitiation complex;; Cellular Component:eukaryotic 48S preinitiation complex;; Cellular Component:extracellular exosome;; Molecular Function:translation initiation factor activity;; Molecular Function:p…	K15028 EIF3K; translation initiation factor 3 subunit K	CSN8/PSMD8/EIF3K family	Eukaryotic translation initiation factor 3 subunit K OS=Mus musculus GN=Eif3k PE=1 SV=1	eukaryotic translation initiation factor 3 subunit K
TRINITY_DN112867_c1_g2	497.88 | 7.88	225.00 | 3.55	128.00 | 1.97	264.00 | 4.56	52.00 | 0.80	100.00 | 1.63	231.00 | 4.25	147.00 | 2.52	136.00 | 1.95	-0.114069	0.999974	0.232135	0.984108	0.465409	0.754434
TRINITY_DN75643_c0_g1	31.00 | 1.78	34.00 | 2.02	115.00 | 6.26	50.00 | 3.15	98.00 | 5.77	53.00 | 3.22	9.00 | 0.61	5.00 | 0.32	41.00 | 2.32	-0.0380926	0.999974	-1.02938	0.630252	-1.30661	0.25303
TRINITY_DN114252_c14_g1	78.00 | 6.58	13.00 | 0.44	72.00 | 1.49	11.00 | 0.19	63.00 | 1.27	27.00 | 1.22	13.00 | 1.22	8.00 | 0.74	37.00 | 0.36	-0.114216	0.999974	-0.443787	0.93191	-0.356329	0.82891
TRINITY_DN82740_c0_g1	459.00 | 51.89	417.00 | 48.75	446.00 | 47.92	437.00 | 54.56	440.00 | 51.17	485.00 | 58.19	403.00 | 54.31	546.00 | 74.14	553.00 | 66.09	0.0450679	0.999974	0.481007	0.74529	0.460698	0.50524	Cellular Component:nucleolus;; Cellular Component:mitochondrial large ribosomal subunit;; Molecular Function:nucleotide binding;; Molecular Function:RNA binding;; Molecular Function:structural constituent of ribosome;; Biological Process:mitochondrial translation;; Biological Process:ribosome biogenesis;;	K02892 RP-L23; large subunit ribosomal protein L23	Ribosomal protein L23	39S ribosomal protein L23, mitochondrial OS=Mus musculus GN=Mrpl23 PE=1 SV=1	39S ribosomal L23, mitochondrial
TRINITY_DN104061_c0_g1	341.00 | 8.17	350.00 | 8.62	446.00 | 10.11	504.00 | 13.13	240.00 | 5.90	395.00 | 9.94	742.00 | 20.77	470.00 | 12.02	659.00 | 14.89	0.00639979	0.999974	0.893837	0.420296	0.924995	0.329397	Cellular Component:external side of plasma membrane;; Cellular Component:integral component of membrane;; Molecular Function:protease binding;; Molecular Function:calcium ion binding;; Molecular Function:carbohydrate binding;; Molecular Function:cell adhesion molecule binding;; Biological Process:cell adhesion;; Biological Process:response to ATP;; Biological Process:leukocyte migration;;	K06495 SELL; selectin, lymphocyte	Sushi repeat (SCR repeat)Lectin C-type domain	L-selectin OS=Rattus norvegicus GN=Sell PE=2 SV=1	L-selectin
TRINITY_DN89148_c0_g1	19.00 | 1.11	23.00 | 1.39	15.00 | 0.83	3.00 | 0.19	4.00 | 0.27	28.00 | 1.73	24.00 | 1.66	19.00 | 1.29	40.00 | 2.59	-0.272686	0.999974	0.510829	0.907708	1.1731	0.381573
TRINITY_DN108272_c0_g1	61.00 | 1.18	28.00 | 0.56	82.00 | 1.50	254.00 | 5.34	14.00 | 0.28	32.00 | 0.65	80.00 | 1.81	20.00 | 0.41	74.00 | 1.34	0.337634	1	0.354707	0.957851	-0.402499	0.825166	Cellular Component:lysosome;; Cellular Component:integral component of membrane;; Biological Process:autophagy;; Biological Process:apoptotic process;; Biological Process:regulation of autophagy;;	K21955 DRAM1; DNA damage-regulated autophagy modulator protein 1	Frag1/DRAM/Sfk1 family	DNA damage-regulated autophagy modulator protein 1 OS=Mus musculus GN=Dram1 PE=2 SV=2	DNA damage-regulated autophagy modulator 1
TRINITY_DN108971_c0_g1	7.00 | 0.27	14.00 | 0.56	22.00 | 0.81	13.00 | 0.55	9.00 | 0.36	30.00 | 1.23	8.00 | 0.37	5.00 | 0.21	7.00 | 0.26	-0.0317199	0.999974					Cellular Component:secretory granule;; Molecular Function:GTPase activator activity;; Biological Process:neuropeptide signaling pathway;;	K20635 ARHGAP11; Rho GTPase-activating protein 11	RhoGAP domain	Rho GTPase-activating protein 11A OS=Mus musculus GN=Arhgap11a PE=1 SV=2	rho GTPase-activating 11A
TRINITY_DN103280_c0_g1	14.00 | 0.47	96.00 | 3.01	542.00 | 16.39	16.00 | 0.51	540.00 | 18.01	140.00 | 4.51	16.00 | 0.59	125.00 | 4.10	290.00 | 8.93	-0.15362	0.999974	-0.544746	0.905989	-0.285516	0.883209	Cellular Component:actin cytoskeleton;; Molecular Function:actin filament binding;; Biological Process:actin cytoskeleton organization;;	K13886 CORO1B_1C_6; coronin-1B/1C/6	Domain of unknown function (DUF1899)WD domain, G-beta repeat	Coronin-6 OS=Mus musculus GN=Coro6 PE=1 SV=1	coronin-6 isoform X1
TRINITY_DN101338_c1_g1	331.00 | 9.82	420.00 | 12.91	419.00 | 12.86	407.00 | 13.68	324.00 | 11.53	376.00 | 12.56	327.00 | 11.93	596.00 | 19.13	390.00 | 11.05	-0.134235	0.999974	0.328641	0.922675	0.533612	0.554846	Cellular Component:mitochondrion;; Molecular Function:6-pyruvoyltetrahydropterin synthase activity;; Molecular Function:protein homodimerization activity;; Molecular Function:metal ion binding;; Biological Process:tetrahydrobiopterin biosynthetic process;; Biological Process:folic acid biosynthetic process;;	K01737 queD; 6-pyruvoyltetrahydropterin/6-carboxytetrahydropterin synthase [EC:4.2.3.12 4.1.2.50]	6-pyruvoyl tetrahydropterin synthase	6-pyruvoyl tetrahydrobiopterin synthase OS=Rattus norvegicus GN=Pts PE=1 SV=1	6-pyruvoyl tetrahydrobiopterin synthase
TRINITY_DN107192_c2_g1	22.00 | 0.52	4.00 | 0.10	25.00 | 0.56	7.00 | 0.18	30.00 | 0.73	37.00 | 0.93	2.00 | 0.06	1.00 | 0.03	10.00 | 0.23	0.274558	0.999974			-1.4108	0.292814	--	K11840 USP9_24; ubiquitin carboxyl-terminal hydrolase 9/24 [EC:3.4.19.12]	--	--	--
TRINITY_DN95365_c0_g1	1830.00 | 21.60	1848.00 | 22.48	1835.00 | 20.41	1753.00 | 22.55	1662.99 | 20.01	1535.00 | 19.00	1435.00 | 19.84	2232.00 | 27.75	2407.00 | 26.33	-0.123598	0.999974	0.383097	0.826039	0.559977	0.415231	Cellular Component:cytoplasm;; Cellular Component:membrane;; Cellular Component:Cdc73/Paf1 complex;; Cellular Component:cell junction;; Molecular Function:RNA polymerase II core binding;; Molecular Function:chromatin binding;; Biological Process:negative regulation of transcription by RNA polymerase II;; Biological Process:endodermal cell fate commitment;; Biological Process:transcription elongat…	K15174 PAF1; RNA polymerase II-associated factor 1	Paf1	RNA polymerase II-associated factor 1 homolog OS=Bos taurus GN=PAF1 PE=2 SV=1	RNA polymerase II-associated factor 1 homolog
TRINITY_DN182959_c0_g1	26.00 | 2.70	9.00 | 0.97	25.00 | 2.47	5.00 | 0.57	15.00 | 1.60	19.00 | 2.09	7.00 | 0.87	34.00 | 4.19	46.00 | 4.99	-0.158454	0.999974	0.594474	0.890076	1.08919	0.389679
TRINITY_DN78588_c0_g1	5845.00 | 56.17	5931.00 | 58.71	5396.00 | 49.09	6298.99 | 65.88	5879.99 | 57.73	4873.00 | 49.36	5280.00 | 59.39	2533.00 | 26.45	3617.00 | 33.55	-0.000223863	0.999974	-0.144586	0.995838	-0.139821	0.916283	Molecular Function:translation initiation factor activity;; Cellular Component:ribosome;; Biological Process:regulation of translational initiation;;	K03260 EIF4G; translation initiation factor 4G	MIF4G domain;; MA3 domaineIF4-gamma/eIF5/eIF2-epsilon	Eukaryotic translation initiation factor 4 gamma 1 OS=Mus musculus GN=Eif4g1 PE=1 SV=1	eukaryotic translation initiation factor 4 gamma 1 isoform X3
TRINITY_DN93345_c0_g1	10.00 | 1.50	1.00 | 1.31	28.00 | 5.29	25.00 | 17.14	72.00 | 4.91	28.00 | 0.93	11.00 | 5.38	0.00 | 0.00	1.00 | 0.03	0.500687	0.999974			-1.43698	0.303052
TRINITY_DN92309_c0_g1	164.00 | 1.87	232.00 | 2.77	364.00 | 4.01	170.00 | 2.09	420.00 | 5.07	360.00 | 4.30	118.00 | 1.53	135.00 | 1.68	215.00 | 2.38	0.0294763	0.999974	-0.567375	0.654207	-0.602431	0.41267	Molecular Function:GTPase activator activity;; Molecular Function:ephrin receptor binding;; Biological Process:actin cytoskeleton reorganization;; Biological Process:positive regulation of GTPase activity;; Biological Process:ephrin receptor signaling pathway;; Biological Process:regulation of dendrite morphogenesis;; Biological Process:regulation of axonogenesis;; Biological Process:regulation o…	K17701 SIPA1L1; signal-induced proliferation-associated 1 like protein 1	Rap/ran-GAP	Signal-induced proliferation-associated 1-like protein 1 OS=Homo sapiens GN=SIPA1L1 PE=1 SV=4	signal-induced proliferation-associated 1 1 isoform X1
TRINITY_DN112588_c2_g1	119.00 | 3.51	74.00 | 1.77	180.00 | 4.90	79.00 | 2.14	191.00 | 4.61	77.00 | 2.21	78.00 | 2.21	246.00 | 7.93	149.00 | 3.74	-0.0558879	0.999974	0.533964	0.876379	0.690335	0.526447	Cellular Component:integral component of plasma membrane;; Molecular Function:chloride channel activity;; Molecular Function:secondary active sulfate transmembrane transporter activity;; Molecular Function:bicarbonate transmembrane transporter activity;; Molecular Function:anion:anion antiporter activity;; Molecular Function:oxalate transmembrane transporter activity;; Biological Process:bicarbon…	K14707 SLC26A10; solute carrier family 26, member 10	Sulfate permease family	Solute carrier family 26 member 10 OS=Mus musculus GN=Slc26a10 PE=2 SV=1	solute carrier family 26 member 10
TRINITY_DN114524_c1_g1	15.00 | 0.83	26.00 | 0.82	65.00 | 1.93	55.00 | 1.96	20.00 | 0.91	74.00 | 2.86	15.00 | 0.59	26.00 | 1.10	37.00 | 1.29	0.113595	0.999974	-0.345661	0.953635	-0.544774	0.675403	--	--	PDZ domain (Also known as DHR or GLGF)	Uncharacterized protein KIAA1614 OS=Homo sapiens GN=KIAA1614 PE=2 SV=3	--
TRINITY_DN104983_c1_g1	65.00 | 0.92	486.00 | 7.18	200.00 | 2.68	108.00 | 1.68	121.86 | 1.72	218.00 | 3.22	641.00 | 10.75	146.00 | 2.21	53.00 | 0.71	-0.832691	0.999974	0.11563	0.998099	1.13765	0.391007	Cellular Component:membrane;; Molecular Function:arylsulfatase activity;; Biological Process:glycosphingolipid metabolic process;; Biological Process:androgen metabolic process;; Biological Process:estrogen metabolic process;;	K18222 ARSE; arylsulfatase E [EC:3.1.6.-]	SulfataseC-terminal region of aryl-sulfatase	Arylsulfatase E OS=Homo sapiens GN=ARSE PE=1 SV=2	arylsulfatase E
TRINITY_DN88553_c0_g1	22.00 | 1.07	16.00 | 0.79	59.00 | 2.58	13.00 | 1.86	56.00 | 2.67	0.00 | 0.00	12.00 | 0.68	0.00 | 0.00	0.00 | 0.00	-0.129959	0.999974					Cellular Component:cytoplasm;; Cellular Component:cytoskeleton;; Cellular Component:integral component of plasma membrane;; Cellular Component:cell-cell junction;; Cellular Component:sarcoglycan complex;; Cellular Component:sarcolemma;; Cellular Component:membrane raft;; Molecular Function:calcium ion binding;; Biological Process:muscle system process;; Biological Process:membrane organization;;	K12565 SGCA; alpha-sarcoglycan	Sarcoglycan alpha/epsilon	Alpha-sarcoglycan OS=Mesocricetus auratus GN=SGCA PE=2 SV=1	alpha-sarcoglycan isoform X1
TRINITY_DN108164_c11_g1	6.00 | 0.30	6.00 | 0.31	73.00 | 3.48	6.00 | 0.33	23.00 | 1.18	36.00 | 1.91	3.00 | 0.18	10.00 | 0.56	38.00 | 1.87	-0.265344	0.999974	-0.423498	0.940408	-0.0815852	0.969818
TRINITY_DN106480_c0_g1	22.00 | 0.28	10.00 | 0.13	45.00 | 0.54	28.03 | 0.39	35.00 | 0.46	33.00 | 0.44	0.00 | 0.00	6.00 | 0.08	21.00 | 0.25	0.171112	0.999974	-0.5134	0.908729	-1.13413	0.419756
TRINITY_DN109682_c3_g1	181.00 | 7.63	443.00 | 19.25	605.00 | 24.14	265.00 | 12.21	512.00 | 22.08	354.00 | 15.73	214.00 | 10.62	98.00 | 4.54	39.00 | 1.59	-0.410164	0.999974	-1.05962	0.580233	-0.839598	0.50599	Cellular Component:endoplasmic reticulum membrane;; Cellular Component:microtubule;; Cellular Component:integral component of membrane;; Biological Process:mitotic nuclear envelope reassembly;; Biological Process:cell division;;	K17338 REEP1_2_3_4; receptor expression-enhancing protein 1/2/3/4	TB2/DP1, HVA22 family	Receptor expression-enhancing protein 3 OS=Homo sapiens GN=REEP3 PE=1 SV=1	receptor expression-enhancing 3
TRINITY_DN115047_c7_g2	0.00 | 0.00	4.00 | 2.23	36.00 | 0.92	1.00 | 0.03	35.00 | 0.96	42.00 | 1.19	2.00 | 0.06	3.00 | 0.09	11.00 | 0.28	0.0912602	0.999974			-1.09989	0.458859
TRINITY_DN113188_c24_g1	158.00 | 19.07	23.00 | 2.87	96.00 | 11.02	10.00 | 1.33	47.00 | 5.84	86.00 | 11.02	72.00 | 10.37	292.00 | 42.77	116.00 | 14.95	-0.14482	0.999974	1.24654	0.381109	1.7314	0.0864164
TRINITY_DN48120_c0_g1	664.66 | 143.04	90.52 | 20.11	185.00 | 34.95	213.57 | 55.47	33.30 | 7.24	118.00 | 26.11	279.18 | 73.63	783.00 | 212.03	509.00 | 126.46	0.0164653	0.999974	1.89611	0.00224985	1.794	0.0654165
TRINITY_DN55482_c0_g1	181.00 | 4.91	63.00 | 1.76	117.00 | 3.00	84.00 | 2.49	95.00 | 2.63	83.00 | 2.37	77.00 | 2.45	14.00 | 0.41	14.00 | 0.36	0.00826147	0.999974	-0.3969	0.94936	-0.516314	0.738451
TRINITY_DN24167_c10_g1	321.94 | 201.56	549.35 | 362.97	559.01 | 341.39	635.99 | 473.07	388.00 | 259.14	349.00 | 242.12	625.01 | 509.19	181.00 | 255.41	240.00 | 295.69	-0.134979	0.999974	-0.125534	0.998099	0.049269	0.979464
TRINITY_DN99206_c0_g1	231.84 | 4.26	220.00 | 2.94	241.00 | 6.88	161.00 | 1.92	219.00 | 3.02	281.00 | 5.91	138.00 | 1.87	159.00 | 3.78	200.00 | 4.29	-0.102095	0.999974	-0.156539	0.984417	-0.0317068	0.97601	Cellular Component:kinetochore;; Cellular Component:nuclear pore outer ring;; Biological Process:mRNA export from nucleus;;	K14303 NUP160; nuclear pore complex protein Nup160	Nucleoporin Nup120/160	Nuclear pore complex protein Nup160 OS=Mus musculus GN=Nup160 PE=1 SV=2	nuclear pore complex Nup160
TRINITY_DN101622_c0_g1	2262.00 | 25.55	2574.00 | 29.82	2248.98 | 23.95	1982.00 | 24.31	2796.99 | 32.11	2223.00 | 26.34	2021.00 | 26.55	1337.00 | 15.95	2200.00 | 23.14	-0.0874257	0.999974	-0.053294	0.998143	0.054934	0.959954	Cellular Component:vesicle coat;; Cellular Component:COPII-coated ER to Golgi transport vesicle;; Cellular Component:perinuclear region of cytoplasm;; Cellular Component:endoplasmic reticulum exit site;; Molecular Function:calcium-dependent protein binding;; Biological Process:response to calcium ion;;	K14005 SEC31; protein transport protein SEC31	Sec23-binding domain of Sec16	Protein transport protein Sec31A OS=Rattus norvegicus GN=Sec31a PE=1 SV=2	transport Sec31A isoform X1
TRINITY_DN2768_c0_g1	1492.00 | 41.69	1981.99 | 57.08	2006.00 | 53.05	1728.00 | 52.69	2009.00 | 57.40	1219.00 | 35.89	1416.00 | 46.51	1366.00 | 41.23	1852.00 | 49.23	-0.19802	0.999974	-0.0551272	0.998099	0.21256	0.831001	Cellular Component:nucleus;; Cellular Component:cytosol;; Cellular Component:membrane;; Molecular Function:protein homodimerization activity;; Molecular Function:protein heterodimerization activity;; Molecular Function:BAT3 complex binding;; Biological Process:positive regulation of ER-associated ubiquitin-dependent protein catabolic process;;	K16365 SGTA; small glutamine-rich tetratricopeptide repeat-containing protein alpha	Tetratricopeptide repeat;; Homodimerisation domain of SGTATetratricopeptide repeat	Small glutamine-rich tetratricopeptide repeat-containing protein alpha OS=Rattus norvegicus GN=Sgta PE=1 SV=1	small glutamine-rich tetratricopeptide repeat-containing alpha
TRINITY_DN108871_c1_g1	8.00 | 0.47	19.00 | 3.32	65.00 | 6.44	21.00 | 1.34	27.00 | 1.86	45.00 | 4.05	5.00 | 0.34	8.00 | 0.52	23.00 | 1.45	-0.203722	0.999974	-0.899719	0.718927	-0.879276	0.477176
TRINITY_DN109732_c8_g1	152.00 | 3.68	25.00 | 0.73	150.00 | 3.72	17.00 | 0.52	150.00 | 4.18	143.00 | 4.25	25.00 | 0.95	12.00 | 0.37	77.00 | 2.12	0.102841	0.999974	-0.513421	0.912761	-0.815147	0.550804	--	K01468 hutI; imidazolonepropionase [EC:3.5.2.7]	--	--	--
TRINITY_DN105599_c0_g1	1.00 | 0.39	4.01 | 1.62	20.00 | 7.45	1.00 | 0.44	20.00 | 7.55	34.00 | 13.84	0.00 | 0.00	87.00 | 51.51	20.00 | 11.57	0.137271	0.999974	0.557217	0.890184	0.678399	0.682561
TRINITY_DN112285_c6_g1	111.00 | 2.24	151.00 | 3.15	227.00 | 4.34	150.00 | 3.31	226.00 | 4.67	208.00 | 4.43	60.00 | 1.42	162.00 | 3.51	170.00 | 3.24	0.0284157	0.999974	-0.219984	0.976776	-0.250392	0.802576	--	K09228 KRAB; KRAB domain-containing zinc finger protein	--	--	--
TRINITY_DN115304_c24_g2	977.00 | 6.29	1435.00 | 9.51	1305.00 | 7.94	1111.84 | 7.78	1272.89 | 8.36	1229.00 | 8.32	980.00 | 7.39	1180.00 | 8.00	1516.00 | 9.05	-0.18237	0.999974	0.104049	0.995647	0.342263	0.586447	Cellular Component:condensed chromosome kinetochore;; Cellular Component:cytoplasm;; Cellular Component:spindle;; Cellular Component:plasma membrane;; Cellular Component:nuclear pore outer ring;; Cellular Component:nuclear membrane;; Molecular Function:structural constituent of nuclear pore;; Molecular Function:CCR2 chemokine receptor binding;; Biological Process:mRNA export from nucleus;; Biolog…	K14304 NUP85; nuclear pore complex protein Nup85	Adaptin C-terminal domain;; GAT domain;; VHS domainNup85 Nucleoporin	Nuclear pore complex protein Nup85 OS=Rattus norvegicus GN=Nup85 PE=2 SV=1	nuclear pore complex Nup85
TRINITY_DN107441_c0_g1	144.00 | 4.72	81.00 | 2.74	138.00 | 4.28	288.00 | 10.31	71.00 | 2.38	165.00 | 5.70	118.00 | 4.55	151.00 | 5.38	228.00 | 7.15	0.418824	0.999974	0.816875	0.377473	0.0860095	0.957165
TRINITY_DN109455_c5_g1	64.00 | 3.65	34.00 | 2.00	44.00 | 2.38	59.00 | 3.68	43.00 | 2.51	57.00 | 3.43	33.00 | 2.22	29.00 | 1.85	29.00 | 1.63	0.292138	0.999974	0.0139708	0.999744	-0.371291	0.765191
TRINITY_DN64602_c0_g1	11.00 | 1.02	7.00 | 0.67	19.00 | 1.67	0.00 | 0.00	12.00 | 1.14	16.00 | 1.57	3.00 | 0.33	47.00 | 5.10	76.00 | 7.25			0.882543	0.742066	1.38338	0.322639
TRINITY_DN115400_c5_g5	378.17 | 5.83	792.00 | 12.57	609.00 | 8.87	1229.68 | 20.63	416.90 | 6.56	697.00 | 11.30	871.03 | 15.74	711.68 | 11.67	1777.85 | 25.67	0.118865	0.999974	0.763728	0.581597	0.587402	0.605163	Cellular Component:integral component of plasma membrane;; Cellular Component:cell surface;; Cellular Component:tetraspanin-enriched microdomain;; Molecular Function:enzyme binding;; Biological Process:cell surface receptor signaling pathway;; Biological Process:positive regulation of Notch signaling pathway;; Biological Process:protein maturation;;	K17346 TSPAN33; tetraspanin-33	Tetraspanin family	Tetraspanin-33 OS=Mus musculus GN=Tspan33 PE=1 SV=1	tetraspanin-33 isoform X1
TRINITY_DN113913_c3_g1	330.00 | 6.32	275.00 | 4.13	357.00 | 4.94	281.00 | 4.58	396.00 | 8.31	345.00 | 5.92	192.00 | 3.07	168.00 | 2.55	274.00 | 3.49	0.0772321	0.999974	-0.23249	0.950725	-0.315187	0.675565	Cellular Component:nucleolus;; Cellular Component:cytoplasm;; Molecular Function:nucleic acid binding;; Molecular Function:ATP-dependent RNA helicase activity;; Molecular Function:ATP binding;; Biological Process:RNA processing;;	K14780 DHX37; ATP-dependent RNA helicase DHX37/DHR1 [EC:3.6.4.13]	Helicase associated domain (HA2);; Helicase conserved C-terminal domain;; Oligonucleotide/oligosaccharide-binding (OB)-foldDEAD/DEAH box helicase	Probable ATP-dependent RNA helicase DHX37 OS=Homo sapiens GN=DHX37 PE=1 SV=1	probable ATP-dependent RNA helicase DHX37 isoform X1
TRINITY_DN39621_c1_g1	1193.00 | 93.03	1615.00 | 130.03	1761.00 | 130.27	1361.00 | 116.61	1466.00 | 117.30	1644.00 | 135.63	1104.00 | 102.01	2006.00 | 179.59	2174.00 | 171.34	-0.168117	0.999974	0.305845	0.894583	0.525854	0.393687	Cellular Component:nucleoplasm;; Cellular Component:Golgi apparatus;; Cellular Component:proteasome core complex;; Cellular Component:extracellular exosome;; Molecular Function:threonine-type endopeptidase activity;; Biological Process:proteolysis involved in cellular protein catabolic process;;	K02738 PSMB6; 20S proteasome subunit beta 1 [EC:3.4.25.1]	Proteasome subunit	Proteasome subunit beta type-6 OS=Homo sapiens GN=PSMB6 PE=1 SV=4	proteasome subunit beta type-6 isoform X1
TRINITY_DN110318_c1_g1	10446.99 | 224.09	12581.00 | 278.04	8320.00 | 168.82	4728.00 | 110.55	11656.00 | 255.53	7375.99 | 166.58	7983.00 | 201.05	8744.00 | 201.03	10801.00 | 218.73	-0.387721	0.999974	0.0601716	0.998099	0.579099	0.42383	Cellular Component:mitochondrial inner membrane;; Cellular Component:mitochondrial matrix;; Cellular Component:plasma membrane;; Cellular Component:cell surface;; Cellular Component:perikaryon;; Cellular Component:myelin sheath;; Cellular Component:extracellular exosome;; Molecular Function:L-aspartate:2-oxoglutarate aminotransferase activity;; Molecular Function:phospholipid binding;; Molecular …	K14455 GOT2; aspartate aminotransferase, mitochondrial [EC:2.6.1.1]	Aminotransferase class I and II	Aspartate aminotransferase, mitochondrial OS=Macaca fascicularis GN=GOT2 PE=2 SV=1	aspartate aminotransferase, mitochondrial
TRINITY_DN115274_c9_g3	1.00 | 0.06	0.00 | 0.00	24.00 | 1.43	2.00 | 0.14	43.00 | 2.76	27.00 | 1.85	0.00 | 0.00	15.00 | 1.05	158.00 | 9.73	0.183931	0.999974	0.186658	0.976776	0.666102	0.690581	Cellular Component:mitochondrial matrix;; Molecular Function:acyl-CoA ligase activity;; Molecular Function:fatty-acyl-CoA synthase activity;; Molecular Function:ATP binding;; Molecular Function:fatty acid ligase activity;; Molecular Function:metal ion binding;; Molecular Function:butyrate-CoA ligase activity;; Biological Process:fatty acid biosynthetic process;; Biological Process:acyl-CoA metabo…	K01896 ACSM; medium-chain acyl-CoA synthetase [EC:6.2.1.2]	--	Acyl-coenzyme A synthetase ACSM3, mitochondrial OS=Mus musculus GN=Acsm3 PE=1 SV=2	acyl-coenzyme A synthetase ACSM3, mitochondrial isoform X1
TRINITY_DN58643_c0_g1	13.00 | 0.59	11.00 | 1.07	52.00 | 4.13	14.01 | 1.01	45.00 | 4.24	40.00 | 4.43	5.00 | 0.37	9.00 | 1.10	5.00 | 0.25	0.0522844	0.999974			-1.4538	0.196178
TRINITY_DN112195_c6_g1	158.00 | 3.23	63.00 | 1.33	106.00 | 2.05	61.00 | 1.36	36.00 | 0.75	79.00 | 1.70	43.00 | 1.03	100.00 | 2.19	164.00 | 3.16	-0.297231	0.999974	0.419918	0.909483	0.884146	0.368612
TRINITY_DN109023_c0_g1	3018.00 | 51.94	4088.00 | 72.47	4495.00 | 73.16	4253.00 | 79.74	4439.00 | 78.05	5658.00 | 102.48	3094.00 | 62.47	4155.00 | 76.26	3444.00 | 55.68	0.105069	0.999974	0.0643467	0.998099	-0.0336364	0.976019	Cellular Component:endoplasmic reticulum membrane;; Cellular Component:integral component of membrane;; Biological Process:SRP-dependent cotranslational protein targeting to membrane;;	K13251 SSR3; translocon-associated protein subunit gamma	Translocon-associated protein, gamma subunit (TRAP-gamma)	Translocon-associated protein subunit gamma OS=Mus musculus GN=Ssr3 PE=1 SV=1	translocon-associated subunit gamma
TRINITY_DN83474_c0_g1	8.00 | 0.25	10.00 | 0.33	61.00 | 1.84	18.00 | 0.63	63.00 | 2.05	77.00 | 2.58	6.00 | 0.22	2.00 | 0.07	34.00 | 1.04	0.268728	0.999974	-0.479505	0.922819	-1.16447	0.385048	--	K03994 C5; complement component 5	A-macroglobulin complement component	--	--
TRINITY_DN110671_c0_g1	20.00 | 0.56	20.00 | 0.93	50.00 | 1.68	18.00 | 0.55	73.00 | 2.07	11.00 | 0.32	18.00 | 0.69	4.00 | 0.18	8.00 | 0.33	-0.00648537	0.999974	-0.650672	0.873648	-0.785399	0.608344	Cellular Component:nuclear envelope;; Cellular Component:endoplasmic reticulum membrane;; Cellular Component:integral component of membrane;; Molecular Function:lipid phosphatase activity;; Biological Process:negative regulation of myotube differentiation;;	--	PAP2 superfamily	Inactive phospholipid phosphatase 7 OS=Mus musculus GN=Plpp7 PE=1 SV=1	inactive phospholipid phosphatase 7
TRINITY_DN109241_c3_g1	269.00 | 8.92	405.00 | 13.80	387.00 | 12.14	333.00 | 11.98	405.00 | 13.70	321.00 | 11.21	313.00 | 12.18	420.00 | 15.15	467.00 | 14.88	-0.151097	0.999974	0.274051	0.92218	0.485772	0.48223	Cellular Component:nucleus;; Cellular Component:mitochondrion;; Molecular Function:zinc ion binding;; Molecular Function:trans-2-enoyl-CoA reductase (NADPH) activity;; Biological Process:fatty acid biosynthetic process;; Biological Process:oxidation-reduction process;;	K07512 MECR; mitochondrial trans-2-enoyl-CoA reductase [EC:1.3.1.38]	Zinc-binding dehydrogenaseAlcohol dehydrogenase GroES-like domain	Enoyl-[acyl-carrier-protein] reductase, mitochondrial OS=Rattus norvegicus GN=Mecr PE=1 SV=1	trans-2-enoyl- reductase, mitochondrial isoform X1
TRINITY_DN96398_c0_g1	43.00 | 2.09	22.00 | 1.10	20.00 | 0.92	145.00 | 7.70	80.00 | 3.98	30.00 | 1.54	29.00 | 1.66	7.00 | 0.38	24.00 | 1.14	0.827482	0.999974	0.166044	0.9973	-1.29977	0.301873	Cellular Component:nuclear euchromatin;; Molecular Function:DNA binding;; Molecular Function:protein binding;; Biological Process:transcription, DNA-templated;; Biological Process:regulation of transcription, DNA-templated;; Biological Process:cell cycle;; Biological Process:cerebellar cortex morphogenesis;; Biological Process:regulation of cell proliferation;; Biological Process:regulation of ce…	--	--	TMF-regulated nuclear protein 1 OS=Mus musculus GN=Trnp1 PE=1 SV=1	TMF-regulated nuclear 1
TRINITY_DN102121_c1_g1	10.00 | 1.69	3.00 | 0.53	40.00 | 6.45	1.00 | 0.19	20.00 | 3.49	27.00 | 4.87	2.00 | 0.41	0.00 | 0.00	8.00 | 1.54	-0.0937421	0.999974			-0.900954	0.567457
TRINITY_DN115223_c0_g1	11.00 | 0.69	14.00 | 0.91	19.00 | 1.14	36.00 | 2.49	16.00 | 1.04	12.00 | 0.80	32.00 | 2.39	18.00 | 1.28	27.00 | 1.69			0.667633	0.84778	0.416118	0.792209	Cellular Component:nucleus;; Cellular Component:membrane;; Molecular Function:RNA polymerase II proximal promoter sequence-specific DNA binding;; Molecular Function:transcriptional activator activity, RNA polymerase II proximal promoter sequence-specific DNA binding;; Biological Process:transcription by RNA polymerase II;; Biological Process:positive regulation of transcription by RNA polymerase …	K21404 AKNA; AT-hook-containing transcription factor	--	AT-hook-containing transcription factor OS=Mus musculus GN=Akna PE=1 SV=1	AT-hook-containing transcription factor isoform X1
TRINITY_DN110190_c0_g1	569.00 | 7.47	291.00 | 3.94	331.00 | 4.11	228.00 | 3.26	260.00 | 3.49	313.00 | 4.32	302.00 | 4.65	338.00 | 4.71	491.00 | 6.03	-0.204672	0.999974	0.528096	0.652874	0.800914	0.108567	Cellular Component:cell;; Biological Process:cell redox homeostasis;;	K09536 DNAJC16; DnaJ homolog subfamily C member 16	--	DnaJ homolog subfamily C member 16 OS=Homo sapiens GN=DNAJC16 PE=2 SV=3	dnaJ homolog subfamily C member 16 isoform X1
TRINITY_DN111725_c1_g1	41.00 | 15.11	4.00 | 1.56	40.00 | 13.68	30.00 | 10.88	3.00 | 1.04	25.00 | 8.73	9.00 | 4.18	7.00 | 3.93	22.00 | 12.53	0.031599	0.999974	-0.186694	0.995704	-0.291672	0.879167
TRINITY_DN110884_c1_g1	11594.94 | 271.30	7540.98 | 179.81	4061.99 | 85.88	7569.99 | 193.61	6169.97 | 145.84	3332.00 | 77.96	8426.97 | 226.42	7417.00 | 191.88	4239.00 | 96.48	-0.0304417	0.999974	0.431205	0.914765	0.533047	0.655126	Cellular Component:lysosome;; Cellular Component:extracellular exosome;; Molecular Function:palmitoyl-(protein) hydrolase activity;; Biological Process:macromolecule depalmitoylation;; Biological Process:cellular protein modification process;;	K01074 PPT; palmitoyl-protein thioesterase [EC:3.1.2.22]	Palmitoyl protein thioesterase	Lysosomal thioesterase PPT2 OS=Rattus norvegicus GN=Ppt2 PE=2 SV=1	lysosomal thioesterase PPT2 isoform X1
TRINITY_DN95794_c0_g1	0.00 | 0.00	19.00 | 3.92	16.00 | 3.03	0.00 | 0.00	26.00 | 5.35	20.00 | 4.25	4.00 | 0.96	0.00 | 0.00	5.00 | 1.18	-0.0990517	0.999974			-0.728374	0.651975
TRINITY_DN91240_c0_g1	1559.00 | 43.75	2156.00 | 62.37	2042.00 | 54.17	2371.00 | 72.59	1577.00 | 45.23	1439.00 | 42.51	1790.00 | 58.98	1504.00 | 45.55	1635.00 | 43.65	-0.122677	0.999974	-0.00250613	0.999744	0.183749	0.883891	Cellular Component:stress fiber;; Cellular Component:cytosol;; Cellular Component:actin filament;; Cellular Component:plasma membrane;; Cellular Component:cell-cell adherens junction;; Cellular Component:focal adhesion;; Cellular Component:lamellipodium;; Cellular Component:perinuclear region of cytoplasm;; Cellular Component:extracellular exosome;; Molecular Function:identical protein binding;; …	K13886 CORO1B_1C_6; coronin-1B/1C/6	Type of WD40 repeat;; WD domain, G-beta repeatDomain of unknown function (DUF1899)	Coronin-1B OS=Mus musculus GN=Coro1b PE=1 SV=1	coronin-1B
TRINITY_DN107116_c0_g1	1.00 | 0.04	9.00 | 0.28	10.00 | 1.63	29.00 | 0.92	7.00 | 0.24	15.00 | 1.80	13.00 | 0.45	9.00 | 0.34	24.00 | 3.46					0.0205327	0.993202
TRINITY_DN113448_c1_g1	88.00 | 1.26	87.00 | 0.82	194.00 | 2.32	80.00 | 1.25	260.00 | 3.31	177.00 | 2.62	52.00 | 0.96	51.00 | 0.41	99.00 | 0.92	0.186493	0.999974	-0.600751	0.791583	-0.877242	0.308074	Cellular Component:chromosome, centromeric region;; Cellular Component:chromosome, telomeric region;; Cellular Component:nucleoplasm;; Cellular Component:cytoplasm;; Molecular Function:RNA polymerase II activating transcription factor binding;; Molecular Function:p53 binding;; Molecular Function:methylated histone binding;; Biological Process:double-strand break repair via nonhomologous end joini…	K20915 TP53BP1; tumor suppressor p53-binding protein 1	Tumour suppressor p53-binding protein-1 Tudor	TP53-binding protein 1 OS=Homo sapiens GN=TP53BP1 PE=1 SV=2	tumor suppressor p53-binding 1 isoform X1
TRINITY_DN100477_c1_g1	31.00 | 1.17	8.00 | 0.31	30.00 | 1.07	16.00 | 0.66	17.00 | 0.66	38.00 | 1.52	22.00 | 0.98	23.00 | 0.95	26.00 | 0.95	0.165084	0.999974	0.480298	0.918913	0.343551	0.80468	--	K02866 RP-L10e; large subunit ribosomal protein L10e	--	60S ribosomal protein L10-like OS=Bos taurus GN=RPL10L PE=2 SV=1	--
TRINITY_DN97445_c0_g1	19.00 | 5.60	18.00 | 5.50	8.00 | 2.25	26.00 | 8.76	13.00 | 3.97	14.00 | 4.43	15.00 | 5.41	2.00 | 0.91	1.00 | 0.42	0.146985	0.999974
TRINITY_DN95863_c0_g1	6.00 | 0.34	1.00 | 0.06	23.00 | 1.20	2.00 | 0.19	19.00 | 1.51	26.00 | 1.51	1.00 | 0.06	2.00 | 0.12	8.00 | 0.53	0.0963569	0.999974			-1.00324	0.511907
TRINITY_DN113367_c9_g1	4.00 | 0.22	55.00 | 3.17	84.00 | 4.45	18.00 | 1.10	58.00 | 3.32	99.00 | 5.84	11.00 | 0.73	14.00 | 0.87	16.00 | 0.88	-0.201656	0.999974	-1.51686	0.107619	-1.31201	0.21677
TRINITY_DN109385_c0_g1	14.28 | 0.50	15.00 | 0.61	9.00 | 0.31	49.00 | 1.92	14.00 | 0.52	6.00 | 0.21	22.00 | 0.95	23.00 | 0.92	14.00 | 0.53			0.59652	0.889845	0.0098854	0.996963	Cellular Component:integral component of plasma membrane;; Cellular Component:basal plasma membrane;; Cellular Component:apical part of cell;; Molecular Function:complement component C5a receptor activity;; Molecular Function:G-protein coupled receptor activity;; Biological Process:inflammatory response;; Biological Process:phospholipase C-activating G-protein coupled receptor signaling pathway;;…	K04171 C5AR2; C5a anaphylatoxin chemotactic receptor 2	7 transmembrane receptor (rhodopsin family)	C5a anaphylatoxin chemotactic receptor 2 OS=Mus musculus GN=C5ar2 PE=1 SV=1	C5a anaphylatoxin chemotactic receptor 2
TRINITY_DN99457_c0_g1	1.00 | 0.02	4.00 | 0.09	62.00 | 1.51	1.00 | 0.04	52.00 | 1.26	55.00 | 1.27	1.00 | 0.04	0.00 | 0.00	0.00 | 0.00	0.0359625	0.999974			-2.23724	0.0546987
TRINITY_DN94514_c0_g1	677.00 | 10.80	1407.00 | 23.04	1060.00 | 15.91	879.00 | 15.22	1351.00 | 22.00	1171.00 | 19.60	706.00 | 13.17	1244.00 | 21.02	972.00 | 14.51	-0.170065	0.999974	-0.0619435	0.998099	0.151352	0.870766	Cellular Component:mitochondrion;; Molecular Function:ATP binding;; Biological Process:cellular response to heat;;	K03695 clpB; ATP-dependent Clp protease ATP-binding subunit ClpB	AAA domain (Cdc48 subfamily);; Ankyrin repeats (3 copies)C-terminal, D2-small domain, of ClpB protein	Caseinolytic peptidase B protein homolog OS=Bos taurus GN=CLPB PE=2 SV=1	caseinolytic peptidase B homolog isoform X2
TRINITY_DN105292_c0_g1	1429.00 | 32.06	508.00 | 12.58	657.00 | 14.97	600.00 | 15.70	530.00 | 13.22	583.00 | 15.06	379.00 | 9.84	952.00 | 23.29	546.00 | 11.84	-0.00083845	0.999974	0.368403	0.91344	0.417833	0.672032	Cellular Component:Golgi membrane;; Cellular Component:integral component of membrane;; Molecular Function:polypeptide N-acetylgalactosaminyltransferase activity;; Molecular Function:Notch binding;; Molecular Function:carbohydrate binding;; Biological Process:protein O-linked glycosylation via threonine;; Biological Process:O-glycan processing;; Biological Process:signal transduction;;	K00710 GALNT; polypeptide N-acetylgalactosaminyltransferase [EC:2.4.1.41]	Glycosyl transferase family 2Ricin-type beta-trefoil lectin domain	Polypeptide N-acetylgalactosaminyltransferase 11 OS=Mus musculus GN=Galnt11 PE=1 SV=1	polypeptide N-acetylgalactosaminyltransferase 11
TRINITY_DN88299_c0_g1	512.00 | 16.32	320.00 | 10.51	404.00 | 12.19	349.00 | 12.14	436.00 | 14.21	461.00 | 15.48	234.00 | 8.77	498.00 | 17.22	501.00 | 15.26	0.151493	0.999974	0.41762	0.845293	0.285529	0.716744	Cellular Component:nucleolus;; Cellular Component:mitochondrial small ribosomal subunit;; Molecular Function:structural constituent of ribosome;; Molecular Function:protein domain specific binding;; Biological Process:ribosome biogenesis;;	K17410 MRPS31; small subunit ribosomal protein S31	Mitochondrial 28S ribosomal protein S31	28S ribosomal protein S31, mitochondrial OS=Mus musculus GN=Mrps31 PE=1 SV=1	28S ribosomal S31, mitochondrial isoform X2
TRINITY_DN109237_c0_g1	77.00 | 2.15	37.00 | 1.23	73.00 | 2.62	185.00 | 6.31	55.00 | 2.00	57.00 | 1.67	59.00 | 1.93	22.00 | 0.90	27.00 | 1.07	0.471851	0.999974	-0.054038	0.998994	-0.819953	0.55246	Cellular Component:cytosol;; Cellular Component:heterotrimeric G-protein complex;; Molecular Function:G-protein coupled receptor binding;; Molecular Function:GTPase activity;; Molecular Function:GTP binding;; Molecular Function:G-protein beta/gamma-subunit complex binding;; Molecular Function:metal ion binding;; Biological Process:activation of phospholipase C activity;; Biological Process:positi…	K04637 GNA15; guanine nucleotide-binding protein subunit alpha-15	G-protein alpha subunit	Guanine nucleotide-binding protein subunit alpha-15 OS=Homo sapiens GN=GNA15 PE=1 SV=2	guanine nucleotide-binding subunit alpha-15
TRINITY_DN111649_c3_g2	64.59 | 1.09	35.00 | 0.58	87.20 | 1.56	25.54 | 0.55	81.75 | 1.62	105.20 | 1.79	16.98 | 0.32	50.91 | 1.01	96.70 | 1.47	0.106878	0.999974	0.0674499	0.998308	-0.0605584	0.972683	Cellular Component:nucleoplasm;; Cellular Component:cytoplasm;; Cellular Component:centrosome;; Biological Process:cell cycle;; Biological Process:cell division;;	K16475 LRRCC1; leucine-rich repeat and coiled-coil domain-containing protein 1	--	Leucine-rich repeat and coiled-coil domain-containing protein 1 OS=Mus musculus GN=Lrrcc1 PE=2 SV=2	leucine-rich repeat and coiled-coil domain-containing 1 isoform X1
TRINITY_DN114311_c0_g1	272.00 | 7.17	218.00 | 6.15	263.00 | 6.89	239.00 | 7.11	254.00 | 7.21	234.00 | 5.97	194.00 | 6.79	142.00 | 4.69	293.00 | 10.04	0.0133358	0.999974	0.0945585	0.99804	0.0996964	0.92621	Cellular Component:nucleoplasm;; Cellular Component:Ino80 complex;; Molecular Function:protease binding;; Molecular Function:DNA binding;; Biological Process:DNA repair;; Biological Process:DNA recombination;; Biological Process:transcription, DNA-templated;; Biological Process:regulation of transcription, DNA-templated;;	K11671 NFRKB; nuclear factor related to kappa-B-binding protein	NFRKB Winged Helix-like	Nuclear factor related to kappa-B-binding protein OS=Mus musculus GN=Nfrkb PE=1 SV=1	nuclear factor related to kappa-B-binding isoform X1
TRINITY_DN90838_c0_g1	20.00 | 0.78	20.00 | 0.81	38.00 | 1.41	28.00 | 1.20	42.00 | 1.68	55.00 | 2.27	26.00 | 1.20	26.00 | 1.11	59.00 | 2.22	0.320069	0.999974	0.47606	0.907801	0.131555	0.920736
TRINITY_DN107101_c0_g1	447.00 | 15.52	362.00 | 12.37	460.00 | 14.23	360.00 | 13.58	277.00 | 10.12	611.00 | 22.20	277.00 | 11.48	316.00 | 13.78	367.00 | 14.29	-0.002341	0.999974	-0.0265727	0.998994	-0.00398496	0.997487	Cellular Component:mitochondrial outer membrane;; Cellular Component:endoplasmic reticulum membrane;; Cellular Component:integral component of membrane;; Molecular Function:protein homodimerization activity;; Molecular Function:metal ion binding;; Molecular Function:2 iron, 2 sulfur cluster binding;; Biological Process:autophagy of mitochondrion;; Biological Process:multicellular organism aging;;…	--	Iron-binding zinc finger CDGSH typeIron-containing outer mitochondrial membrane protein N-terminus	CDGSH iron-sulfur domain-containing protein 2 OS=Bos taurus GN=CISD2 PE=2 SV=1	CDGSH iron-sulfur domain-containing 2
TRINITY_DN50246_c0_g1	394.00 | 19.96	355.00 | 18.55	336.51 | 16.15	305.00 | 16.91	334.00 | 17.33	367.00 | 19.63	267.00 | 15.96	307.00 | 17.26	374.00 | 18.52	-0.0692492	0.999974	0.146383	0.988372	0.251473	0.73367	Molecular Function:phosphatase binding;; Biological Process:negative regulation of phosphatase activity;;	K17576 PPP1R37; protein phosphatase 1 regulatory subunit 37	--	Protein phosphatase 1 regulatory subunit 37 OS=Rattus norvegicus GN=Ppp1r37 PE=1 SV=1	phosphatase 1 regulatory subunit 37
TRINITY_DN104232_c0_g2	3322.00 | 97.04	227.00 | 6.83	206.00 | 5.69	1401.00 | 44.66	177.00 | 5.29	89.00 | 2.74	2124.00 | 72.94	439.00 | 13.87	274.00 | 7.63	0.268569	1	1.52737	0.212107	0.510591	0.774216	Cellular Component:integral component of plasma membrane;; Cellular Component:extracellular exosome;; Molecular Function:transferase activity, transferring acyl groups;; Molecular Function:glutathione hydrolase activity;; Biological Process:regulation of immune system process;; Biological Process:glutamate metabolic process;; Biological Process:glutathione biosynthetic process;; Biological Proces…	K18592 GGT1_5; gamma-glutamyltranspeptidase / glutathione hydrolase / leukotriene-C4 hydrolase [EC:2.3.2.2 3.4.19.13 3.4.19.14]	Gamma-glutamyltranspeptidase	Gamma-glutamyltranspeptidase 1 OS=Rattus norvegicus GN=Ggt1 PE=1 SV=4	gamma-glutamyltranspeptidase 1 isoform X1
TRINITY_DN87065_c0_g1	40.00 | 1.73	251.00 | 11.14	244.00 | 9.95	196.00 | 9.22	352.00 | 15.51	219.00 | 9.96	73.00 | 3.70	131.00 | 6.20	129.00 | 5.43	-0.0116449	0.999974	-0.778345	0.512693	-0.794272	0.279024	Cellular Component:nucleus;; Cellular Component:mitochondrion;; Molecular Function:oxidized pyrimidine nucleobase lesion DNA N-glycosylase activity;; Molecular Function:double-stranded DNA binding;; Molecular Function:DNA-(apurinic or apyrimidinic site) endonuclease activity;; Molecular Function:endonuclease activity;; Molecular Function:lyase activity;; Molecular Function:metal ion binding;; Mol…	K10773 NTH; endonuclease III [EC:4.2.99.18]	Helix-hairpin-helix motifHhH-GPD superfamily base excision DNA repair protein	Endonuclease III-like protein 1 OS=Mus musculus GN=Nthl1 PE=2 SV=2	endonuclease III 1 isoform X1
TRINITY_DN100981_c0_g1	15.00 | 0.54	53.00 | 1.85	112.00 | 3.81	66.00 | 2.54	44.00 | 1.69	95.00 | 3.38	33.00 | 1.38	186.00 | 7.09	263.00 | 8.83	-0.130925	0.999974	0.832163	0.717213	1.16445	0.273844	Cellular Component:nucleoplasm;; Cellular Component:cytoplasm;; Biological Process:regulation of cell proliferation;;	--	Zinc-finger domain of monoamine-oxidase A repressor R1	Cell division cycle-associated protein 7 OS=Mus musculus GN=Cdca7 PE=1 SV=1	cell division cycle-associated 7 isoform X2
TRINITY_DN24336_c0_g1	3720.00 | 84.25	6696.00 | 156.28	5789.99 | 124.09	4794.00 | 118.42	5745.99 | 133.02	5326.00 | 127.04	4061.00 | 107.98	5104.00 | 123.94	3339.00 | 71.42	-0.232231	0.999974	-0.203868	0.978075	0.0689108	0.952097	Cellular Component:Golgi membrane;; Cellular Component:late endosome;; Cellular Component:peroxisomal membrane;; Cellular Component:trans-Golgi network;; Cellular Component:cytosol;; Cellular Component:focal adhesion;; Cellular Component:postsynaptic density;; Cellular Component:sarcomere;; Cellular Component:COPI-coated vesicle;; Cellular Component:cell leading edge;; Cellular Component:neuron p…	K07937 ARF1; ADP-ribosylation factor 1	ADP-ribosylation factor family	ADP-ribosylation factor 1 OS=Bos taurus GN=ARF1 PE=1 SV=2	ADP-ribosylation factor 1
TRINITY_DN71844_c0_g1	401.00 | 33.43	386.00 | 33.44	427.00 | 33.41	417.00 | 38.87	344.00 | 29.44	570.00 | 51.16	386.00 | 38.69	250.00 | 23.42	371.00 | 30.08	0.0802288	0.999974	0.0749762	0.998099	0.000136012	0.999846	Cellular Component:neuronal cell body;; Molecular Function:guanyl-nucleotide exchange factor activity;; Molecular Function:GTPase regulator activity;; Biological Process:rhodopsin mediated signaling pathway;; Biological Process:regulation of GTPase activity;;	--	GoLoco motifUncharacterized conserved protein (DUF2346)	Purkinje cell protein 2 OS=Mus musculus GN=Pcp2 PE=1 SV=2	Purkinje cell 2 homolog isoform X2
TRINITY_DN114615_c1_g1	35.00 | 0.45	89.00 | 1.18	87.00 | 1.06	99.00 | 1.39	79.00 | 1.04	85.00 | 1.15	65.00 | 0.98	38.00 | 0.53	34.00 | 0.41	-0.00100738	0.999974	-0.376898	0.944368	-0.420942	0.741338	--	--	--	Protein FAM78A OS=Mus musculus GN=Fam78a PE=1 SV=1	--
TRINITY_DN113557_c0_g2	28.00 | 0.93	10.00 | 0.34	32.00 | 1.01	26.00 | 0.95	27.00 | 0.92	17.00 | 0.60	7.00 | 0.27	15.00 | 0.54	27.00 | 0.86	0.13348	0.999974	-0.0348331	0.999744	-0.248004	0.879543
TRINITY_DN111134_c2_g1	9.00 | 0.58	8.00 | 0.53	15.00 | 0.92	10.00 | 0.71	11.00 | 0.73	15.00 | 1.02	25.00 | 1.91	20.00 | 1.46	25.00 | 1.61			0.902236	0.703292	1.10663	0.31457
TRINITY_DN84758_c0_g1	2.00 | 0.51	11.00 | 3.04	18.01 | 4.54	1.00 | 0.30	10.00 | 2.76	18.00 | 5.10	5.01 | 1.63	10.00 | 3.97	36.00 | 12.23					0.687945	0.666639	--	K00452 HAAO; 3-hydroxyanthranilate 3,4-dioxygenase [EC:1.13.11.6]	--	--	--
TRINITY_DN96522_c0_g1	86.15 | 2.85	70.00 | 2.65	141.63 | 4.57	83.00 | 3.64	83.00 | 3.44	154.00 | 5.33	37.00 | 1.52	19.00 | 0.81	18.00 | 0.61	0.0224045	0.999974	-1.10535	0.505079	-1.33012	0.170015	Cellular Component:nuclear inner membrane;; Molecular Function:mannosyltransferase activity;; Biological Process:protein C-linked glycosylation via 2'-alpha-mannosyl-L-tryptophan;; Cellular Component:alpha-1,6-mannosyltransferase complex;;	--	Q-cell neuroblast polarisation	Probable C-mannosyltransferase DPY19L4 OS=Mus musculus GN=Dpy19l4 PE=2 SV=1	probable C-mannosyltransferase DPY19L4
TRINITY_DN104135_c0_g1	8.00 | 0.73	8.00 | 0.74	18.00 | 1.55	20.00 | 1.95	25.00 | 2.33	0.00 | 0.00	9.00 | 0.97	0.00 | 0.00	0.00 | 0.00	0.071912	0.999974			-0.484511	0.768004
TRINITY_DN98332_c0_g2	2.00 | 0.12	3.00 | 0.18	24.00 | 1.36	4.00 | 0.26	30.00 | 1.83	17.00 | 1.07	3.00 | 0.21	3.00 | 0.20	5.00 | 0.29	0.110052	0.999974
TRINITY_DN107065_c0_g1	1364.00 | 13.86	824.00 | 8.57	976.00 | 8.99	873.00 | 9.91	953.00 | 9.52	755.00 | 7.55	839.00 | 9.84	699.00 | 7.88	579.00 | 5.72	-0.0414003	0.999974	0.050712	0.998428	0.1238	0.918976	Cellular Component:ruffle;; Cellular Component:nucleoplasm;; Cellular Component:nucleolus;; Cellular Component:mitochondrion;; Cellular Component:endoplasmic reticulum;; Cellular Component:cytosol;; Cellular Component:actin cytoskeleton;; Cellular Component:growth cone;; Cellular Component:extrinsic component of cytoplasmic side of plasma membrane;; Cellular Component:nuclear membrane;; Cellular …	K06619 ABL1; abelson tyrosine-protein kinase 1 [EC:2.7.10.2]	Protein tyrosine kinase;; SH3 domain;; F-actin bindingSH2 domain	Tyrosine-protein kinase ABL1 OS=Homo sapiens GN=ABL1 PE=1 SV=4	tyrosine- kinase ABL1 isoform X1
TRINITY_DN111567_c2_g1	512.00 | 13.71	312.00 | 8.58	332.00 | 8.19	344.00 | 9.97	408.00 | 11.08	352.00 | 9.60	343.00 | 10.68	509.00 | 14.41	580.00 | 14.41	0.13576	0.999974	0.786796	0.256843	0.661492	0.269762	Cellular Component:nucleolus;; Cellular Component:membrane;; Molecular Function:RNA binding;; Molecular Function:ATP-dependent RNA helicase activity;; Molecular Function:ATP binding;; Biological Process:rRNA processing;; Biological Process:mRNA processing;; Biological Process:RNA splicing;; Biological Process:extrinsic apoptotic signaling pathway via death domain receptors;; Biological Process:RN…	K14777 DDX47; ATP-dependent RNA helicase DDX47/RRP3 [EC:3.6.4.13]	DEAD/DEAH box helicaseHelicase conserved C-terminal domain	Probable ATP-dependent RNA helicase DDX47 OS=Bos taurus GN=DDX47 PE=2 SV=1	probable ATP-dependent RNA helicase DDX47
TRINITY_DN108617_c0_g1	327.00 | 3.46	512.00 | 6.26	1041.00 | 10.55	785.00 | 11.09	1184.00 | 12.96	652.00 | 7.60	360.00 | 5.28	367.00 | 5.70	511.00 | 5.99	0.174958	0.999974	-0.488629	0.758035	-0.689398	0.34867	Cellular Component:membrane;;	--	Protein of unknown function (DUF3585)N-terminal C2 in EEIG1 and EHBP1 proteins	EH domain-binding protein 1-like protein 1 OS=Mus musculus GN=Ehbp1l1 PE=1 SV=1	EH domain-binding 1 1 isoform X2
TRINITY_DN101485_c0_g1	426.00 | 8.36	308.00 | 6.23	465.00 | 8.64	317.00 | 6.78	406.00 | 8.15	352.00 | 7.27	277.00 | 6.38	217.00 | 4.56	271.00 | 5.01	-0.0764949	0.999974	-0.181029	0.981336	-0.0835667	0.938097	Cellular Component:SAGA complex;; Cellular Component:DUBm complex;; Molecular Function:zinc ion binding;; Molecular Function:ligand-dependent nuclear receptor transcription coactivator activity;; Biological Process:histone deubiquitination;; Biological Process:positive regulation of transcription, DNA-templated;; Cellular Component:transcription factor complex;; :;;	K11363 SGF11; SAGA-associated factor 11	SCA7, zinc-binding domainSgf11 (transcriptional regulation protein)	Ataxin-7-like protein 3 OS=Homo sapiens GN=ATXN7L3 PE=1 SV=1	ataxin-7 3 isoform X4
TRINITY_DN86669_c0_g1	180.00 | 9.59	137.00 | 7.78	227.00 | 11.43	274.00 | 16.03	131.00 | 7.60	154.00 | 8.71	114.58 | 7.24	136.00 | 8.02	209.00 | 10.72	0.10578	0.999974	0.0649575	0.998099	-0.0587785	0.968993	Cellular Component:stress fiber;; Cellular Component:cytoplasm;; Cellular Component:microtubule;; Molecular Function:microtubule binding;; Molecular Function:cytoskeletal adaptor activity;; Molecular Function:actin filament binding;; Biological Process:microtubule bundle formation;; Biological Process:negative regulation of microtubule depolymerization;; Biological Process:cell cycle arrest;; Cel…	--	Growth-Arrest-Specific Protein 2 DomainCalponin homology (CH) domain	GAS2-like protein 2 OS=Mus musculus GN=Gas2l2 PE=2 SV=1	GAS2 2
TRINITY_DN100750_c0_g1	371.00 | 5.47	535.00 | 8.20	900.00 | 12.68	265.00 | 4.29	707.00 | 10.78	789.00 | 12.37	274.00 | 4.76	864.00 | 13.68	563.00 | 7.87	-0.26787	0.999974	-0.0115748	0.999744	0.319485	0.781081	Cellular Component:cytoplasm;; Molecular Function:ATP binding;; Molecular Function:MAP kinase kinase kinase kinase activity;; Biological Process:MAPK cascade;; Biological Process:activation of MAPKKK activity;; Biological Process:response to UV;; Biological Process:response to tumor necrosis factor;; Biological Process:transmembrane receptor protein serine/threonine kinase signaling pathway;; Bio…	K04406 MAP4K3; mitogen-activated protein kinase kinase kinase kinase 3 [EC:2.7.11.1]	CNH domainProtein kinase domain	Mitogen-activated protein kinase kinase kinase kinase 3 OS=Homo sapiens GN=MAP4K3 PE=1 SV=1	mitogen-activated kinase kinase kinase kinase 3 isoform X1
TRINITY_DN107684_c0_g1	59.00 | 1.89	104.00 | 3.41	121.00 | 3.63	72.00 | 2.38	103.00 | 3.38	97.00 | 3.24	84.00 | 3.27	146.00 | 5.03	131.00 | 4.01	-0.266138	0.999974	0.349922	0.91344	0.714288	0.326282	Cellular Component:Elongator holoenzyme complex;; Biological Process:positive regulation of cell migration;;	--	Elongation complex protein 6	Elongator complex protein 6 OS=Homo sapiens GN=ELP6 PE=1 SV=1	elongator complex 6
TRINITY_DN65496_c0_g1	184.00 | 5.19	269.00 | 7.75	285.00 | 7.61	241.00 | 7.37	262.00 | 7.54	252.00 | 7.43	158.00 | 5.25	143.00 | 4.34	90.00 | 2.41	-0.121239	0.999974	-0.538926	0.86675	-0.439134	0.680071	Cellular Component:nucleus;; Cellular Component:lysosome;; Cellular Component:late endosome;; Cellular Component:AP-type membrane coat adaptor complex;; Biological Process:double-strand break repair via homologous recombination;; Biological Process:endosomal transport;;	K19024 AP5S1; AP-5 complex subunit sigma-1	AP-5 complex subunit sigma-1	AP-5 complex subunit sigma-1 OS=Homo sapiens GN=AP5S1 PE=1 SV=1	AP-5 complex subunit sigma-1
TRINITY_DN55956_c0_g1	7.00 | 7.10	43.00 | 46.75	0.00 | 0.00	1.00 | 1.25	0.00 | 0.00	0.00 | 0.00	18.00 | 24.94	0.00 | 0.00	0.00 | 0.00			-0.187236	0.982095
TRINITY_DN107751_c0_g1	659.00 | 12.02	466.00 | 8.76	541.00 | 9.33	465.00 | 9.24	525.00 | 9.79	643.00 | 12.35	236.00 | 5.05	413.00 | 8.04	383.00 | 6.57	0.06956	0.999974	-0.227813	0.948061	-0.29737	0.691586	Cellular Component:nucleolus;; Cellular Component:small-subunit processome;; Biological Process:retina homeostasis;; Biological Process:rRNA processing;; Biological Process:regulation of axon extension;;	K14554 UTP21; U3 small nucleolar RNA-associated protein 21	WD domain, G-beta repeat;; Anaphase-promoting complex subunit 4 WD40 domainUtp21 specific WD40 associated putative domain	WD repeat-containing protein 36 OS=Homo sapiens GN=WDR36 PE=1 SV=1	WD repeat-containing 36
TRINITY_DN111866_c0_g1	200.07 | 4.68	15.00 | 0.35	99.02 | 2.12	37.01 | 0.91	93.03 | 1.97	187.02 | 4.01	48.02 | 1.21	14.00 | 0.34	11.00 | 0.21	0.421629	0.999974	-0.262862	0.985425	-1.03625	0.43336	--	K00789 metK; S-adenosylmethionine synthetase [EC:2.5.1.6]	--	--	--
TRINITY_DN113129_c4_g1	203.00 | 3.98	136.00 | 2.65	171.00 | 3.17	81.00 | 1.69	140.00 | 2.62	190.00 | 3.99	76.00 | 1.85	178.00 | 3.46	205.00 | 3.47	-0.180607	0.999974	0.215949	0.975051	0.456995	0.609524
TRINITY_DN112655_c2_g2	36.81 | 1.88	27.22 | 1.44	73.91 | 3.59	23.73 | 1.33	65.26 | 3.42	41.31 | 2.23	12.45 | 0.75	3.33 | 0.19	13.40 | 0.67	-0.112782	0.999974	-1.15282	0.535879	-1.36723	0.231937	Cellular Component:cytoplasm;; Cellular Component:integrator complex;; Cellular Component:blood microparticle;; Molecular Function:hydrolase activity;; Biological Process:snRNA processing;;	K13148 CPSF3L; integrator complex subunit 11 [EC:3.1.27.-]	--	Integrator complex subunit 11 OS=Mus musculus GN=Ints11 PE=1 SV=1	Integrator complex subunit 11
TRINITY_DN105853_c9_g2	0.00 | 0.00	2.00 | 0.55	17.00 | 4.28	2.00 | 0.59	20.00 | 5.47	19.00 | 5.37	0.00 | 0.00	0.00 | 0.00	1.00 | 0.34	0.134254	0.999974			-1.82898	0.152814
TRINITY_DN89769_c0_g1	3816.98 | 54.77	1727.00 | 25.52	1973.00 | 26.77	1448.99 | 22.64	1404.00 | 20.58	2007.00 | 30.30	1535.97 | 25.85	1427.00 | 21.76	1691.00 | 22.72	-0.176059	0.999974	0.0844206	0.997899	0.307689	0.701515	Cellular Component:mitochondrial outer membrane;; Cellular Component:integral component of membrane;; Molecular Function:GTPase activity;; Molecular Function:protein binding;; Molecular Function:GTP binding;; Biological Process:multicellular organism development;; Biological Process:mitochondrial fusion;;	K21356 MFN1; mitofusin 1 [EC:3.6.5.-]	Dynamin familyfzo-like conserved region	Mitofusin-1 OS=Mus musculus GN=Mfn1 PE=1 SV=3	mitofusin-1
TRINITY_DN113732_c0_g1	12.00 | 0.35	22.00 | 0.66	31.00 | 0.85	55.00 | 1.74	11.00 | 0.33	17.00 | 0.52	20.00 | 0.68	19.00 | 0.61	31.00 | 0.86	0.0950633	0.999974	0.0971587	0.998099	-0.063946	0.976201	Cellular Component:extracellular exosome;; Molecular Function:protein binding;;	--	TILa domain;; von Willebrand factor type D domain;; Trypsin Inhibitor like cysteine rich domainC8 domain	IgGFc-binding protein OS=Homo sapiens GN=FCGBP PE=1 SV=3	c-binding
TRINITY_DN61068_c0_g1	12.00 | 0.72	4.00 | 0.25	32.00 | 1.81	22.00 | 1.44	58.00 | 3.55	37.00 | 2.33	5.00 | 0.35	5.00 | 0.34	27.00 | 1.59	0.494758	0.999974	-0.11008	0.998099	-1.09305	0.379599	--	K15183 ELL; RNA polymerase II elongation factor ELL	--	--	--
TRINITY_DN88995_c0_g1	76.34 | 1.89	53.32 | 1.36	97.00 | 2.27	57.00 | 1.54	93.00 | 2.35	81.00 | 2.11	51.00 | 1.48	120.00 | 3.19	128.00 | 3.00	0.0352827	0.999974	0.591452	0.804667	0.630609	0.452404	Cellular Component:Golgi apparatus;; Cellular Component:plasma membrane;; Cellular Component:Sin3 complex;; Cellular Component:CCAAT-binding factor complex;; Molecular Function:DNA binding;; Molecular Function:chromatin binding;; Molecular Function:zinc ion binding;; Molecular Function:methylated histone binding;; Molecular Function:phosphatidylinositol binding;; Biological Process:male meiosis I…	K19198 ING2; inhibitor of growth protein 2	Inhibitor of growth proteins N-terminal histone-binding	Inhibitor of growth protein 2 OS=Homo sapiens GN=ING2 PE=1 SV=2	inhibitor of growth 2
TRINITY_DN104657_c2_g1	2073.00 | 27.54	2492.00 | 34.10	2267.00 | 28.48	3472.00 | 50.23	2228.00 | 30.23	2265.00 | 31.66	2535.00 | 39.52	2090.00 | 29.47	2949.00 | 36.72	0.127644	0.999974	0.356898	0.898245	0.207372	0.858227	Cellular Component:lysosomal lumen;; Cellular Component:extracellular exosome;; Molecular Function:protein binding;; Molecular Function:N-acetylglucosamine-6-sulfatase activity;; Molecular Function:metal ion binding;; Biological Process:keratan sulfate catabolic process;;	K01137 GNS; N-acetylglucosamine-6-sulfatase [EC:3.1.6.14]	Sulfatase	N-acetylglucosamine-6-sulfatase OS=Homo sapiens GN=GNS PE=1 SV=3	N-acetylglucosamine-6-sulfatase
TRINITY_DN79598_c0_g1	1510.96 | 31.05	1319.98 | 30.22	1492.76 | 30.01	1177.00 | 28.29	1315.00 | 28.66	1161.72 | 25.17	977.95 | 24.16	1271.00 | 30.43	1562.00 | 32.78	-0.171672	0.999974	0.140212	0.976776	0.363092	0.586447	Cellular Component:Golgi membrane;; Cellular Component:extracellular exosome;; Molecular Function:protein kinase activity;; Molecular Function:protein homodimerization activity;; Biological Process:establishment or maintenance of cell polarity;; Biological Process:positive regulation of stress-activated MAPK cascade;; Biological Process:intrinsic apoptotic signaling pathway in response to hydroge…	K08838 STK24_25_MST4; serine/threonine-protein kinase 24/25/MST4 [EC:2.7.11.1]	Protein kinase domain	Serine/threonine-protein kinase 25 OS=Mus musculus GN=Stk25 PE=1 SV=2	serine threonine- kinase 25 isoform X1
TRINITY_DN112692_c3_g1	0.00 | 0.00	9.00 | 0.60	56.00 | 3.43	1.00 | 0.08	58.00 | 3.90	103.00 | 7.10	10.00 | 0.76	8.00 | 0.58	27.00 | 1.73	0.17182	0.999974	-0.406231	0.946451	-0.868815	0.572708
TRINITY_DN8227_c0_g1	0.00 | 0.00	0.00 | 0.00	0.00 | 0.00	0.00 | 0.00	0.00 | 0.00	0.00 | 0.00	0.00 | 0.00	40.00 | 10.75	37.00 | 8.74			0.865096	0.676461	2.04172	0.0874689	Cellular Component:nucleus;; Cellular Component:cell surface;; Cellular Component:endocytic vesicle;; Cellular Component:very-low-density lipoprotein particle;; Cellular Component:discoidal high-density lipoprotein particle;; Cellular Component:spherical high-density lipoprotein particle;; Cellular Component:chylomicron;; Cellular Component:extracellular exosome;; Cellular Component:blood micropa…	K08757 APOA1; apolipoprotein A-I	--	Apolipoprotein A-I OS=Mus musculus GN=Apoa1 PE=1 SV=2	apolipo A-I
TRINITY_DN112425_c0_g1	47.00 | 2.60	16.00 | 0.91	24.00 | 1.26	22.00 | 1.33	49.00 | 3.78	15.00 | 1.54	13.52 | 2.10	6.00 | 0.37	4.00 | 0.82	0.23692	0.999974			-0.896092	0.533142	Cellular Component:extracellular space;; Molecular Function:calcium ion binding;; Molecular Function:Roundabout binding;; Biological Process:negative regulation of cell growth;; Biological Process:cellular response to hormone stimulus;; Biological Process:Roundabout signaling pathway;; Biological Process:axon extension involved in axon guidance;; Biological Process:negative chemotaxis;; Biologica…	K06850 SLIT3; slit 3	EGF-like domain	Slit homolog 3 protein OS=Mus musculus GN=Slit3 PE=2 SV=2	slit homolog 3
TRINITY_DN96883_c0_g1	24.00 | 1.26	21.00 | 1.14	32.00 | 1.60	24.00 | 1.38	34.00 | 1.83	16.00 | 0.89	18.00 | 1.12	38.00 | 2.23	37.00 | 1.91	-0.0341948	0.999974	0.38732	0.937691	0.520719	0.673175
TRINITY_DN111969_c0_g1	188.00 | 2.42	101.00 | 1.34	176.00 | 2.14	173.00 | 2.42	119.00 | 1.56	159.00 | 2.15	73.00 | 1.10	139.00 | 1.90	130.00 | 1.56	0.139487	0.999974	0.0469371	0.998438	-0.101525	0.933629
TRINITY_DN106965_c0_g1	1682.00 | 51.43	1730.99 | 54.56	1682.99 | 48.71	2122.50 | 70.84	1383.00 | 43.25	1138.00 | 36.67	1502.00 | 54.01	2064.00 | 68.38	2467.00 | 71.99	-0.0553484	0.999974	0.476291	0.702452	0.560513	0.545072	Cellular Component:mitochondrial alpha-ketoglutarate dehydrogenase complex;; Molecular Function:alpha-ketoacid dehydrogenase activity;; Molecular Function:3-methyl-2-oxobutanoate dehydrogenase (2-methylpropanoyl-transferring) activity;; Molecular Function:protein binding;; Molecular Function:carboxy-lyase activity;; Molecular Function:metal ion binding;; Biological Process:glyoxylate metabolic pr…	K00166 BCKDHA; 2-oxoisovalerate dehydrogenase E1 component alpha subunit [EC:1.2.4.4]	Dehydrogenase E1 component	2-oxoisovalerate dehydrogenase subunit alpha, mitochondrial OS=Pan troglodytes GN=BCKDHA PE=2 SV=1	2-oxoisovalerate dehydrogenase subunit alpha, mitochondrial
TRINITY_DN113536_c6_g1	117.00 | 2.64	32.00 | 0.75	197.00 | 4.21	40.00 | 0.99	199.00 | 4.60	202.00 | 4.81	28.00 | 0.74	11.00 | 0.27	64.00 | 1.37	0.187615	0.999974	-0.822644	0.769649	-1.36465	0.20635
TRINITY_DN104229_c0_g1	65.00 | 1.76	2.00 | 0.06	33.00 | 0.85	9.00 | 0.27	40.00 | 1.11	46.00 | 1.31	9.00 | 0.29	10.00 | 0.29	20.00 | 0.52	0.28464	0.999974			-0.68721	0.610272
TRINITY_DN104840_c0_g1	47.00 | 1.03	29.00 | 0.65	60.00 | 1.32	123.00 | 2.94	100.00 | 2.27	53.00 | 1.26	81.00 | 2.29	12.00 | 0.28	24.00 | 0.50	0.641825	0.999974	0.223079	0.991451	-0.529732	0.734193	Cellular Component:basement membrane;; Cellular Component:extracellular space;; Cellular Component:nucleoplasm;; Cellular Component:membrane;; Molecular Function:chromatin binding;; Molecular Function:transcription corepressor activity;; Molecular Function:protein-lysine 6-oxidase activity;; Molecular Function:scavenger receptor activity;; Molecular Function:copper ion binding;; Molecular Functio…	K00280 LOXL2_3_4; lysyl oxidase-like protein 2/3/4 [EC:1.4.3.-]	Scavenger receptor cysteine-rich domainLysyl oxidase	Lysyl oxidase homolog 2 OS=Rattus norvegicus GN=Loxl2 PE=2 SV=2	lysyl oxidase homolog 2 isoform X1
TRINITY_DN112583_c1_g2	43.00 | 0.58	102.00 | 1.42	182.00 | 2.33	149.00 | 2.20	228.00 | 3.15	148.00 | 2.11	79.00 | 1.25	35.00 | 0.50	54.00 | 0.68	0.25107	0.999974	-0.656485	0.81981	-1.02499	0.288064	Cellular Component:integral component of plasma membrane;; Cellular Component:cell-cell adherens junction;; Cellular Component:catenin complex;; Cellular Component:growth cone membrane;; Cellular Component:intracellular membrane-bounded organelle;; Cellular Component:apical junction complex;; Cellular Component:cell-cell contact zone;; Cellular Component:synapse;; Molecular Function:signaling rec…	K06081 PVRL1; poliovirus receptor-related protein 1	Immunoglobulin domain;; CD80-like C2-set immunoglobulin domainImmunoglobulin V-set domain	Nectin-1 OS=Mus musculus GN=Nectin1 PE=1 SV=3	nectin-1 isoform X1
TRINITY_DN108571_c0_g1	165.00 | 3.96	98.00 | 2.21	95.00 | 2.04	115.00 | 2.77	150.00 | 3.68	80.00 | 1.77	114.00 | 2.68	97.00 | 2.32	119.00 | 2.52	0.155143	0.999974	0.437649	0.891338	0.26851	0.815489	Cellular Component:nucleolus;; Cellular Component:ribosome;; Biological Process:ribosomal large subunit assembly;; Biological Process:somitogenesis;; Biological Process:kidney development;; Biological Process:inner cell mass cell differentiation;; Biological Process:Notch signaling pathway;; Biological Process:negative regulation of mitotic cell cycle;; Biological Process:skeletal system morphoge…	K14855 RSA4; ribosome assembly protein 4	NLE (NUC135) domainWD domain, G-beta repeat	Notchless protein homolog 1 OS=Mus musculus GN=Nle1 PE=1 SV=4	notchless homolog 1
TRINITY_DN100035_c0_g1	25.00 | 0.28	22.00 | 0.25	47.00 | 0.49	27.00 | 0.32	53.00 | 0.60	22.00 | 0.26	23.00 | 0.30	7.00 | 0.08	19.00 | 0.20	0.0136346	0.999974	-0.372228	0.954752	-0.481346	0.744501	Cellular Component:cytoplasm;; Cellular Component:cell surface;; Cellular Component:integral component of membrane;; Cellular Component:axolemma;; Cellular Component:neuronal cell body;; Molecular Function:axon guidance receptor activity;; Molecular Function:LRR domain binding;; Molecular Function:identical protein binding;; Biological Process:cell migration involved in sprouting angiogenesis;; B…	K06753 ROBO1; roundabout, axon guidance receptor 1	Immunoglobulin domain;; Fibronectin type III domainImmunoglobulin I-set domain	Roundabout homolog 1 OS=Mus musculus GN=Robo1 PE=1 SV=1	roundabout homolog 1 isoform X1
TRINITY_DN47841_c0_g1	5.00 | 0.56	12.00 | 1.48	53.02 | 5.94	16.01 | 2.13	26.03 | 3.23	27.00 | 3.24	5.00 | 0.67	14.00 | 2.01	39.00 | 4.66	-0.197723	0.999974	-0.267268	0.984108	-0.0401942	0.984624	--	K08665 HPN; hepsin [EC:3.4.21.106]	--	--	--
TRINITY_DN92550_c2_g1	29.00 | 2.07	40.00 | 2.95	79.00 | 5.36	36.00 | 2.83	55.00 | 4.03	74.00 | 5.60	27.00 | 2.29	41.00 | 3.34	54.00 | 3.87	-0.0787553	0.999974	-0.175727	0.991451	-0.0744167	0.952808
TRINITY_DN99655_c0_g1	170.00 | 3.34	61.00 | 1.23	95.00 | 1.76	63.00 | 1.35	106.00 | 2.13	90.00 | 1.86	41.00 | 0.95	59.00 | 1.24	74.00 | 1.37	0.101513	0.999974	-0.0942078	0.998099	-0.210306	0.83243
TRINITY_DN84067_c0_g1	679.00 | 33.15	431.00 | 21.70	377.00 | 17.43	356.00 | 19.02	506.00 | 25.30	466.00 | 24.01	235.00 | 13.53	756.00 | 40.87	608.00 | 28.95	0.0455295	0.999974	0.521782	0.846886	0.530826	0.546393
TRINITY_DN112044_c3_g1	6.00 | 0.45	2.00 | 0.15	48.00 | 4.16	23.00 | 2.53	27.00 | 2.19	42.00 | 3.89	3.00 | 0.25	14.00 | 1.20	50.00 | 4.48	0.15748	0.999974	0.0440042	0.999744	-0.234585	0.897245
TRINITY_DN113444_c5_g1	197.00 | 10.46	334.00 | 18.29	406.00 | 20.42	472.00 | 27.43	440.00 | 23.92	469.00 | 26.28	369.00 | 23.12	324.00 | 19.14	392.00 | 20.40	0.257596	0.999974	0.290604	0.926616	0.0171656	0.989533	Cellular Component:mitochondrion;; Cellular Component:integral component of membrane;;	--	--	Transmembrane protein 160 OS=Mus musculus GN=Tmem160 PE=2 SV=1	transmembrane 160
TRINITY_DN115200_c0_g1	3.00 | 0.14	1.00 | 0.05	15.00 | 0.68	4.00 | 0.21	1.00 | 0.05	23.00 | 1.16	6.00 | 0.34	1.00 | 0.05	47.00 | 3.38					0.553866	0.752508
TRINITY_DN115024_c0_g2	120.00 | 1.00	28.00 | 0.24	72.00 | 0.72	36.00 | 0.79	106.00 | 0.90	28.00 | 0.24	49.00 | 0.48	6.00 | 0.05	3.00 | 0.02	0.110907	0.999974	-0.269904	0.982095	-0.507192	0.771247	Cellular Component:basal lamina;; Cellular Component:sarcolemma;; Cellular Component:dendritic spine;; Cellular Component:extracellular exosome;; Molecular Function:signaling receptor binding;; Biological Process:cell adhesion;; Biological Process:axon guidance;; Biological Process:regulation of cell adhesion;; Biological Process:regulation of cell migration;; Biological Process:positive regulati…	K05637 LAMA1_2; laminin, alpha 1/2	Laminin N-terminal (Domain VI);; Laminin EGF domain;; Laminin Domain II;; Laminin B (Domain IV)Laminin Domain I	Laminin subunit alpha-2 OS=Mus musculus GN=Lama2 PE=1 SV=2	laminin subunit alpha-2 isoform X2
TRINITY_DN106586_c0_g1	327.00 | 5.02	202.00 | 3.83	330.00 | 5.28	260.00 | 5.18	302.00 | 5.53	188.00 | 3.27	193.00 | 3.86	299.00 | 4.79	257.00 | 3.93	-0.0198666	0.999974	0.241571	0.949459	0.300524	0.764201	Cellular Component:plasma membrane;; Cellular Component:dendrite;; Cellular Component:neuronal cell body;; Cellular Component:synapse;; Molecular Function:protein domain specific binding;; Biological Process:signaling;;	--	--	Disks large-associated protein 4 OS=Mus musculus GN=Dlgap4 PE=1 SV=1	disks large-associated 4 isoform X4
TRINITY_DN110591_c0_g1	30.00 | 0.42	8.00 | 0.13	42.00 | 0.50	32.00 | 0.63	45.00 | 0.70	46.00 | 0.66	5.00 | 0.15	17.00 | 0.25	32.00 | 0.45	0.411057	0.999974	-0.0910491	0.998099	-0.787099	0.50689	Cellular Component:gamma-tubulin complex;; Cellular Component:nucleus;; Cellular Component:cytosol;; Cellular Component:membrane;; Cellular Component:centriolar satellite;; Cellular Component:ciliary transition zone;; Biological Process:positive regulation of transcription, DNA-templated;; Biological Process:cilium assembly;; Biological Process:positive regulation of intracellular protein transpo…	K16533 CEP290; centrosomal protein CEP290	Coiled-coil region of centrosome protein CE290	Centrosomal protein of 290 kDa OS=Mus musculus GN=Cep290 PE=1 SV=2	centrosomal of 290 kDa isoform X1
TRINITY_DN110210_c0_g1	575.00 | 5.65	192.00 | 1.94	242.00 | 2.25	200.00 | 2.14	264.00 | 2.65	282.00 | 2.91	183.00 | 2.11	143.00 | 1.49	163.00 | 1.49	0.141545	0.999974	-0.0240846	0.999744	-0.1659	0.877934	Cellular Component:endosome;; Cellular Component:membrane;; Molecular Function:protein binding;; Biological Process:intracellular protein transport;; Biological Process:positive regulation of exosomal secretion;; Biological Process:regulation of extracellular exosome assembly;;	K04705 STAM; signal transducing adaptor molecule	VHS domain;; Ubiquitin interaction motifSH3 domain	Signal transducing adapter molecule 1 OS=Mus musculus GN=Stam PE=1 SV=3	signal transducing adapter molecule 1
TRINITY_DN112293_c1_g1	17.00 | 0.49	15.00 | 13.44	22.00 | 6.31	14.00 | 8.65	32.00 | 7.19	21.00 | 6.55	16.00 | 0.55	14.00 | 0.44	26.00 | 0.73	0.120486	0.999974	0.217315	0.990448	0.0854906	0.957672
TRINITY_DN81246_c0_g1	3341.00 | 116.29	2262.00 | 81.30	1991.00 | 65.99	2164.00 | 82.93	1906.00 | 68.59	1611.00 | 59.43	2016.99 | 83.23	1758.00 | 66.98	2164.00 | 72.73	-0.122191	0.999974	0.193274	0.976776	0.373253	0.679752	Cellular Component:nucleus;; Cellular Component:cytoplasm;; Molecular Function:nucleotide binding;; Molecular Function:RNA binding;; Biological Process:negative regulation of mRNA splicing, via spliceosome;;	--	RNA recognition motif. (a.k.a. RRM, RBD, or RNP domain)	RNA-binding protein 42 OS=Rattus norvegicus GN=Rbm42 PE=1 SV=1	RNA-binding 42 isoform X1
TRINITY_DN103600_c0_g1	2246.00 | 17.09	1591.00 | 12.46	1643.98 | 11.82	1767.00 | 14.63	1979.00 | 15.37	1484.00 | 11.87	1320.00 | 11.76	1072.00 | 8.60	1373.00 | 9.71	0.0779226	0.999974	-0.0202501	0.999744	-0.097841	0.92778	Cellular Component:nuclear chromosome, telomeric region;; Cellular Component:chromatin;; Cellular Component:nucleoplasm;; Cellular Component:cytoplasm;; Cellular Component:exon-exon junction complex;; Cellular Component:supraspliceosomal complex;; Molecular Function:chromatin binding;; Molecular Function:RNA binding;; Molecular Function:ATP-dependent RNA helicase activity;; Molecular Function:ATP…	K14326 UPF1; regulator of nonsense transcripts 1 [EC:3.6.4.-]	TLC domain;; Type III restriction enzyme, res subunit;; AAA domain;; RNA helicase (UPF2 interacting domain)AAA domain	Regulator of nonsense transcripts 1 OS=Mus musculus GN=Upf1 PE=1 SV=2	regulator of nonsense transcripts 1 isoform X1
TRINITY_DN110158_c0_g1	120.00 | 3.01	229.00 | 4.73	312.00 | 5.86	248.00 | 5.15	248.47 | 5.00	319.00 | 6.67	191.00 | 4.31	186.00 | 3.99	334.00 | 6.26	0.00824188	0.999974	0.0999988	0.9973	0.111788	0.90527	Cellular Component:nucleoplasm;; Cellular Component:DNA replication factor A complex;; Cellular Component:site of double-strand break;; Molecular Function:ATP binding;; Molecular Function:DNA-dependent ATPase activity;; Molecular Function:annealing helicase activity;; Biological Process:DNA strand renaturation;; Biological Process:regulation of transcription by RNA polymerase II;; Biological Proc…	K14440 SMARCAL1; SWI/SNF-related matrix-associated actin-dependent regulator of chromatin subfamily A-like protein 1 [EC:3.6.4.12]	Helicase conserved C-terminal domain;; SNF2 family N-terminal domainHepA-related protein (HARP)	SWI/SNF-related matrix-associated actin-dependent regulator of chromatin subfamily A-like protein 1 OS=Rattus norvegicus GN=Smarcal1 PE=2 SV=1	SWI SNF-related matrix-associated actin-dependent regulator of chromatin subfamily A 1
TRINITY_DN100112_c0_g1	279.00 | 6.43	53.00 | 1.31	135.00 | 2.64	61.00 | 1.51	165.00 | 3.42	113.00 | 2.48	90.00 | 2.46	59.00 | 1.45	90.00 | 1.92	0.184884	0.999974	0.160917	0.995647	-0.0447412	0.976934	Cellular Component:chromosome;; Cellular Component:nuclear speck;; Molecular Function:DNA binding;; Molecular Function:ubiquitin binding;; Molecular Function:metal ion binding;; Molecular Function:K63-linked polyubiquitin modification-dependent protein binding;; Biological Process:response to UV;; Biological Process:positive regulation of protein ubiquitination;; Biological Process:error-free tra…	--	SprT-like family	SprT-like domain-containing protein Spartan OS=Rattus norvegicus GN=Sprtn PE=3 SV=1	sprT-like domain-containing Spartan
TRINITY_DN108891_c0_g1	45.00 | 0.64	20.00 | 0.29	23.00 | 0.31	8.00 | 0.12	74.00 | 1.07	27.00 | 0.40	7.00 | 0.12	20.00 | 0.30	17.00 | 0.22	0.236244	0.999974	-0.176603	0.995838	-0.64435	0.663456	Cellular Component:mitochondrion;; Cellular Component:integral component of membrane;; Molecular Function:calcium ion binding;;	--	EF-hand domain pair	Calcium uptake protein 3, mitochondrial OS=Homo sapiens GN=MICU3 PE=2 SV=1	calcium uptake 3, mitochondrial isoform X1
TRINITY_DN94090_c0_g1	74.00 | 1.69	251.00 | 5.86	302.00 | 6.57	180.00 | 4.47	278.00 | 6.51	234.00 | 5.51	139.00 | 3.77	106.00 | 2.63	211.00 | 4.65	-0.241784	0.999974	-0.4908	0.821792	-0.233505	0.799233	Cellular Component:endoplasmic reticulum membrane;; Cellular Component:integral component of membrane;; Molecular Function:acetylglucosaminyltransferase activity;; Molecular Function:protein O-GlcNAc transferase activity;; Biological Process:neuron migration;; Biological Process:protein O-linked mannosylation;;	K18207 POMGNT2; protein O-mannose beta-1,4-N-acetylglucosaminyltransferase [EC:2.4.1.312]	Protein of unknown function (DUF563)	Protein O-linked-mannose beta-1,4-N-acetylglucosaminyltransferase 2 OS=Rattus norvegicus GN=Pomgnt2 PE=2 SV=1	O-linked-mannose beta-1,4-N-acetylglucosaminyltransferase 2
TRINITY_DN104377_c3_g1	1690.00 | 17.25	1812.00 | 19.03	2133.00 | 20.39	1965.00 | 21.87	1823.00 | 18.72	1887.00 | 20.04	1640.99 | 19.74	1403.00 | 15.15	1509.00 | 14.15	-0.0371438	0.999974	-0.0031101	0.999744	0.0619448	0.956398	Cellular Component:mitochondrial inner membrane;; Cellular Component:gamma DNA polymerase complex;; Cellular Component:mitochondrial nucleoid;; Cellular Component:terminal bouton;; Cellular Component:extracellular exosome;; Molecular Function:protease binding;; Molecular Function:DNA binding;; Molecular Function:chromatin binding;; Molecular Function:DNA-directed DNA polymerase activity;; Molecul…	K02332 POLG; DNA polymerase gamma 1 [EC:2.7.7.7]	DNA polymerase family A	DNA polymerase subunit gamma-1 OS=Rattus norvegicus GN=Polg PE=2 SV=1	DNA polymerase subunit gamma-1
TRINITY_DN101948_c0_g1	42.00 | 0.58	21.00 | 0.30	75.00 | 0.97	25.00 | 0.38	154.00 | 2.16	6.00 | 0.09	29.00 | 0.47	2.00 | 0.03	22.00 | 0.28	0.119496	0.999974	-0.437842	0.936441	-0.741383	0.647022	Cellular Component:striated muscle thin filament;; Molecular Function:actin binding;; Biological Process:negative regulation of actin filament polymerization;; Biological Process:sarcomere organization;; Biological Process:actin filament network formation;; Biological Process:cardiac myofibril assembly;;	--	Formin Homology 2 Domain	FH1/FH2 domain-containing protein 3 OS=Mus musculus GN=Fhod3 PE=1 SV=1	FH1 FH2 domain-containing 3 isoform X1
TRINITY_DN62544_c0_g1	580.00 | 24.04	4.00 | 0.17	9.00 | 0.35	3.00 | 0.14	8.00 | 0.34	10.00 | 0.44	396.00 | 19.33	67.00 | 3.05	2.00 | 0.08			0.742829	0.757352	2.60547	0.0140754
TRINITY_DN92314_c0_g1	263.00 | 3.38	260.00 | 3.44	386.00 | 4.77	432.00 | 6.20	626.00 | 8.38	533.34 | 7.20	160.00 | 2.41	304.00 | 5.99	468.00 | 8.41	0.602987	0.999974	0.177151	0.979424	-0.470891	0.515424	Cellular Component:kinetochore;; Cellular Component:annulate lamellae;; Cellular Component:cytoplasm;; Cellular Component:nuclear membrane;; Molecular Function:signal sequence binding;; Molecular Function:nuclear export signal receptor activity;; Molecular Function:transcription factor binding;; Molecular Function:Ran GTPase binding;; Molecular Function:protein transporter activity;; Biological P…	K14290 XPO1; exportin-1	Exportin 1-like protein;; CRM1 C terminalImportin-beta N-terminal domain	Exportin-1 OS=Mus musculus GN=Xpo1 PE=1 SV=1	exportin-1
TRINITY_DN93554_c0_g1	447.00 | 11.33	227.00 | 6.00	456.00 | 10.97	284.00 | 7.90	296.00 | 7.77	351.00 | 9.36	195.00 | 5.76	502.00 | 13.79	853.00 | 20.38	-0.0649862	0.999974	0.703871	0.699327	0.86377	0.274776	Cellular Component:Golgi apparatus;; Cellular Component:microtubule;; Cellular Component:cell-cell adherens junction;; Cellular Component:ruffle membrane;; Molecular Function:actin binding;; Molecular Function:calcium ion binding;; Molecular Function:microtubule binding;; Molecular Function:ATPase activity;; Molecular Function:cadherin binding involved in cell-cell adhesion;; Biological Process:r…	K19827 MACF1; microtuble-actin crosslinking factor 1	Growth-Arrest-Specific Protein 2 Domain	Microtubule-actin cross-linking factor 1 OS=Mus musculus GN=Macf1 PE=1 SV=2	microtubule-actin cross-linking factor 1 isoform X9
TRINITY_DN31096_c0_g1	3020.99 | 93.72	4811.99 | 153.86	4791.98 | 140.69	3817.99 | 129.29	5558.99 | 176.37	4459.98 | 145.79	3757.00 | 137.05	7479.00 | 251.51	6234.00 | 184.64	-0.0889566	0.999974	0.50499	0.757784	0.643906	0.335949	Cellular Component:mitochondrion;; Cellular Component:cytosol;; Cellular Component:neuron projection;; Cellular Component:extracellular exosome;; Molecular Function:6,7-dihydropteridine reductase activity;; Molecular Function:electron transfer activity;; Molecular Function:protein homodimerization activity;; Molecular Function:NADPH binding;; Molecular Function:NADH binding;; Biological Process:l…	K00357 QDPR; dihydropteridine reductase [EC:1.5.1.34]	short chain dehydrogenase	Dihydropteridine reductase OS=Homo sapiens GN=QDPR PE=1 SV=2	dihydropteridine reductase
TRINITY_DN237103_c0_g1	105.00 | 10.17	137.00 | 13.72	99.00 | 9.11	102.00 | 10.89	136.00 | 13.54	146.00 | 14.99	83.00 | 9.56	165.00 | 18.80	169.00 | 16.95	0.0125618	0.999974	0.38312	0.91391	0.421157	0.591087	--	K20217 UBE2E; ubiquitin-conjugating enzyme E2 E [EC:2.3.2.23]	--	--	--
TRINITY_DN99925_c0_g1	36.00 | 1.13	33.00 | 1.13	89.00 | 2.76	21.00 | 0.90	143.00 | 7.09	0.00 | 0.00	29.00 | 3.95	0.00 | 0.00	1.00 | 0.04	-0.0295701	0.999974	-0.546223	0.890184	-0.288676	0.846651	Cellular Component:endoplasmic reticulum;; Cellular Component:integral component of membrane;; Cellular Component:centriolar satellite;; Cellular Component:perinuclear region of cytoplasm;; Molecular Function:protein binding;; Biological Process:cellular response to DNA damage stimulus;; Biological Process:cytoplasmic microtubule organization;; Biological Process:negative regulation of N-terminal…	--	MBOAT, membrane-bound O-acyltransferase family	Protein-cysteine N-palmitoyltransferase HHAT-like protein OS=Mus musculus GN=Hhatl PE=1 SV=2	-cysteine N-palmitoyltransferase HHAT isoform X1
TRINITY_DN114438_c8_g1	0.00 | 0.00	7.00 | 0.90	22.00 | 2.61	5.00 | 0.69	12.00 | 1.54	7.00 | 0.93	7.00 | 1.04	7.00 | 1.06	83.00 | 11.10			0.572108	0.90156
TRINITY_DN325665_c0_g1	70.00 | 4.23	55.00 | 3.43	98.00 | 5.62	62.00 | 4.11	102.00 | 6.32	82.00 | 5.24	52.00 | 3.71	54.00 | 3.67	42.00 | 2.51	0.0814876	0.999974	-0.162064	0.995647	-0.262411	0.824036	Cellular Component:spliceosomal complex;; Cellular Component:cytoplasm;; Cellular Component:nuclear speck;; Molecular Function:DNA binding;; Molecular Function:RNA binding;; Molecular Function:endonuclease activity;; Molecular Function:protein serine/threonine phosphatase inhibitor activity;; Molecular Function:protein binding;; Molecular Function:ribonuclease E activity;; Biological Process:tran…	K13216 PPP1R8; nuclear inhibitor of protein phosphatase 1 [EC:3.1.4.-]	FHA domain	Nuclear inhibitor of protein phosphatase 1 OS=Homo sapiens GN=PPP1R8 PE=1 SV=2	Nuclear inhibitor of phosphatase 1
TRINITY_DN111306_c0_g1	11.04 | 1.23	12.03 | 1.31	26.09 | 2.91	6.02 | 1.78	29.00 | 2.78	29.24 | 6.45	9.00 | 1.12	11.00 | 1.21	12.00 | 1.13	0.0444907	0.999974			-0.405243	0.798944
TRINITY_DN112327_c1_g1	58.00 | 2.48	160.00 | 7.07	24.00 | 0.95	23.00 | 1.05	35.00 | 1.50	10.00 | 0.45	38.00 | 1.87	5.00 | 0.24	23.00 | 0.94	-0.796245	0.999974	-0.879951	0.744579	0.275715	0.883891	Cellular Component:integral component of membrane;; Cellular Component:MHC class I protein complex;; Molecular Function:peptide antigen binding;; Biological Process:antigen processing and presentation of peptide antigen via MHC class I;; Biological Process:immune response;; Cellular Component:immunoglobulin complex;;	K06751 MHC1; major histocompatibility complex, class I	--	--	H-2 class I histocompatibility antigen, Q10 alpha chain-like
TRINITY_DN95281_c0_g1	27.00 | 1.20	12.00 | 0.55	38.00 | 1.60	17.00 | 0.83	42.00 | 1.92	29.00 | 1.36	5.00 | 0.26	26.00 | 1.28	52.00 | 2.25	0.136857	0.999974	0.207888	0.993614	0.0990748	0.956398
TRINITY_DN295585_c0_g1	229.00 | 8.16	95.00 | 3.49	85.00 | 2.87	73.00 | 2.84	91.00 | 3.32	75.00 | 2.82	64.00 | 2.69	108.00 | 4.20	97.00 | 3.32	-0.153475	0.999974	0.229782	0.976715	0.469425	0.593626	Cellular Component:histone methyltransferase complex;; Biological Process:positive regulation of histone H3-K36 methylation;; Biological Process:vasculogenesis;; Biological Process:response to ionizing radiation;; Biological Process:DNA damage response, signal transduction by p53 class mediator;; Biological Process:positive regulation of protein ubiquitination;; Biological Process:positive regula…	K14972 PAXIP1; PAX-interacting protein 1	BRCA1 C Terminus (BRCT) domain;; Regulator of Ty1 transposition protein 107 BRCT domaintwin BRCT domain	PAX-interacting protein 1 OS=Homo sapiens GN=PAXIP1 PE=1 SV=2	PAX-interacting 1
TRINITY_DN236855_c0_g1	88.00 | 12.16	99.00 | 14.16	153.00 | 20.11	103.00 | 15.77	131.00 | 18.65	154.00 | 22.63	58.00 | 9.59	18.00 | 3.09	17.00 | 2.57	0.027795	0.999974	-0.930495	0.69191	-1.17356	0.303694
TRINITY_DN111724_c1_g1	8.00 | 0.21	1.00 | 0.80	26.00 | 4.80	9.00 | 1.14	13.00 | 1.12	45.00 | 2.18	1.00 | 0.03	5.00 | 0.14	3.00 | 0.08	0.210831	0.999974
TRINITY_DN85724_c1_g1	3.00 | 0.29	5.00 | 0.51	21.00 | 1.95	2.00 | 0.22	15.00 | 1.51	15.00 | 1.55	6.00 | 0.70	16.00 | 1.84	22.00 | 2.23			0.267342	0.984108
TRINITY_DN103375_c0_g1	36.00 | 0.98	35.00 | 0.98	172.00 | 4.41	106.00 | 3.15	96.00 | 2.66	86.00 | 2.45	21.27 | 0.68	196.00 | 5.73	672.00 | 17.30	0.0468985	0.999974	0.912419	0.716949	1.21759	0.329056	--	K05248 UTS2; urotensin 2	--	--	--
TRINITY_DN71229_c0_g1	0.00 | 0.00	14.00 | 3.03	22.00 | 5.95	1.00 | 0.28	54.00 | 12.41	15.00 | 4.60	0.00 | 0.00	1.00 | 0.26	1.00 | 0.23	0.0603739	0.999974
TRINITY_DN88471_c0_g1	239.00 | 4.58	223.00 | 4.38	558.00 | 10.08	315.00 | 6.57	431.00 | 8.43	504.00 | 10.14	159.00 | 3.58	98.00 | 2.01	189.00 | 3.41	0.11409	0.999974	-0.805592	0.612451	-1.0072	0.126904	Cellular Component:membrane;; Biological Process:feeding behavior;; Biological Process:adult locomotory behavior;; Biological Process:post-embryonic development;; Biological Process:negative regulation of translation;; Biological Process:spinal cord motor neuron differentiation;; Biological Process:mitotic G1 DNA damage checkpoint;; Biological Process:multicellular organism growth;; Biological Pr…	K18730 GIGYF; PERQ amino acid-rich with GYF domain-containing protein	GYF domain	GRB10-interacting GYF protein 2 OS=Homo sapiens GN=GIGYF2 PE=1 SV=1	PERQ amino acid-rich with GYF domain-containing 2 isoform X1
TRINITY_DN109425_c0_g1	145.00 | 2.33	80.00 | 1.32	77.00 | 1.17	73.00 | 1.28	95.00 | 1.56	80.00 | 1.35	41.00 | 0.77	23.00 | 0.39	36.00 | 0.54	0.0228386	0.999974	-0.655926	0.822219	-0.788815	0.421313	Cellular Component:basement membrane;; Molecular Function:laminin-1 binding;; Biological Process:neuron remodeling;; Biological Process:regulation of branching involved in salivary gland morphogenesis by extracellular matrix-epithelial cell signaling;;	K06845 NTN4; netrin 4	UNC-6/NTR/C345C module;; Laminin EGF domainLaminin N-terminal (Domain VI)	Netrin-4 OS=Mus musculus GN=Ntn4 PE=1 SV=2	netrin-4 isoform X1
TRINITY_DN86235_c0_g1	8551.00 | 176.90	6029.00 | 128.50	5055.00 | 98.92	5514.00 | 124.34	6572.00 | 138.94	5829.00 | 126.95	4403.00 | 106.93	4667.00 | 103.39	6266.00 | 122.27	0.0404938	0.999974	0.144611	0.987161	0.112222	0.893528	Cellular Component:nucleolus;; Cellular Component:focal adhesion;; Cellular Component:extracellular matrix;; Cellular Component:mitochondrial nucleoid;; Cellular Component:myelin sheath;; Cellular Component:extracellular exosome;; Molecular Function:ATP binding;; Molecular Function:fibroblast growth factor binding;; Molecular Function:heat shock protein binding;; Molecular Function:ubiquitin prot…	K04043 dnaK; molecular chaperone DnaK	Hsp70 protein	Stress-70 protein, mitochondrial OS=Homo sapiens GN=HSPA9 PE=1 SV=2	stress-70 , mitochondrial
TRINITY_DN89389_c0_g1	4.00 | 0.08	17.00 | 0.35	22.00 | 0.41	11.00 | 0.24	54.00 | 1.10	6.00 | 0.13	3.00 | 0.07	1.00 | 0.02	3.00 | 0.06	0.0692001	0.999974					Cellular Component:extracellular region;; Cellular Component:nucleus;; Molecular Function:growth factor activity;; Biological Process:signal transduction;; Biological Process:cell proliferation;; Biological Process:growth;;	K22413 FGF11_12_13_14; fibroblast growth factor 11/12/13/14	Fibroblast growth factor	Fibroblast growth factor 11 OS=Mus musculus GN=Fgf11 PE=2 SV=1	fibroblast growth factor 11
TRINITY_DN4968_c0_g1	2822.00 | 450.29	3366.67 | 556.48	3267.00 | 496.64	3049.85 | 540.93	2766.00 | 455.52	3184.00 | 541.31	2177.00 | 417.26	2521.00 | 514.65	3217.00 | 577.63	-0.127367	0.999974	-0.0400559	0.998143	0.13092	0.882579	Cellular Component:nucleolus;; Cellular Component:membrane;; Cellular Component:cytosolic large ribosomal subunit;; Molecular Function:structural constituent of ribosome;; Biological Process:nuclear-transcribed mRNA catabolic process, nonsense-mediated decay;; Biological Process:cytoplasmic translation;; Biological Process:rRNA processing;; Biological Process:translational initiation;; Biological…	K02920 RP-L36e; large subunit ribosomal protein L36e	Ribosomal protein L36e	60S ribosomal protein L36 OS=Homo sapiens GN=RPL36 PE=1 SV=3	60S ribosomal L36
TRINITY_DN257101_c0_g1	1.00 | 0.11	12.00 | 1.37	40.01 | 4.20	9.01 | 1.10	32.01 | 3.64	21.01 | 2.46	4.00 | 0.53	33.00 | 4.36	80.00 | 9.31	-0.138355	0.999974	0.398197	0.949149	0.781698	0.591087	--	K01641 E2.3.3.10; hydroxymethylglutaryl-CoA synthase [EC:2.3.3.10]	--	--	--
TRINITY_DN101116_c0_g1	19.00 | 0.68	8.00 | 0.29	23.00 | 0.78	7.00 | 0.27	33.00 | 1.21	16.00 | 0.60	4.00 | 0.17	7.00 | 0.27	23.00 | 0.79	0.101761	0.999974	-0.1064	0.998099	-0.324042	0.856216
TRINITY_DN98426_c0_g1	9.03 | 0.77	6.00 | 0.43	14.02 | 1.06	3.00 | 0.28	28.02 | 2.05	34.00 | 2.52	5.00 | 0.46	1.00 | 0.10	16.00 | 1.12	0.317104	0.999974			-0.72702	0.651587
TRINITY_DN111834_c0_g1	644.00 | 8.95	400.00 | 5.73	441.00 | 5.80	259.00 | 3.92	367.00 | 5.21	342.00 | 5.00	315.00 | 5.14	327.00 | 4.83	339.00 | 4.41	-0.351233	0.999974	-0.0173655	0.999744	0.397669	0.594848
TRINITY_DN89523_c0_g1	10.00 | 5.26	6.00 | 3.13	29.03 | 1.51	7.00 | 7.14	20.00 | 0.93	19.00 | 3.59	3.00 | 0.16	11.00 | 17.04	37.00 | 2.27	-0.0529535	0.999974	0.0848958	0.998099	0.241153	0.897775	--	K12837 U2AF2; splicing factor U2AF 65 kDa subunit	--	--	--
TRINITY_DN115012_c10_g1	225.00 | 4.86	114.00 | 2.54	180.00 | 3.69	147.00 | 3.47	173.00 | 3.83	130.00 | 2.95	163.00 | 4.12	33.00 | 0.76	81.00 | 1.64	0.0529223	0.999974	-0.103145	0.998099	-0.163229	0.920774	Cellular Component:lysosomal membrane;; Cellular Component:endoplasmic reticulum;; Cellular Component:integral component of membrane;; Molecular Function:amino acid:proton symporter activity;; Molecular Function:L-alanine transmembrane transporter activity;; Molecular Function:glycine transmembrane transporter activity;; Molecular Function:L-proline transmembrane transporter activity;; Biological…	K14209 SLC36A; solute carrier family 36 (proton-coupled amino acid transporter)	Transmembrane amino acid transporter protein	Proton-coupled amino acid transporter 1 OS=Homo sapiens GN=SLC36A1 PE=1 SV=1	Proton-coupled amino acid transporter 1
TRINITY_DN14955_c0_g1	3660.00 | 63.02	2629.00 | 46.67	2437.00 | 39.74	2608.00 | 48.97	2125.00 | 37.41	1422.00 | 25.83	2828.00 | 57.15	1785.00 | 32.85	2098.00 | 33.96	-0.18136	0.999974	0.169212	0.990305	0.434138	0.697203	Cellular Component:endoplasmic reticulum;; Cellular Component:integral component of membrane;; Molecular Function:protein binding;; Biological Process:response to endoplasmic reticulum stress;; Biological Process:negative regulation of neuron death;; Biological Process:positive regulation of ERAD pathway;;	--	Tumour-associated protein	Membralin OS=Mus musculus GN=Tmem259 PE=1 SV=2	membralin isoform X1
TRINITY_DN83513_c0_g1	31.00 | 1.61	7.00 | 0.37	23.00 | 1.13	14.00 | 0.79	13.00 | 0.69	19.00 | 1.04	10.00 | 0.61	3.00 | 0.17	4.00 | 0.20	0.0529987	0.999974
TRINITY_DN102894_c1_g1	6.00 | 0.58	17.00 | 1.70	14.00 | 1.29	1.00 | 0.11	8.00 | 0.80	6.00 | 0.62	11.00 | 1.27	18.00 | 2.05	26.00 | 2.61			0.293714	0.976776	1.58828	0.178952
TRINITY_DN36329_c0_g1	11.00 | 1.09	6.00 | 0.62	39.00 | 3.68	2.00 | 0.22	13.00 | 1.33	13.00 | 1.37	2.00 | 0.24	49.00 | 5.75	211.00 | 21.78			0.825117	0.771788	1.97855	0.0965022	--	K07411 CYP2A; cytochrome P450 family 2 subfamily A [EC:1.14.14.1]	--	--	--
TRINITY_DN221975_c0_g1	3.00 | 0.27	38.00 | 3.55	26.00 | 2.23	14.00 | 1.39	41.00 | 3.80	24.00 | 2.30	20.00 | 2.15	59.00 | 6.22	31.00 | 2.88	-0.213927	0.999974	0.30067	0.974586	0.716749	0.562422
TRINITY_DN88085_c0_g1	10.00 | 1.59	3.00 | 0.49	28.00 | 4.24	1.00 | 0.18	13.00 | 2.13	36.00 | 6.10	10.00 | 1.91	4.00 | 0.81	12.00 | 2.15	0.0229777	0.999974
TRINITY_DN32315_c0_g1	568.00 | 28.61	608.00 | 31.64	747.00 | 35.66	595.00 | 32.79	793.00 | 40.91	995.00 | 52.81	482.00 | 28.64	389.00 | 21.73	327.00 | 16.06	0.158899	0.999974	-0.292389	0.948061	-0.465721	0.61621	Cellular Component:Golgi apparatus;; Cellular Component:sarcoplasmic reticulum;; Cellular Component:extracellular exosome;; Molecular Function:GTP binding;; Biological Process:intracellular protein transport;; Biological Process:vesicle-mediated transport;; Biological Process:negative regulation of cargo loading into COPII-coated vesicle;;	K07953 SAR1; GTP-binding protein SAR1 [EC:3.6.5.-]	ADP-ribosylation factor family	GTP-binding protein SAR1a OS=Homo sapiens GN=SAR1A PE=1 SV=1	GTP-binding SAR1a
TRINITY_DN138200_c0_g1	42.00 | 15.89	4.00 | 1.58	21.00 | 7.66	8.00 | 3.47	15.00 | 5.95	20.00 | 8.22	5.00 | 2.36	7.00 | 4.64	6.00 | 3.49	0.0959122	0.999974
TRINITY_DN320035_c0_g1	26.06 | 3.83	11.00 | 1.67	29.00 | 4.06	14.02 | 2.28	17.00 | 2.57	20.00 | 3.13	6.00 | 1.06	28.00 | 5.17	19.00 | 3.09	-0.0839067	0.999974	0.0914696	0.998099	0.285154	0.86351
TRINITY_DN113819_c0_g1	1586.00 | 6.62	819.00 | 3.85	1676.00 | 6.67	978.00 | 4.42	1061.00 | 4.68	1371.00 | 6.50	606.00 | 2.93	384.00 | 1.79	777.00 | 3.30	-0.0705	0.999974	-0.601141	0.737467	-0.538223	0.491864	Cellular Component:nucleoplasm;; Cellular Component:cytoplasm;; Cellular Component:dystrophin-associated glycoprotein complex;; Cellular Component:filopodium membrane;; Cellular Component:neuromuscular junction;; Cellular Component:sarcolemma;; Cellular Component:extracellular exosome;; Cellular Component:contractile ring;; Molecular Function:actin binding;; Molecular Function:integrin binding;; …	--	Calponin homology (CH) domain;; EF-hand;; Spectrin repeat;; Zinc finger, ZZ typeEF hand	Utrophin OS=Homo sapiens GN=UTRN PE=1 SV=2	utrophin isoform X1
TRINITY_DN95808_c0_g1	267.00 | 8.70	1076.00 | 35.95	1366.95 | 41.78	812.00 | 28.70	905.00 | 29.83	981.00 | 33.24	500.00 | 18.84	966.00 | 33.43	1133.00 | 34.52	-0.37679	0.999974	-0.209278	0.948357	0.228792	0.768004	--	--	--	SLC2A4 regulator OS=Homo sapiens GN=SLC2A4RG PE=1 SV=4	--
TRINITY_DN83473_c0_g1	14.00 | 0.57	6.00 | 0.25	18.00 | 0.69	13.00 | 0.58	21.00 | 0.87	15.00 | 0.64	5.00 | 0.24	26.00 | 1.16	43.00 | 1.69			0.666534	0.867642	0.603101	0.670115
TRINITY_DN2082_c0_g1	16.00 | 1.53	5.00 | 0.50	15.00 | 1.75	5.00 | 0.53	10.00 | 1.14	18.00 | 2.07	3.00 | 0.34	25.00 | 2.86	11.00 | 1.08					0.42128	0.810057	--	K02987 RP-S4e; small subunit ribosomal protein S4e	--	40S ribosomal protein S4, X isoform OS=Chlorocebus aethiops GN=RPS4X PE=2 SV=3	--
TRINITY_DN21091_c0_g1	6.00 | 0.20	7.00 | 0.24	23.00 | 0.72	1.00 | 0.04	21.00 | 0.71	21.00 | 0.73	0.00 | 0.00	1.00 | 0.04	4.00 | 0.13	-0.0346979	0.999974			-1.26062	0.386508
TRINITY_DN105452_c0_g1	50.00 | 0.92	18.00 | 0.34	48.00 | 0.83	22.00 | 0.44	83.00 | 1.56	4.00 | 0.08	18.00 | 0.39	21.00 | 0.41	9.00 | 0.16	0.0585504	0.999974	-0.323355	0.971797	-0.440607	0.802961
TRINITY_DN89757_c0_g1	9.00 | 0.44	9.00 | 0.49	11.00 | 0.45	10.00 | 0.63	25.00 | 1.35	5.00 | 0.28	3.00 | 0.13	18.00 | 0.83	13.00 | 0.51					0.0355901	0.98846	Cellular Component:extracellular region;; Molecular Function:peptidase inhibitor activity;; Biological Process:negative regulation of peptidase activity;;	--	WAP-type (Whey Acidic Protein) 'four-disulfide core'	WAP four-disulfide core domain protein 3 OS=Homo sapiens GN=WFDC3 PE=2 SV=1	WAP four-disulfide core domain 3
TRINITY_DN102518_c0_g1	502.00 | 13.79	514.00 | 14.88	457.00 | 12.33	382.00 | 12.44	447.99 | 13.62	467.00 | 14.53	371.00 | 11.94	423.00 | 13.14	578.00 | 14.83	-0.175757	0.999974	0.167375	0.978265	0.402382	0.511224	Cellular Component:mitochondrial small ribosomal subunit;; Cellular Component:cytosolic small ribosomal subunit;; Molecular Function:RNA binding;; Molecular Function:structural constituent of ribosome;; Biological Process:translation;; Biological Process:ribosome biogenesis;;	K02988 RP-S5; small subunit ribosomal protein S5	Ribosomal protein S5, C-terminal domainRibosomal protein S5, N-terminal domain	28S ribosomal protein S5, mitochondrial OS=Mus musculus GN=Mrps5 PE=1 SV=1	28S ribosomal S5, mitochondrial
TRINITY_DN112284_c0_g1	35.00 | 0.96	41.00 | 1.13	48.00 | 1.22	134.00 | 4.52	72.00 | 1.97	51.00 | 1.51	79.00 | 2.54	16.00 | 0.45	35.00 | 0.91	0.530802	0.999974	0.268707	0.982095	-0.423987	0.79133	Cellular Component:integral component of membrane;; Molecular Function:ferric-chelate reductase activity;; Molecular Function:metal ion binding;; Biological Process:transport;; Biological Process:oxidation-reduction process;;	--	DOMON domainReeler domain	Ferric-chelate reductase 1 OS=Mus musculus GN=FRRS1 PE=1 SV=1	ferric-chelate reductase 1
TRINITY_DN114351_c0_g2	45.00 | 1.31	16.00 | 0.53	21.00 | 0.60	24.00 | 0.76	29.00 | 0.87	16.00 | 0.49	18.00 | 0.64	40.00 | 1.33	25.00 | 0.73	0.166095	0.999974	0.611761	0.872928	0.486948	0.714327	Cellular Component:cell junction;; Cellular Component:beta-catenin destruction complex;; Cellular Component:synapse;; Molecular Function:RNA polymerase II transcription factor binding;; Molecular Function:protein kinase C binding;; Molecular Function:beta-catenin binding;; Molecular Function:histone deacetylase binding;; Molecular Function:protein kinase A binding;; Molecular Function:delta-caten…	K22154 DACT; dapper	Dapper	Dapper homolog 1 OS=Mus musculus GN=Dact1 PE=1 SV=1	dapper homolog 1 isoform X2
TRINITY_DN115496_c31_g1	11.20 | 23.94	29.99 | 71.87	60.00 | 130.28	22.00 | 62.83	2.00 | 4.79	47.00 | 111.79	11.00 | 35.11	10.00 | 70.77	12.00 | 72.40	-0.287221	0.999974	-1.10982	0.513467	-0.450368	0.798232	--	K03927 CES2; carboxylesterase 2 [EC:3.1.1.1 3.1.1.84 3.1.1.56]	--	Pyrethroid hydrolase Ces2e OS=Mus musculus GN=Ces2e PE=1 SV=1	--
TRINITY_DN295476_c0_g1	188.00 | 14.01	277.00 | 21.31	297.99 | 21.06	287.00 | 23.48	243.00 | 18.57	276.00 | 21.75	198.00 | 17.47	296.00 | 25.21	324.00 | 24.29	-0.0690161	0.999974	0.194239	0.966735	0.304959	0.717318	Cellular Component:gamma-tubulin complex;; Cellular Component:nucleus;; Cellular Component:centrosome;; Molecular Function:chromatin binding;; Molecular Function:beta-tubulin binding;; Biological Process:negative regulation of transcription by RNA polymerase II;; Biological Process:microtubule cytoskeleton organization;; Biological Process:transcription, DNA-templated;; Cellular Component:chromat…	--	Prefoldin subunit	Protein UXT OS=Rattus norvegicus GN=Uxt PE=2 SV=1	UXT isoform X1
TRINITY_DN113371_c1_g2	21.00 | 0.51	8.00 | 0.20	124.00 | 2.85	31.00 | 0.82	94.00 | 2.33	86.00 | 2.20	13.00 | 0.37	7.00 | 0.18	44.00 | 1.01	0.0851336	0.999974	-0.619921	0.885697	-1.14205	0.31457
TRINITY_DN90192_c0_g1	28.00 | 0.87	37.00 | 1.19	137.00 | 4.04	21.00 | 0.71	154.00 | 4.91	129.00 | 4.23	20.00 | 0.73	57.00 | 1.92	190.00 | 5.65	0.0945413	0.999974	0.157496	0.997463	0.0439053	0.983477
TRINITY_DN84074_c0_g1	93.00 | 4.45	350.00 | 19.03	1088.98 | 54.47	145.00 | 7.98	401.00 | 20.49	1203.00 | 68.95	76.00 | 4.43	149.00 | 8.68	41.00 | 2.05	-0.181974	0.999974	-1.82663	0.0347398	-1.64078	0.112428	Cellular Component:endoplasmic reticulum;; Cellular Component:integral component of membrane;; Cellular Component:perinuclear region of cytoplasm;; Molecular Function:phospholipase A2 activity;; Molecular Function:phosphatidylcholine 1-acylhydrolase activity;; Molecular Function:transferase activity, transferring acyl groups;; Molecular Function:phosphatidylserine 1-acylhydrolase activity;; Molec…	K16817 PLA2G16; HRAS-like suppressor 3 [EC:3.1.1.32 3.1.1.4]	Lecithin retinol acyltransferase	HRAS-like suppressor 3 OS=Mus musculus GN=Pla2g16 PE=1 SV=2	HRAS-like suppressor 3
TRINITY_DN99984_c0_g1	209.00 | 8.09	406.00 | 16.15	420.00 | 15.28	145.00 | 5.93	417.00 | 16.39	340.00 | 13.59	264.00 | 11.79	392.00 | 16.37	465.00 | 16.92	-0.424363	0.999974	0.119917	0.991451	0.658386	0.384434	--	--	C2H2-type zinc ribbon	Zinc finger protein 414 OS=Homo sapiens GN=ZNF414 PE=1 SV=2	--
TRINITY_DN96297_c0_g1	191.00 | 5.32	245.00 | 5.75	318.00 | 9.56	224.00 | 6.48	282.00 | 9.86	345.00 | 11.16	188.00 | 6.54	205.00 | 8.35	311.00 | 6.70	-0.0131662	0.999974	0.038596	0.998421	0.0705347	0.934468	Cellular Component:spliceosomal complex;; Molecular Function:nucleotide binding;; Molecular Function:RNA binding;; Biological Process:mRNA processing;; Biological Process:RNA splicing;;	K14573 NOP4; nucleolar protein 4	RNA recognition motif. (a.k.a. RRM, RBD, or RNP domain)	RNA-binding protein 28 OS=Mus musculus GN=Rbm28 PE=1 SV=4	RNA-binding 28
TRINITY_DN98623_c0_g1	163.44 | 7.16	1709.00 | 77.23	1295.00 | 53.75	796.00 | 38.15	1186.41 | 53.22	1096.00 | 50.67	374.00 | 19.31	565.00 | 27.25	725.00 | 30.80	-0.501823	0.999974	-1.08825	0.0961174	-0.536517	0.305234	Cellular Component:membrane;;	--	--	--	COPII coat assembly sec16-like
TRINITY_DN182494_c0_g1	785.00 | 39.00	857.00 | 43.91	695.00 | 32.71	749.00 | 40.72	594.00 | 30.22	442.00 | 23.17	578.00 | 33.87	940.00 | 51.77	1022.00 | 49.57	-0.245255	0.999974	0.335598	0.904918	0.696717	0.40616	Cellular Component:intracellular;; Cellular Component:plasma membrane;; Cellular Component:focal adhesion;; Cellular Component:extracellular exosome;; Molecular Function:GTPase activity;; Molecular Function:protein binding;; Molecular Function:GTP binding;; Biological Process:Rho protein signal transduction;; Biological Process:Rac protein signal transduction;; Biological Process:actin cytoskelet…	K07863 RHOG; Ras homolog gene family, member G	Ras family	Rho-related GTP-binding protein RhoG OS=Cricetus cricetus GN=RHOG PE=2 SV=1	Rho-related GTP-binding
TRINITY_DN74707_c0_g2	22.00 | 5.54	0.00 | 0.00	33.00 | 7.96	6.01 | 1.70	6.00 | 1.57	13.00 | 3.52	6.00 | 1.84	20.00 | 7.38	16.00 | 5.18			0.080218	0.998099			Cellular Component:integral component of membrane;; Molecular Function:transferase activity, transferring acyl groups;;	K08765 CPT1A; carnitine O-palmitoyltransferase 1, liver isoform [EC:2.3.1.21]	--	Carnitine O-palmitoyltransferase 1, liver isoform OS=Homo sapiens GN=CPT1A PE=1 SV=2	carnitine O-palmitoyltransferase 1, liver isoform
TRINITY_DN100255_c0_g1	3.00 | 0.07	49.00 | 1.12	71.00 | 1.49	33.00 | 0.80	105.00 | 2.39	104.00 | 2.88	0.00 | 0.00	33.00 | 1.85	54.00 | 1.77	0.217195	0.999974	-0.394652	0.948061	-0.805786	0.599762
TRINITY_DN114819_c6_g2	3167.95 | 35.89	3759.99 | 52.37	3031.98 | 36.10	2655.55 | 32.48	3346.11 | 45.16	3238.82 | 43.90	2513.28 | 36.61	3250.00 | 43.06	3078.00 | 36.56	-0.16843	0.999974	0.0775782	0.998099	0.298669	0.671016	Cellular Component:nucleoplasm;; Cellular Component:cytoplasm;; Cellular Component:viral nucleocapsid;; Cellular Component:RNA polymerase II transcription factor complex;; Molecular Function:nucleotide binding;; Molecular Function:DNA-binding transcription factor activity;; Molecular Function:RNA binding;; Molecular Function:protein binding;; Molecular Function:sequence-specific DNA binding;; Bio…	K13044 HNRNPABD; heterogeneous nuclear ribonucleoprotein A/B/D	RNA recognition motif. (a.k.a. RRM, RBD, or RNP domain);; Aminotransferase class-IIICBFNT (NUC161) domain	Heterogeneous nuclear ribonucleoprotein A/B OS=Mus musculus GN=Hnrnpab PE=1 SV=1	heterogeneous nuclear ribonucleo A B isoform X1
TRINITY_DN79842_c1_g1	275.00 | 24.35	42.00 | 3.84	63.00 | 5.30	40.00 | 3.90	43.00 | 3.91	45.00 | 4.22	30.00 | 3.15	40.00 | 4.12	68.00 | 6.17	-0.186938	0.999974	0.073832	0.998099	0.352819	0.734861
TRINITY_DN33869_c0_g1	1.00 | 0.17	1.00 | 0.18	4.00 | 0.67	7.00 | 1.36	21.00 | 3.79	20.00 | 3.73	1.00 | 0.21	3.00 | 0.68	3.00 | 0.60	0.720218	0.999974			-1.52342	0.240496	Cellular Component:hemoglobin complex;; Cellular Component:extracellular exosome;; Molecular Function:oxygen carrier activity;; Molecular Function:iron ion binding;; Molecular Function:oxygen binding;; Molecular Function:heme binding;; Biological Process:negative regulation of transcription by RNA polymerase II;; Biological Process:oxygen transport;; Biological Process:erythrocyte maturation;;	K13826 HBZ; hemoglobin subunit zeta	Globin	Hemoglobin subunit zeta OS=Mus musculus GN=Hbz PE=2 SV=2	hemoglobin subunit zeta
TRINITY_DN97974_c0_g1	126.00 | 10.39	36.00 | 3.04	135.00 | 10.72	50.00 | 4.69	100.00 | 9.17	51.00 | 4.01	49.00 | 5.18	31.00 | 3.01	49.00 | 3.70	-0.144355	0.999974	-0.366053	0.948061	-0.198015	0.887182	Cellular Component:cytoplasm;; Cellular Component:SCF ubiquitin ligase complex;; Cellular Component:Cul4-RING E3 ubiquitin ligase complex;; Molecular Function:protein kinase binding;; Biological Process:regulation of mitotic nuclear division;; Biological Process:regulation of centrosome duplication;; Biological Process:protein ubiquitination;; Biological Process:SCF-dependent proteasomal ubiquiti…	--	--	--	F-box WD repeat-containing 5 isoform X1
TRINITY_DN9804_c0_g1	45.00 | 3.80	46.00 | 4.01	49.00 | 3.93	31.00 | 2.88	42.00 | 3.64	35.00 | 3.13	39.00 | 3.91	28.00 | 2.74	30.00 | 2.58	-0.27731	0.999974	-0.127412	0.998084	0.233356	0.86744
TRINITY_DN82690_c0_g1	101.00 | 3.62	34.00 | 1.26	37.00 | 1.26	38.00 | 1.49	32.00 | 1.17	42.00 | 1.59	33.00 | 1.39	93.00 | 3.64	95.00 | 3.27	0.0397201	0.999974	0.997455	0.501546	1.09289	0.215044
TRINITY_DN104263_c0_g1	36.00 | 0.69	71.00 | 1.40	70.00 | 1.27	56.00 | 1.17	86.00 | 1.68	118.00 | 2.37	15.00 | 0.34	81.00 | 1.65	116.00 | 2.09	0.146141	0.999974	0.100819	0.998099	-0.0407986	0.981807
TRINITY_DN90476_c0_g1	3.00 | 0.75	1.00 | 0.05	46.03 | 3.38	0.00 | 0.00	10.00 | 0.52	10.00 | 0.53	0.00 | 0.00	1.00 | 0.06	110.00 | 6.68			0.171544	1			--	K07411 CYP2A; cytochrome P450 family 2 subfamily A [EC:1.14.14.1]	--	--	--
TRINITY_DN87248_c0_g1	133.00 | 4.37	580.00 | 19.60	540.94 | 16.79	63.00 | 2.25	884.00 | 29.59	511.00 | 17.72	186.00 | 7.21	763.00 | 27.21	430.00 | 13.53	-0.195817	0.999974	-0.0266735	0.999744	0.290596	0.861695	Molecular Function:racemase and epimerase activity, acting on carbohydrates and derivatives;; Molecular Function:fucose binding;; Biological Process:fucose metabolic process;; Biological Process:fucosylation;; Biological Process:negative regulation of neuron differentiation;; Biological Process:female mating behavior;;	K02431 fucU; L-fucose mutarotase [EC:5.1.3.29]	RbsD / FucU transport protein family	Fucose mutarotase OS=Mus musculus GN=Fuom PE=1 SV=1	fucose mutarotase
TRINITY_DN103324_c0_g1	1861.00 | 18.27	1809.00 | 18.31	2087.00 | 19.41	1394.00 | 14.91	2005.00 | 20.15	2510.00 | 25.96	1143.00 | 13.16	2179.00 | 22.60	2074.00 | 18.98	-0.0388688	0.999974	0.157876	0.977628	0.220708	0.777404	Cellular Component:nuclear chromatin;; Cellular Component:nucleoplasm;; Molecular Function:RNA polymerase II proximal promoter sequence-specific DNA binding;; Molecular Function:transcriptional activator activity, RNA polymerase II proximal promoter sequence-specific DNA binding;; Molecular Function:chromatin binding;; Molecular Function:protein heterodimerization activity;; Biological Process:ne…	K09441 GABPA; GA-binding protein transcription factor, alpha	Mitochondrial ATP synthase coupling factor 6;; Sterile alpha motif (SAM)/Pointed domain;; Ets-domainGA-binding protein alpha chain	GA-binding protein alpha chain OS=Homo sapiens GN=GABPA PE=1 SV=1	GA-binding alpha chain
TRINITY_DN93418_c0_g1	51.00 | 1.22	459.00 | 11.31	198.00 | 4.48	69.00 | 1.80	576.00 | 14.08	542.00 | 13.65	121.00 | 3.40	434.00 | 11.16	317.00 | 7.18	-0.0159903	0.999974	-0.0165736	0.999744	-0.00416815	0.998101
TRINITY_DN95314_c0_g1	249.00 | 8.46	346.00 | 11.80	402.00 | 11.93	319.00 | 11.70	536.00 | 17.97	391.00 | 12.74	281.00 | 11.18	313.00 | 11.27	347.00 | 10.47	0.0896575	0.999974	0.0708382	0.998099	-0.0164788	0.988934	Cellular Component:cytoplasm;; Molecular Function:nucleotide binding;; Molecular Function:magnesium ion binding;; Molecular Function:5'-nucleotidase activity;; Biological Process:nucleotide metabolic process;; Biological Process:dephosphorylation;;	K01081 E3.1.3.5; 5'-nucleotidase [EC:3.1.3.5]	Pyrimidine 5'-nucleotidase (UMPH-1)	7-methylguanosine phosphate-specific 5'-nucleotidase OS=Rattus norvegicus GN=Nt5c3b PE=2 SV=2	7-methylguanosine phosphate-specific 5 -nucleotidase isoform X1
TRINITY_DN8267_c0_g1	4.00 | 0.49	8.00 | 1.02	9.00 | 1.05	5.00 | 0.68	4.00 | 0.51	4.00 | 0.52	2.00 | 0.29	19.00 | 2.84	40.34 | 5.31			0.59898	0.890076	1.45303	0.278169
TRINITY_DN40613_c0_g1	2.00 | 0.24	6.00 | 0.43	35.00 | 2.29	13.00 | 1.22	38.45 | 2.72	27.00 | 1.97	8.00 | 0.65	1.00 | 0.08	28.00 | 1.93	0.172808	0.999974	-0.168686	0.9973	-0.548843	0.737365
TRINITY_DN98674_c1_g1	247.00 | 4.88	381.00 | 7.72	420.00 | 7.68	301.00 | 6.49	340.00 | 6.76	306.00 | 6.23	205.00 | 4.75	404.00 | 8.26	459.00 | 8.32	-0.280928	0.999974	0.0783196	0.998099	0.4325	0.563521	Cellular Component:mitochondrion;; Molecular Function:serine-tRNA ligase activity;; Molecular Function:ATP binding;; Biological Process:seryl-tRNA aminoacylation;; Biological Process:glycine metabolic process;; Biological Process:L-serine metabolic process;; Biological Process:threonine metabolic process;;	K01875 SARS; seryl-tRNA synthetase [EC:6.1.1.11]	tRNA synthetase class II core domain (G, H, P, S and T)	Serine--tRNA ligase, mitochondrial OS=Mus musculus GN=Sars2 PE=1 SV=2	serine--tRNA ligase, mitochondrial
TRINITY_DN112913_c7_g2	95.00 | 2.23	504.00 | 12.18	635.00 | 14.09	273.00 | 6.98	639.00 | 15.32	559.00 | 13.80	5.00 | 0.14	338.00 | 8.52	384.00 | 8.52	-0.234619	0.999974	-0.583333	0.898245	-0.542242	0.734861	Cellular Component:cytosol;; Molecular Function:thiolester hydrolase activity;; Biological Process:acyl-CoA metabolic process;;	K11993 ACOT6; acyl-CoA thioesterase 6 [EC:3.1.2.-]	BAAT / Acyl-CoA thioester hydrolase C terminal	Acyl-coenzyme A thioesterase 6 OS=Mus musculus GN=Acot6 PE=1 SV=1	Acyl-coenzyme A thioesterase 6
TRINITY_DN111563_c0_g1	300.00 | 2.76	344.00 | 3.26	611.00 | 5.32	744.00 | 7.45	587.00 | 5.52	465.00 | 4.50	260.00 | 2.80	151.00 | 1.47	324.00 | 2.78	0.304609	0.999974	-0.498614	0.846886	-0.879494	0.324348	Cellular Component:cell junction;; Cellular Component:presynaptic membrane;; Cellular Component:receptor complex;; Cellular Component:postsynaptic membrane;; Cellular Component:extracellular exosome;; Molecular Function:protein binding;; Biological Process:regulation of G-protein coupled receptor protein signaling pathway;; Biological Process:protein homooligomerization;;	K21918 KCTD8_12_16; BTB/POZ domain-containing protein KCTD8/12/16	BTB/POZ domain	BTB/POZ domain-containing protein KCTD12 OS=Mus musculus GN=Kctd12 PE=1 SV=1	BTB POZ domain-containing KCTD12
TRINITY_DN73056_c0_g1	786.00 | 16.27	1052.00 | 22.43	1270.00 | 24.86	1043.00 | 23.53	1130.00 | 23.90	1455.00 | 31.70	565.00 | 13.73	1096.00 | 24.29	1052.00 | 20.54	0.0306121	0.999974	-0.0659059	0.998099	-0.08324	0.927394	Cellular Component:late endosome;; Cellular Component:endoplasmic reticulum;; Cellular Component:Golgi apparatus;; Cellular Component:cytoskeleton;; Cellular Component:integral component of membrane;; Cellular Component:perinuclear region of cytoplasm;; Molecular Function:zinc ion binding;; Molecular Function:ligase activity;; Molecular Function:ubiquitin protein ligase activity;; Biological Proc…	K10629 RNF128; E3 ubiquitin-protein ligase RNF128 [EC:2.3.2.27]	Ring finger domainPA domain	E3 ubiquitin-protein ligase RNF128 OS=Mus musculus GN=Rnf128 PE=1 SV=1	E3 ubiquitin- ligase RNF128 isoform X1
TRINITY_DN9827_c0_g1	278.00 | 23.27	381.00 | 32.20	398.00 | 31.38	398.00 | 36.32	314.00 | 26.76	392.00 | 33.57	291.00 | 29.51	380.00 | 35.22	406.00 | 33.86	-0.0583731	0.999974	0.170866	0.976776	0.267715	0.764637	Cellular Component:nucleolus;; Molecular Function:protein binding;; Biological Process:rRNA processing;; Biological Process:rRNA transcription;;	K11278 NPM3; nucleophosmin 3	Nucleoplasmin/nucleophosmin domain	Nucleoplasmin-3 OS=Mus musculus GN=Npm3 PE=1 SV=3	nucleoplasmin-3
TRINITY_DN102288_c0_g1	6.00 | 0.29	5.00 | 0.25	6.00 | 0.28	11.00 | 0.58	6.00 | 0.30	23.00 | 1.18	1.00 | 0.06	59.00 | 3.16	31.00 | 1.46			0.953307	0.685552	0.885246	0.564679	Cellular Component:nucleus;; Cellular Component:cytosol;; Molecular Function:ubiquitin-protein transferase activity;; Molecular Function:ligase activity;; Biological Process:protein polyubiquitination;; Biological Process:hematopoietic progenitor cell differentiation;;	K22372 HERC5_6; E3 ubiquitin-protein ligase HERC5/6 [EC:2.3.2.-]	HECT-domain (ubiquitin-transferase)	Probable E3 ubiquitin-protein ligase HERC6 OS=Homo sapiens GN=HERC6 PE=2 SV=2	probable E3 ubiquitin- ligase HERC6 isoform X1
TRINITY_DN81501_c0_g1	55.00 | 1.70	93.00 | 2.98	123.00 | 3.36	80.00 | 2.68	80.00 | 2.42	96.00 | 3.05	31.00 | 1.00	72.00 | 2.36	101.00 | 2.74	-0.249953	0.999974	-0.353129	0.929254	-0.0661192	0.957883	Cellular Component:intracellular;; Molecular Function:ubiquitin-protein transferase activity;; Molecular Function:zinc ion binding;; Molecular Function:ligase activity;; Molecular Function:protein binding, bridging;; Biological Process:autophagy;; Biological Process:regulation of protein localization;; Biological Process:protein autoubiquitination;;	K12007 TRIM17; tripartite motif-containing protein 17 [EC:2.3.2.27]	B-box zinc finger;; zinc finger of C3HC4-type, RINGSPRY domain	E3 ubiquitin-protein ligase TRIM17 OS=Mus musculus GN=Trim17 PE=2 SV=1	E3 ubiquitin- ligase TRIM17
TRINITY_DN76981_c0_g1	6.00 | 0.34	1.00 | 0.06	13.00 | 0.70	9.00 | 0.56	18.00 | 1.04	18.00 | 1.08	2.00 | 0.13	6.00 | 0.38	18.00 | 1.00	0.347252	0.999974			-0.401619	0.814356
TRINITY_DN100311_c0_g1	735.00 | 10.80	1059.00 | 16.02	1255.00 | 17.43	957.00 | 15.31	1366.00 | 20.50	977.00 | 15.10	722.00 | 12.44	781.00 | 12.20	839.00 | 11.54	-0.072337	0.999974	-0.207331	0.954418	-0.109724	0.91027	Cellular Component:cytoplasm;; Molecular Function:unfolded protein binding;; Biological Process:protein folding;; Biological Process:multicellular organism development;;	--	CS domainN-terminal conserved domain of Nudc.	NudC domain-containing protein 3 OS=Mus musculus GN=Nudcd3 PE=1 SV=3	nudC domain-containing 3
TRINITY_DN314764_c0_g1	5656.00 | 286.58	5665.00 | 296.06	7287.00 | 349.78	5354.00 | 296.93	6243.00 | 323.95	5497.00 | 293.97	5298.00 | 316.68	7109.00 | 399.79	6759.00 | 334.72	-0.147665	0.999974	0.299367	0.890076	0.494519	0.459461	Cellular Component:nucleus;; Cellular Component:cytosol;; Molecular Function:ornithine decarboxylase inhibitor activity;; Molecular Function:enzyme binding;; Molecular Function:protein heterodimerization activity;; Biological Process:regulation of cellular amino acid metabolic process;; Biological Process:polyamine biosynthetic process;; Biological Process:transport;; Biological Process:negative …	K16548 OAZ1; ornithine decarboxylase antizyme 1	--	Ornithine decarboxylase antizyme 1 OS=Rattus norvegicus GN=Oaz1 PE=1 SV=3	ornithine decarboxylase antizyme 1
TRINITY_DN104088_c0_g1	0.00 | 0.00	5.02 | 0.27	51.00 | 5.27	11.00 | 2.20	38.00 | 2.06	23.00 | 5.75	1.00 | 0.07	9.00 | 0.64	15.00 | 0.82	-0.0400603	0.999974			-0.87759	0.540731	--	K05039 SLC6A6S; solute carrier family 6 (neurotransmitter transporter, GABA) member 6/8/11/12/13	--	--	--
TRINITY_DN13823_c0_g1	810.00 | 11.19	789.00 | 11.23	859.00 | 11.22	655.00 | 9.85	961.94 | 13.58	792.00 | 11.51	539.00 | 8.73	539.00 | 7.91	654.00 | 8.45	-0.0646098	0.999974	-0.170671	0.976776	-0.088349	0.921991	Cellular Component:cytoplasm;; Cellular Component:keratin filament;; Molecular Function:protein kinase binding;; Molecular Function:keratin filament binding;; Biological Process:positive regulation of cell migration;; Biological Process:biomineral tissue development;; Biological Process:protein localization to cytoskeleton;; Biological Process:intermediate filament cytoskeleton organization;;	--	Protein of unknown function (DUF1669)	Protein FAM83H OS=Mus musculus GN=Fam83h PE=1 SV=1	FAM83H
TRINITY_DN112328_c1_g2	1936.00 | 16.22	1003.00 | 8.71	1340.00 | 10.67	844.00 | 7.75	1109.00 | 9.54	1269.00 | 11.22	433.00 | 4.26	741.00 | 6.60	994.00 | 7.82	-0.129734	0.999974	-0.398278	0.792801	-0.250145	0.707049	Cellular Component:nucleus;; Cellular Component:cytoplasm;; Cellular Component:plasma membrane;; Cellular Component:integral component of membrane;;	--	Immunoglobulin I-set domain	Microfibrillar-associated protein 3-like OS=Homo sapiens GN=MFAP3L PE=1 SV=3	microfibrillar-associated 3-like isoform X1
TRINITY_DN72622_c0_g1	896.00 | 32.29	889.00 | 31.08	789.00 | 27.24	561.00 | 21.81	778.00 | 31.31	626.00 | 25.44	602.00 | 25.83	514.00 | 18.96	543.00 | 19.87	-0.326277	0.999974	-0.223573	0.971763	0.160323	0.878282	Cellular Component:nucleoplasm;; Cellular Component:cytosol;; Molecular Function:magnesium ion binding;; Molecular Function:inorganic diphosphatase activity;; Molecular Function:protein homodimerization activity;; Biological Process:protein dephosphorylation;; Biological Process:oxidative phosphorylation;;	K11725 LHPP; phospholysine phosphohistidine inorganic pyrophosphate phosphatase [EC:3.6.1.1 3.1.3.-]	HAD-hyrolase-likeHaloacid dehalogenase-like hydrolase	Phospholysine phosphohistidine inorganic pyrophosphate phosphatase OS=Rattus norvegicus GN=Lhpp PE=2 SV=1	phospholysine phosphohistidine inorganic pyrophosphate phosphatase isoform X1
TRINITY_DN102149_c0_g1	529.00 | 4.76	587.00 | 5.45	709.00 | 6.04	352.00 | 3.45	744.00 | 6.84	868.00 | 8.22	384.00 | 4.06	510.00 | 4.86	661.00 | 5.54	-0.0606919	0.999974	-0.0271343	0.998726	0.0530073	0.956694	Cellular Component:extracellular exosome;; Molecular Function:3',5'-cyclic-AMP phosphodiesterase activity;; Molecular Function:kinase binding;; Molecular Function:metal ion binding;; Biological Process:regulation of transcription, DNA-templated;; Biological Process:signal transduction;; Biological Process:positive regulation of ERK1 and ERK2 cascade;; Biological Process:cellular response to epide…	K18437 PDE8; high affinity cAMP-specific and IBMX-insensitive 3',5'-cyclic phosphodiesterase 8 [EC:3.1.4.53]	PAS fold3'5'-cyclic nucleotide phosphodiesterase	High affinity cAMP-specific and IBMX-insensitive 3',5'-cyclic phosphodiesterase 8A OS=Mus musculus GN=Pde8a PE=1 SV=1	high affinity cAMP-specific and IBMX-insensitive 3 ,5 -cyclic phosphodiesterase 8A isoform X1
TRINITY_DN97527_c1_g1	455.00 | 26.16	749.00 | 45.85	753.95 | 42.98	711.92 | 46.55	682.00 | 42.53	642.00 | 41.64	628.00 | 42.38	731.00 | 47.11	631.00 | 35.81	-0.116072	0.999974	0.143658	0.990305	0.310422	0.732229	Cellular Component:integral component of membrane;;	K20362 YIF1; protein transport protein YIF1	YIF1	Protein YIF1B OS=Mus musculus GN=Yif1b PE=1 SV=2	YIF1B isoform X2
TRINITY_DN97439_c0_g1	375.00 | 3.94	384.00 | 4.15	402.00 | 3.99	294.00 | 3.36	509.00 | 5.46	496.00 | 5.48	270.00 | 3.32	267.00 | 2.97	345.00 | 3.38	0.0521595	0.999974	-0.0939881	0.997463	-0.14905	0.863239	Cellular Component:Golgi apparatus;; Biological Process:vesicle-mediated transport;;	K20308 TRAPPC11; trafficking protein particle complex subunit 11	Gryzun, putative Golgi traffickingFoie gras liver health family 1	Trafficking protein particle complex subunit 11 OS=Homo sapiens GN=TRAPPC11 PE=1 SV=2	trafficking particle complex subunit 11
TRINITY_DN113331_c0_g1	20.00 | 0.63	10.00 | 0.46	11.00 | 0.27	5.00 | 0.32	33.00 | 1.22	6.00 | 0.25	18.00 | 0.77	13.00 | 0.56	44.00 | 1.19			0.890236	0.717213	0.765385	0.604368
TRINITY_DN9787_c0_g1	170.00 | 5.17	76.00 | 2.38	117.00 | 3.37	94.00 | 3.12	106.00 | 3.30	177.00 | 5.67	69.00 | 2.48	136.00 | 4.49	233.00 | 6.76	0.270686	0.999974	0.707498	0.676748	0.447706	0.626992
TRINITY_DN102038_c1_g1	31742.64 | 670.68	5995.99 | 130.52	4889.85 | 97.73	3635.99 | 83.74	3657.91 | 78.99	3727.95 | 82.93	7930.88 | 196.73	8489.00 | 192.17	9525.00 | 189.93	-0.466426	0.999974	0.866769	0.296072	1.50482	0.000465187	Cellular Component:cytosol;; Molecular Function:argininosuccinate lyase activity;; Biological Process:urea cycle;; Biological Process:internal protein amino acid acetylation;; Biological Process:locomotory behavior;; Biological Process:post-embryonic development;; Biological Process:ammonia assimilation cycle;; Biological Process:arginine biosynthetic process via ornithine;; Biological Process:pr…	K01755 argH; argininosuccinate lyase [EC:4.3.2.1]	LyaseArgininosuccinate lyase C-terminal	Argininosuccinate lyase OS=Bos taurus GN=ASL PE=2 SV=1	argininosuccinate lyase
TRINITY_DN88628_c0_g1	10.00 | 0.78	11.00 | 0.88	20.00 | 1.47	7.00 | 0.60	12.00 | 0.95	36.00 | 2.95	11.00 | 1.01	12.00 | 1.07	14.00 | 1.10	0.0636932	0.999974					--	K08054 CANX; calnexin	--	--	--
TRINITY_DN113194_c2_g2	790.00 | 7.87	499.00 | 5.12	426.00 | 4.01	274.00 | 2.97	559.00 | 5.69	355.00 | 3.72	353.00 | 4.12	301.00 | 3.17	416.00 | 3.86	-0.237206	0.999974	-0.0628211	0.998099	0.236058	0.80468	Cellular Component:nucleus;; Molecular Function:DNA binding;; Molecular Function:DNA-binding transcription factor activity;; Molecular Function:metal ion binding;; Biological Process:regulation of transcription, DNA-templated;; Cellular Component:transcription factor complex;; :;;	--	Zinc finger, C2H2 type	Zinc finger protein 628 OS=Mus musculus GN=Znf628 PE=2 SV=2	zinc finger 628
TRINITY_DN109178_c2_g1	2804.00 | 24.66	1895.00 | 16.27	2755.61 | 21.48	1885.00 | 16.37	2151.00 | 18.92	2540.00 | 22.58	1444.00 | 14.76	1630.00 | 16.13	2007.00 | 18.30	-0.0703909	0.999974	-0.108537	0.990305	-0.0105032	0.992001	Cellular Component:cytoplasm;; Cellular Component:PML body;; Cellular Component:nuclear speck;; Molecular Function:DNA binding;; Molecular Function:protein serine/threonine kinase activity;; Molecular Function:protein binding;; Molecular Function:ATP binding;; Biological Process:transcription, DNA-templated;; Biological Process:regulation of transcription, DNA-templated;; Biological Process:prote…	K08826 HIPK; homeodomain interacting protein kinase [EC:2.7.11.1]	Protein kinase domain	Homeodomain-interacting protein kinase 1 OS=Homo sapiens GN=HIPK1 PE=1 SV=1	homeodomain-interacting kinase 1 isoform X1
TRINITY_DN115274_c6_g1	8.00 | 0.27	4.00 | 0.15	27.00 | 0.87	0.00 | 0.00	0.00 | 0.00	21.00 | 0.76	12.00 | 0.50	0.00 | 0.00	9.00 | 0.34	-0.136144	0.999974
TRINITY_DN106509_c4_g2	2.00 | 0.11	13.00 | 0.72	15.00 | 0.77	12.00 | 0.71	15.00 | 0.83	24.00 | 1.37	8.00 | 0.51	31.00 | 1.87	37.00 | 1.96			0.643556	0.869686	0.680111	0.60098	Cellular Component:mitochondrial outer membrane translocase complex;; Cellular Component:integral component of mitochondrial outer membrane;; Molecular Function:P-P-bond-hydrolysis-driven protein transmembrane transporter activity;; Molecular Function:mitochondrion targeting sequence binding;; Biological Process:tRNA import into mitochondrion;; Biological Process:protein import into mitochondrial…	K17770 TOM20; mitochondrial import receptor subunit TOM20	--	TOMM20-like protein 1 OS=Mus musculus GN=Tomm20l PE=2 SV=1	TOMM20 1
TRINITY_DN103624_c1_g1	521.61 | 15.55	9.00 | 0.28	18.00 | 0.51	99.00 | 3.22	6.00 | 0.18	11.00 | 0.35	283.00 | 9.92	39.00 | 1.26	111.00 | 3.16			2.12155	0.0196957	1.29569	0.359034	Cellular Component:extracellular space;; Cellular Component:integral component of membrane;; Molecular Function:serine-type endopeptidase inhibitor activity;; Biological Process:negative regulation of endopeptidase activity;;	K04525 SERPINA; serpin peptidase inhibitor, clade A	Serpin (serine protease inhibitor)	Serpin A9 OS=Mus musculus GN=Serpina9 PE=2 SV=1	serpin A9
TRINITY_DN110558_c0_g1	145.00 | 4.73	196.00 | 6.32	295.00 | 9.21	205.00 | 7.59	250.00 | 7.84	206.00 | 7.05	106.00 | 4.13	138.00 | 5.07	213.80 | 6.71	-0.10362	0.999974	-0.354367	0.883896	-0.2227	0.792429	Biological Process:metabolic process;;	K00044 HSD17B1; 17beta-estradiol 17-dehydrogenase [EC:1.1.1.62]	--	Estradiol 17-beta-dehydrogenase 1 OS=Rattus norvegicus GN=Hsd17b1 PE=1 SV=1	Estradiol 17-beta-dehydrogenase 1
TRINITY_DN115046_c1_g1	228.00 | 3.65	134.00 | 2.30	280.00 | 4.53	164.00 | 3.49	409.01 | 7.30	325.00 | 10.39	137.00 | 3.18	91.00 | 1.41	210.00 | 2.73	0.391695	0.999974	-0.117632	0.997463	-0.586909	0.50538	Molecular Function:protein kinase activity;; Molecular Function:Notch binding;; Molecular Function:ATP binding;; Molecular Function:AP-2 adaptor complex binding;; Biological Process:protein phosphorylation;; Biological Process:regulation of protein localization;; Biological Process:positive regulation of Notch signaling pathway;; Biological Process:protein stabilization;; Biological Process:regul…	K08853 AAK; AP2-associated kinase [EC:2.7.11.1]	--	AP2-associated protein kinase 1 OS=Mus musculus GN=Aak1 PE=1 SV=2	AP2-associated kinase 1 isoform X9
TRINITY_DN88368_c0_g1	5345.00 | 101.84	6028.99 | 118.34	11914.96 | 214.72	7683.99 | 159.54	6924.00 | 134.80	3735.99 | 74.93	4549.00 | 101.72	3884.00 | 79.09	9753.00 | 174.94	-0.277296	0.999974	-0.228133	0.960547	0.171959	0.893382	Molecular Function:glutamate-ammonia ligase activity;; Molecular Function:ATP binding;; Biological Process:glutamine biosynthetic process;; Biological Process:peptidoglycan biosynthetic process;;	K01915 glnA; glutamine synthetase [EC:6.3.1.2]	Glutamine synthetase, catalytic domainGlutamine synthetase, beta-Grasp domain	Glutamine synthetase OS=Acomys cahirinus GN=GLUL PE=2 SV=3	glutamine synthetase
TRINITY_DN97702_c0_g1	30.00 | 0.83	117.00 | 3.34	157.00 | 4.12	88.00 | 2.66	146.00 | 4.14	153.00 | 4.47	57.00 | 1.86	20.00 | 0.60	20.00 | 0.53	-0.102252	0.999974	-1.04018	0.591946	-1.14941	0.298123	Cellular Component:cytoplasm;; Molecular Function:protein binding;; Biological Process:negative regulation of protein kinase activity;; Biological Process:negative regulation of TOR signaling;; Biological Process:intracellular signal transduction;; Biological Process:negative regulation of cell size;; Biological Process:regulation of extrinsic apoptotic signaling pathway;;	K20402 DEPTOR; DEP domain-containing mTOR-interacting protein	Domain found in Dishevelled, Egl-10, and Pleckstrin (DEP)	DEP domain-containing mTOR-interacting protein OS=Homo sapiens GN=DEPTOR PE=1 SV=2	DEP domain-containing mTOR-interacting isoform X1
TRINITY_DN113529_c0_g2	101.00 | 1.49	170.00 | 2.49	293.00 | 4.17	199.00 | 3.44	266.00 | 3.94	312.00 | 4.66	57.00 | 1.05	157.00 | 2.47	287.00 | 3.88	0.139696	0.999974	-0.2059	0.985776	-0.364681	0.723438	--	--	Zinc finger, C2H2 type	--	--
TRINITY_DN115514_c3_g6	47.29 | 11.64	125.10 | 32.01	85.04 | 20.03	9.09 | 2.52	130.15 | 33.27	465.67 | 123.05	7.24 | 2.17	73.00 | 26.08	171.00 | 53.66	0.204262	0.999974	-0.177473	0.996201	-0.603466	0.715716	Cellular Component:membrane;; Cellular Component:virion part;; Biological Process:evasion or tolerance by virus of host immune response;; Biological Process:viral entry into host cell;;	--	ENV polyprotein (coat polyprotein)	Envelope glycoprotein OS=Friend murine leukemia virus (isolate PVC-211) GN=env PE=1 SV=1	ame: Full=Envelope glyco ame: Full=Env poly Contains: ame: Full=Surface Short=SU ame: Full=Glyco 70 Short=gp70 Contains: ame: Full=Transmembrane Short=TM ame: Full=Envelope p15E Contains: ame: Full=R-peptide ame: Full=p2E Flags: Precursor
TRINITY_DN114875_c2_g1	60.00 | 4.05	39.00 | 2.72	39.00 | 2.50	17.00 | 1.26	60.00 | 4.16	30.00 | 2.14	26.00 | 2.08	19.00 | 1.45	47.00 | 3.17	-0.127047	0.999974	-0.0637316	0.998428	0.123301	0.937773
TRINITY_DN80668_c0_g2	852.00 | 18.22	1220.00 | 26.91	1473.00 | 29.82	1188.00 | 27.72	1045.00 | 22.83	1133.00 | 25.53	946.00 | 23.78	978.00 | 22.50	1334.00 | 27.01	-0.190247	0.999974	0.00771247	0.999744	0.257494	0.754259	Cellular Component:intracellular;; Cellular Component:endomembrane system;; Cellular Component:integral component of membrane;; Molecular Function:GTPase activator activity;; Molecular Function:calcium ion binding;; Molecular Function:Rab GTPase binding;; Biological Process:intracellular protein transport;; Biological Process:regulation of vesicle fusion;; Biological Process:activation of GTPase …	K19951 TBC1D8_9; TBC1 domain family member 8/9	--	TBC1 domain family member 9B OS=Mus musculus GN=Tbc1d9b PE=1 SV=1	TBC1 domain family member 9B isoform X1
TRINITY_DN110103_c0_g1	17.00 | 0.32	14.00 | 0.27	29.00 | 0.65	41.00 | 1.10	41.00 | 3.02	29.00 | 0.61	15.00 | 0.34	28.00 | 0.68	37.00 | 0.83	0.464791	0.999974	0.430381	0.927796	-0.187694	0.897133	Cellular Component:extrinsic component of plasma membrane;; Cellular Component:melanosome;; Cellular Component:exocytic vesicle;; Molecular Function:phosphatidylserine binding;; Molecular Function:calcium ion binding;; Molecular Function:calcium-dependent phospholipid binding;; Molecular Function:phosphatidylinositol-4,5-bisphosphate binding;; Molecular Function:Rab GTPase binding;; Molecular Fun…	K17598 SYTL; synaptotagmin-like protein	C2 domain	Synaptotagmin-like protein 2 OS=Mus musculus GN=Sytl2 PE=1 SV=2	synaptotagmin 2 isoform X3
TRINITY_DN97654_c0_g1	12.00 | 0.21	11.00 | 0.20	40.00 | 0.67	3.00 | 0.06	135.00 | 2.45	6.00 | 0.11	14.00 | 0.29	8.00 | 0.19	4.00 | 0.09	0.190047	0.999974					Cellular Component:plasma membrane;; Cellular Component:endosome membrane;; Cellular Component:perinuclear region of cytoplasm;; Cellular Component:extracellular exosome;; Molecular Function:protein binding;; Molecular Function:GTP binding;; Biological Process:small GTPase mediated signal transduction;; Biological Process:protein transport;; Biological Process:positive regulation of regulated sec…	K07908 RAB15; Ras-related protein Rab-15	Ras family	Ras-related protein Rab-15 OS=Mus musculus GN=Rab15 PE=1 SV=1	ras-related Rab-15
TRINITY_DN109932_c2_g1	1600.00 | 12.91	752.00 | 5.95	1085.00 | 7.06	819.00 | 6.74	853.00 | 6.11	1265.00 | 9.72	665.00 | 5.48	842.00 | 5.99	743.00 | 5.08	0.0724479	0.999974	0.0703401	0.998099	0.0139572	0.991072	Cellular Component:nucleus;; Cellular Component:integral component of plasma membrane;; Cellular Component:cytoplasmic side of plasma membrane;; Cellular Component:basolateral plasma membrane;; Cellular Component:apical plasma membrane;; Cellular Component:cell junction;; Cellular Component:dendritic spine membrane;; Cellular Component:neuronal cell body membrane;; Cellular Component:membrane raf…	K05850 ATP2B; Ca2+ transporting ATPase, plasma membrane [EC:3.6.3.8]	Cation transporting ATPase, C-terminus;; haloacid dehalogenase-like hydrolase;; Cation transport ATPase (P-type);; Plasma membrane calcium transporter ATPase C terminal;; Cation transporter/ATPase, N-terminusE1-E2 ATPase	Plasma membrane calcium-transporting ATPase 1 OS=Mus musculus GN=Atp2b1 PE=1 SV=1	plasma membrane calcium-transporting ATPase 1 isoform X2
TRINITY_DN110841_c7_g1	123.01 | 1.70	5.00 | 0.09	48.00 | 0.83	16.00 | 0.23	18.00 | 0.24	24.00 | 1.33	24.02 | 0.60	2.00 | 0.04	10.00 | 0.13	-0.10768	0.999974	-0.180439	0.995838	-0.0921898	0.96522	--	K16338 SDC4; syndecan 4	--	--	--
TRINITY_DN55400_c0_g1	41.00 | 2.35	37.00 | 2.18	40.00 | 2.17	41.00 | 2.57	40.00 | 2.35	39.00 | 2.36	30.00 | 2.03	55.00 | 3.52	79.00 | 4.45	0.0320017	0.999974	0.587102	0.838494	0.632169	0.511891	Cellular Component:integral component of membrane;;	--	--	--	unnamed protein product
TRINITY_DN77261_c0_g1	262.00 | 14.08	67.00 | 3.73	129.00 | 6.59	215.00 | 12.70	81.00 | 4.48	113.00 | 6.43	205.00 | 13.05	226.00 | 13.58	154.00 | 8.15	0.351007	0.999974	1.17587	0.226136	0.693642	0.551901	Cellular Component:nucleoplasm;; Cellular Component:cytoplasm;; Molecular Function:RNA polymerase II regulatory region sequence-specific DNA binding;; Molecular Function:DNA-binding transcription factor activity;; Molecular Function:protein binding;; Biological Process:negative regulation of transcription by RNA polymerase II;; Biological Process:phagocytosis;; Biological Process:myeloid cell dif…	K10155 IRF8; interferon regulatory factor 8	Interferon-regulatory factor 3	Interferon regulatory factor 8 OS=Mus musculus GN=Irf8 PE=1 SV=1	interferon regulatory factor 8
TRINITY_DN103465_c0_g1	665.00 | 18.11	545.00 | 14.83	663.00 | 16.72	424.00 | 12.38	457.00 | 12.60	728.00 | 20.42	446.00 | 14.22	630.00 | 19.11	565.00 | 14.91	-0.170417	0.999974	0.174986	0.975051	0.395503	0.607679	Cellular Component:integral component of Golgi membrane;; Biological Process:protein secretion;; Biological Process:vesicle-mediated transport;;	--	Eukaryotic protein of unknown function (DUF846)	Golgi apparatus membrane protein TVP23 homolog B OS=Mus musculus GN=Tvp23b PE=1 SV=1	Golgi apparatus membrane TVP23 homolog B
TRINITY_DN108063_c1_g1	516.00 | 5.37	467.00 | 4.60	851.00 | 8.08	407.00 | 4.41	850.34 | 8.65	967.00 | 8.35	287.00 | 5.10	251.00 | 2.71	368.00 | 2.78	0.110881	0.999974	-0.676194	0.55702	-0.810823	0.221701	Cellular Component:nucleus;; Cellular Component:chromosome;; Cellular Component:blood microparticle;; Molecular Function:DNA-binding transcription factor activity;; Molecular Function:methyl-CpG binding;; Molecular Function:protein homodimerization activity;; Molecular Function:metal ion binding;; Biological Process:regulation of DNA replication;; Biological Process:cellular response to DNA damag…	K10510 ZBTB38; zinc finger and BTB domain-containing protein 38	BTB/POZ domainZinc-finger of C2H2 type	Zinc finger and BTB domain-containing protein 38 OS=Homo sapiens GN=ZBTB38 PE=1 SV=2	zinc finger and BTB domain-containing 38
TRINITY_DN58331_c0_g1	2.00 | 0.16	4.00 | 0.33	28.00 | 2.12	4.00 | 0.35	18.00 | 1.47	19.00 | 1.61	3.00 | 0.28	9.00 | 0.83	32.00 | 2.59	-0.0572365	0.999974	0.0554457	0.998994	0.222247	0.909023
TRINITY_DN112057_c11_g1	37.00 | 4.25	21.00 | 2.49	50.00 | 5.45	22.00 | 2.79	42.00 | 4.96	24.00 | 2.92	14.00 | 1.92	1.00 | 0.14	16.00 | 1.95	-0.126615	0.999974	-0.643209	0.877024	-0.764615	0.609395
TRINITY_DN95360_c0_g1	3101.00 | 23.44	2788.00 | 21.70	2769.97 | 19.80	2990.00 | 24.59	2407.95 | 18.59	2534.00 | 20.15	2267.99 | 20.09	2520.00 | 20.09	3042.00 | 21.37	-0.0468003	0.999974	0.196955	0.955745	0.276926	0.749535	Cellular Component:cytosol;; Cellular Component:cytoplasmic side of plasma membrane;; Cellular Component:CD40 receptor complex;; Cellular Component:LUBAC complex;; Molecular Function:ubiquitin-protein transferase activity;; Molecular Function:zinc ion binding;; Molecular Function:ligase activity;; Molecular Function:ubiquitin protein ligase binding;; Molecular Function:ubiquitin binding;; Biologi…	K11974 RNF31; E3 ubiquitin-protein ligase RNF31 [EC:2.3.2.31]	Interferon regulatory factor transcription factor;; UB-associated-like domain of HOIP or E3 ubiquitin-protein ligase;; Interferon-regulatory factor 3;; IBR domain, a half RING-finger domainPUB domain	E3 ubiquitin-protein ligase RNF31 OS=Homo sapiens GN=RNF31 PE=1 SV=1	E3 ubiquitin- ligase RNF31 isoform X1
TRINITY_DN58600_c1_g1	4416.00 | 544.08	7039.00 | 897.08	8570.00 | 1004.04	8428.00 | 1148.25	22735.00 | 2883.47	24366.00 | 3188.48	1411.00 | 207.56	16354.00 | 2452.94	18419.00 | 2430.99	0.869876	0.999974	0.541024	0.897823	-0.273721	0.863213	Cellular Component:nucleosome;; Cellular Component:nucleus;; Cellular Component:hemoglobin complex;; Cellular Component:haptoglobin-hemoglobin complex;; Cellular Component:extracellular exosome;; Cellular Component:blood microparticle;; Molecular Function:DNA binding;; Molecular Function:peroxidase activity;; Molecular Function:oxygen carrier activity;; Molecular Function:iron ion binding;; Molec…	K13823 HBB; hemoglobin subunit beta	Globin	Hemoglobin subunit beta OS=Spalax ehrenbergi GN=HBB PE=1 SV=1	beta-globin
TRINITY_DN109392_c39_g2	202349.76 | 11793.04	70018.34 | 4210.36	184592.50 | 10195.92	3117.25 | 199.07	160597.76 | 9590.69	133713.29 | 8230.60	96465.55 | 6640.67	89633.77 | 5852.34	104081.54 | 5983.86	-0.099815	0.999974	0.0412012	0.998438	0.367713	0.830364	Cellular Component:mitochondrial inner membrane;; Cellular Component:integral component of membrane;; Molecular Function:cytochrome-c oxidase activity;; Molecular Function:iron ion binding;; Molecular Function:phosphoenolpyruvate carboxylase activity;; Molecular Function:heme binding;; Biological Process:carbon fixation;; Biological Process:proton transmembrane transport;; Biological Process:mito…	K02256 COX1; cytochrome c oxidase subunit 1 [EC:1.9.3.1]	--	Cytochrome c oxidase subunit 1 OS=Mus musculus GN=Mtco1 PE=1 SV=2	cytochrome c oxidase subunit I (mitochondrion)
TRINITY_DN139042_c0_g1	8.00 | 22.68	42.00 | 136.89	0.00 | 0.00	0.00 | 0.00	0.00 | 0.00	0.00 | 0.00	24.00 | 105.72	0.00 | 0.00	0.00 | 0.00			-0.125786	0.995838
TRINITY_DN296873_c0_g1	220.00 | 7.27	416.00 | 14.17	514.00 | 16.08	444.00 | 16.02	356.00 | 12.04	246.00 | 8.57	215.00 | 8.36	154.00 | 5.53	212.00 | 6.71	-0.231907	0.999974	-0.778579	0.543096	-0.458498	0.665752	Cellular Component:nuclear chromatin;; Cellular Component:nuclear transcription factor complex;; Molecular Function:RNA polymerase II proximal promoter sequence-specific DNA binding;; Molecular Function:transcriptional activator activity, RNA polymerase II proximal promoter sequence-specific DNA binding;; Molecular Function:protein heterodimerization activity;; Biological Process:negative regulat…	K09270 SOX7S; transcription factor SOX7/8/10/18 (SOX group E/F)	HMG (high mobility group) boxSox 17/18 central domain	Transcription factor SOX-18 OS=Mus musculus GN=Sox18 PE=1 SV=3	transcription factor SOX-18
TRINITY_DN98999_c0_g1	909.00 | 10.76	353.00 | 4.30	468.00 | 5.24	620.00 | 7.99	298.00 | 3.60	383.00 | 4.77	558.00 | 7.74	507.00 | 6.36	554.00 | 6.12	0.116518	0.999974	0.69068	0.563359	0.545866	0.604946	Cellular Component:chromatin;; Cellular Component:chromatin silencing complex;; Molecular Function:transcription regulatory region sequence-specific DNA binding;; Molecular Function:chromatin binding;; Biological Process:chromatin silencing;; Biological Process:transcription, DNA-templated;; Biological Process:covalent chromatin modification;; Biological Process:heterochromatin assembly;;	--	BAH domain	Bromo adjacent homology domain-containing 1 protein OS=Homo sapiens GN=BAHD1 PE=1 SV=2	bromo adjacent homology domain-containing 1 isoform X1
TRINITY_DN105538_c0_g1	808.00 | 7.10	179.00 | 1.62	335.00 | 2.78	513.00 | 4.91	244.00 | 2.19	177.00 | 1.64	335.00 | 3.45	274.00 | 2.54	323.00 | 2.64	0.257186	0.999974	0.601952	0.734819	0.223395	0.88058	Cellular Component:nucleus;; Cellular Component:cytoplasm;; Cellular Component:integral component of plasma membrane;; Cellular Component:microvillus;; Cellular Component:external side of plasma membrane;; Cellular Component:axon;; Molecular Function:platelet-derived growth factor alpha-receptor activity;; Molecular Function:vascular endothelial growth factor-activated receptor activity;; Molecul…	K04363 PDGFRA; platelet-derived growth factor receptor alpha [EC:2.7.10.1]	Protein tyrosine kinaseImmunoglobulin I-set domain	Platelet-derived growth factor receptor alpha OS=Mus musculus GN=Pdgfra PE=1 SV=3	platelet-derived growth factor receptor alpha
TRINITY_DN90908_c0_g1	44.00 | 1.44	38.00 | 1.28	35.00 | 1.08	29.00 | 1.04	40.00 | 1.34	41.00 | 1.42	13.00 | 0.50	41.00 | 1.46	75.00 | 2.35	-0.0363753	0.999974	0.257807	0.981265	0.378682	0.771727
TRINITY_DN98053_c1_g1	426.00 | 12.36	144.00 | 4.30	174.00 | 4.78	215.00 | 6.81	119.00 | 3.53	149.00 | 4.55	241.00 | 8.22	168.00 | 5.27	211.00 | 5.83	0.0576597	0.999974	0.643662	0.738404	0.612792	0.559436	Cellular Component:extracellular region;;	--	Uncharacterized conserved protein (DUF2054)	UPF0454 protein C12orf49 homolog OS=Mus musculus PE=2 SV=1	UPF0454 C12orf49 homolog
TRINITY_DN45582_c0_g1	38.00 | 2.50	53.00 | 3.60	97.00 | 6.06	80.00 | 5.78	60.00 | 4.05	68.00 | 4.73	51.00 | 3.97	30.00 | 2.24	52.00 | 3.41	-0.0167645	0.999974	-0.270555	0.974586	-0.257174	0.844578
TRINITY_DN96957_c0_g1	25.00 | 1.48	41.00 | 2.31	85.00 | 4.17	80.00 | 4.38	46.00 | 2.26	45.00 | 2.61	76.00 | 4.56	23.00 | 1.32	75.00 | 3.66	0.0048256	0.999974	0.214117	0.990305	0.269492	0.864898	Cellular Component:integral component of plasma membrane;; Cellular Component:cell-cell adherens junction;; Molecular Function:signaling receptor binding;; Molecular Function:protein homodimerization activity;; Molecular Function:cell adhesion molecule binding;; Biological Process:positive regulation of natural killer cell mediated cytotoxicity directed against tumor cell target;; Biological Proc…	K06743 NCR3; natural cytotoxicity triggering receptor 3	Immunoglobulin V-set domainLST-1 protein	Natural cytotoxicity triggering receptor 3 OS=Rattus norvegicus GN=Ncr3 PE=2 SV=2	natural cytotoxicity triggering receptor 3
TRINITY_DN222289_c0_g1	6.00 | 0.64	10.00 | 1.10	24.00 | 2.42	4.00 | 0.47	5.00 | 0.55	6.00 | 0.68	2.00 | 0.25	16.00 | 2.02	23.00 | 2.56			-0.0407263	0.999744			Cellular Component:extracellular space;; Molecular Function:nucleic acid binding;; Molecular Function:metal ion binding;; Molecular Function:carboxylic ester hydrolase activity;;	K09195 SP5; transcription factor Sp5	Zinc finger, C2H2 type	--	Transcription factor Sp5
TRINITY_DN58636_c0_g1	213.00 | 19.41	241.00 | 22.69	189.00 | 16.35	169.00 | 16.95	73.00 | 6.83	162.00 | 15.63	116.00 | 12.55	86.00 | 9.15	181.00 | 16.95	-0.402013	0.999974	-0.418227	0.903808	0.170102	0.902003
TRINITY_DN101046_c1_g1	8.00 | 2.50	21.00 | 4.64	27.02 | 2.89	14.00 | 2.10	52.00 | 4.63	26.00 | 2.86	8.00 | 1.07	30.00 | 3.37	43.00 | 11.28	0.135351	0.999974	0.23616	0.989282	0.0822017	0.963757
TRINITY_DN115520_c17_g5	283.90 | 292.78	1438.26 | 1592.15	687.40 | 699.99	320.58 | 408.08	704.99 | 789.51	917.00 | 1057.14	296.81 | 419.22	145.00 | 412.01	179.00 | 440.83	-0.597129	0.999974	-1.51277	0.118019	-0.947428	0.322336	Cellular Component:nucleus;; Cellular Component:cytoplasm;; Cellular Component:extracellular exosome;; Molecular Function:retinal dehydrogenase activity;; Molecular Function:3-chloroallyl aldehyde dehydrogenase activity;; Molecular Function:benzaldehyde dehydrogenase (NAD+) activity;; Molecular Function:identical protein binding;; Biological Process:optic cup morphogenesis involved in camera-type…	K07249 ALDH1A; retinal dehydrogenase [EC:1.2.1.36]	Aldehyde dehydrogenase family	Retinal dehydrogenase 1 OS=Mus musculus GN=Aldh1a1 PE=1 SV=5	retinal dehydrogenase 1
TRINITY_DN43793_c0_g2	2.00 | 0.10	3.00 | 0.15	30.00 | 1.40	3.00 | 0.16	36.00 | 1.82	8.00 | 0.42	0.00 | 0.00	1.00 | 0.05	3.00 | 0.14	-0.00174424	0.999974
TRINITY_DN112869_c0_g1	37.00 | 1.82	4.00 | 0.19	26.00 | 0.50	41.00 | 0.91	33.00 | 1.20	9.00 | 0.24	14.00 | 0.33	16.00 | 0.74	7.00 | 0.13	0.359232	0.999974			-0.566994	0.717972	Cellular Component:mitochondrial inner membrane;; Cellular Component:plasma membrane;; Cellular Component:cell surface;; Cellular Component:integral component of membrane;; Cellular Component:neuromuscular junction;; Molecular Function:structural constituent of ribosome;; Molecular Function:calcium ion binding;; Molecular Function:receptor tyrosine kinase binding;; Molecular Function:protein homo…	K20051 LRP4; low-density lipoprotein receptor-related protein 4	--	Low-density lipoprotein receptor-related protein 4 OS=Homo sapiens GN=LRP4 PE=1 SV=4	low-density lipo receptor-related 4
TRINITY_DN112429_c0_g2	745.00 | 7.72	215.00 | 2.54	445.00 | 4.55	365.00 | 3.90	347.00 | 3.81	514.00 | 5.35	193.00 | 2.63	158.00 | 2.82	298.00 | 5.46	0.282241	0.999974	-0.215918	0.971797	-0.543067	0.464759	Cellular Component:nucleus;; Cellular Component:cytoplasm;; Molecular Function:ATP binding;; Molecular Function:methylated histone binding;; Biological Process:chromatin remodeling;; Biological Process:positive regulation by host of viral transcription;;	K11367 CHD1; chromodomain-helicase-DNA-binding protein 1 [EC:3.6.4.12]	Chromo (CHRromatin Organisation MOdifier) domain;; SNF2 family N-terminal domain;; Domain of unknown function (DUF4208)Helicase conserved C-terminal domain	Chromodomain-helicase-DNA-binding protein 1 OS=Homo sapiens GN=CHD1 PE=1 SV=2	chromodomain-helicase-DNA-binding 1 isoform X2
TRINITY_DN72607_c0_g1	23.00 | 1.36	6.00 | 0.37	34.00 | 1.91	8.00 | 0.52	28.00 | 1.70	25.00 | 1.57	3.00 | 0.21	2.00 | 0.13	26.00 | 1.52	0.0295679	0.999974	-0.292361	0.976919	-0.50823	0.767377	--	K19014 ITIH1; inter-alpha-trypsin inhibitor heavy chain H1	--	--	--
TRINITY_DN104625_c0_g1	11.00 | 0.71	37.00 | 2.47	104.00 | 6.37	25.00 | 1.77	73.00 | 4.84	182.52 | 12.46	4.00 | 0.31	27.00 | 1.97	149.00 | 9.57	0.173021	0.999974	-0.0605317	0.998438	-0.316368	0.864829
TRINITY_DN114449_c1_g1	106.00 | 1.88	121.00 | 2.22	122.00 | 2.05	74.00 | 1.43	51.00 | 0.93	124.00 | 2.32	72.00 | 1.50	85.00 | 1.61	159.00 | 2.66	-0.384388	0.999974	0.0279694	0.999744	0.571822	0.55275
TRINITY_DN81112_c0_g1	4.00 | 0.11	0.00 | 0.00	25.00 | 0.67	5.00 | 0.16	13.00 | 0.38	22.00 | 1.83	1.00 | 0.03	2.00 | 0.06	10.00 | 0.27	0.0439872	0.999974
TRINITY_DN105647_c0_g1	439.00 | 4.60	446.00 | 4.81	479.00 | 4.61	403.00 | 4.44	452.00 | 4.88	410.00 | 4.50	330.00 | 4.15	401.00 | 4.37	401.00 | 3.90	-0.117515	0.999974	0.0282217	0.99935	0.187601	0.832966	Cellular Component:mitochondrion;; Cellular Component:cytosol;; Cellular Component:axoneme;; Cellular Component:phagocytic vesicle;; Molecular Function:ubiquitin protein ligase binding;; Biological Process:autophagy;; Biological Process:negative regulation of cell proliferation;; Biological Process:negative regulation of cardiac muscle cell apoptotic process;; Biological Process:neural tube devel…	K17985 AMBRA1; activating molecule in BECN1-regulated autophagy protein 1	WD domain, G-beta repeat	Activating molecule in BECN1-regulated autophagy protein 1 OS=Mus musculus GN=Ambra1 PE=1 SV=1	activating molecule in BECN1-regulated autophagy 1 isoform X3
TRINITY_DN100440_c0_g1	28.00 | 0.48	28.00 | 0.50	51.00 | 0.83	33.00 | 0.62	117.00 | 2.07	22.00 | 0.40	19.00 | 0.39	17.00 | 0.31	2.00 | 0.03	0.237123	0.999974	-0.531919	0.910252	-1.03538	0.469189	Molecular Function:nucleic acid binding;; Molecular Function:metal ion binding;;	K10518 ZBTB47; zinc finger and BTB domain-containing protein 47	C2H2-type zinc finger;; Zinc finger, C2H2 typeZinc-finger of C2H2 type	Zinc finger and BTB domain-containing protein 47 OS=Homo sapiens GN=ZBTB47 PE=2 SV=3	zinc finger and BTB domain-containing 47
TRINITY_DN108092_c1_g1	210.00 | 4.03	111.00 | 2.19	262.00 | 4.75	440.00 | 9.19	152.00 | 2.98	228.00 | 4.60	126.00 | 2.83	134.00 | 2.75	177.00 | 3.19	0.409434	0.999974	0.0293055	0.999744	-0.578676	0.615962
TRINITY_DN99662_c0_g1	36.00 | 8.58	12.00 | 2.97	25.00 | 5.70	5.00 | 1.34	22.00 | 5.45	22.00 | 5.63	14.00 | 4.06	0.00 | 0.00	0.00 | 0.00	-0.0982987	0.999974			-0.380065	0.837249
TRINITY_DN92265_c1_g1	1498.00 | 23.35	2130.00 | 34.20	2024.00 | 29.83	1506.00 | 25.57	1092.00 | 17.39	1707.00 | 28.00	910.00 | 16.64	1844.00 | 30.59	1776.00 | 25.95	-0.407847	0.999974	-0.184883	0.975334	0.339943	0.700513	Cellular Component:integral component of membrane;; Cellular Component:extracellular exosome;; Biological Process:transmembrane transport;;	K20840 SLC46A3; MFS transporter, PCFT/HCP family, solute carrier family 46, member 3	Major Facilitator Superfamily	Solute carrier family 46 member 3 OS=Mus musculus GN=Slc46a3 PE=2 SV=1	solute carrier family 46 member 3 isoform X1
TRINITY_DN114704_c0_g1	23.00 | 1.07	42.00 | 2.77	54.00 | 2.68	16.00 | 0.74	67.00 | 5.57	45.00 | 2.99	11.00 | 1.08	21.00 | 1.40	17.00 | 1.42	-0.151902	0.999974	-0.891416	0.667423	-0.770575	0.528215	Cellular Component:nucleus;; Cellular Component:mitochondrion;; Cellular Component:endoplasmic reticulum;; Cellular Component:integral component of membrane;; Molecular Function:2'-5'-oligoadenylate synthetase activity;; Molecular Function:double-stranded RNA binding;; Molecular Function:protein binding;; Molecular Function:ATP binding;; Molecular Function:zinc ion binding;; Biological Process:pu…	K14216 OAS; 2'-5'-oligoadenylate synthetase [EC:2.7.7.84]	2'-5'-oligoadenylate synthetase 1, domain 2, C-terminusNucleotidyltransferase domain	2'-5'-oligoadenylate synthase 1A OS=Mus musculus GN=Oas1a PE=1 SV=2	2 -5 -oligoadenylate synthase 1A
TRINITY_DN103283_c1_g1	8.00 | 0.14	104.00 | 1.84	52.00 | 0.84	3.00 | 0.06	183.00 | 3.21	116.00 | 2.09	5.00 | 0.10	34.00 | 0.62	86.00 | 1.39	0.0175693	0.999974	-0.519048	0.912534	-0.613707	0.711238
TRINITY_DN111380_c1_g1	96.10 | 16.34	15.00 | 2.13	72.00 | 8.49	6.00 | 1.42	98.07 | 15.76	51.00 | 6.12	11.00 | 1.03	35.00 | 7.00	64.00 | 7.19	0.0836464	0.999974	0.033777	0.999744	-0.118458	0.950993	--	K00693 GYS; glycogen synthase [EC:2.4.1.11]	--	Glycogen [starch] synthase, liver OS=Mus musculus GN=Gys2 PE=1 SV=2	--
TRINITY_DN105081_c0_g1	20.00 | 0.78	18.00 | 0.69	34.00 | 3.30	38.00 | 1.59	36.00 | 1.52	16.00 | 1.68	20.00 | 0.90	8.00 | 0.31	32.00 | 1.13	0.151551	0.999974	-0.0238716	0.999744	-0.256996	0.881859	Cellular Component:integral component of membrane;; Cellular Component:extracellular exosome;;	K05156 TNFRSF19L; tumor necrosis factor receptor superfamily member 19-like	Tumour necrosis factor receptor superfamily member 19TNFR/NGFR cysteine-rich region	Tumor necrosis factor receptor superfamily member 19L OS=Homo sapiens GN=RELT PE=1 SV=1	tumor necrosis factor receptor superfamily member 19L isoform X1
TRINITY_DN99657_c0_g1	63.37 | 2.05	16.00 | 0.53	31.00 | 0.95	35.00 | 1.24	35.00 | 1.16	56.45 | 1.92	23.00 | 0.88	54.00 | 1.90	100.00 | 3.09	0.506896	0.999974	1.12021	0.455003	0.629549	0.555069
TRINITY_DN60080_c0_g1	512.00 | 16.85	346.00 | 11.74	350.00 | 10.90	368.00 | 13.22	291.00 | 9.80	299.00 | 10.37	264.00 | 10.22	192.00 | 6.87	310.00 | 9.76	-0.0780398	0.999974	-0.107787	0.997463	0.00497494	0.996963	Cellular Component:intracellular;; Molecular Function:zinc ion binding;; Molecular Function:ubiquitin conjugating enzyme binding;; Molecular Function:ubiquitin protein ligase activity;; Biological Process:protein polyubiquitination;; Biological Process:positive regulation of proteasomal ubiquitin-dependent protein catabolic process;;	K17044 RNF166; RING finger protein 166	Drought induced 19 protein (Di19), zinc-bindingZinc finger, C3HC4 type (RING finger)	RING finger protein 166 OS=Mus musculus GN=Rnf166 PE=2 SV=1	RING finger 166 isoform X1
TRINITY_DN87226_c0_g1	128.00 | 3.02	65.00 | 1.48	98.00 | 2.07	165.00 | 4.22	216.00 | 5.13	33.00 | 0.76	86.00 | 2.36	75.00 | 1.86	23.00 | 0.49	0.382054	0.999974	0.0664065	0.998438	-0.515145	0.738416	Cellular Component:fibrinogen complex;; Cellular Component:basement membrane;; Cellular Component:extracellular exosome;; Cellular Component:elastic fiber;; Molecular Function:fibronectin binding;; Molecular Function:integrin binding;; Molecular Function:extracellular matrix structural constituent;; Molecular Function:calcium ion binding;; Molecular Function:protein C-terminus binding;; Molecular…	K17307 FBLN1_2; fibulin 1/2	Calcium-binding EGF domainComplement Clr-like EGF-like	Fibulin-1 OS=Mus musculus GN=Fbln1 PE=1 SV=2	fibulin-1 isoform X1
TRINITY_DN114764_c11_g1	71.00 | 11.79	80.00 | 7.44	97.00 | 9.49	67.00 | 8.24	85.00 | 8.36	110.00 | 15.49	35.00 | 5.76	87.00 | 7.62	113.00 | 10.18	-0.0442997	0.999974	0.0457568	0.998444	0.119236	0.919952
TRINITY_DN42431_c0_g1	77.00 | 2.74	38.00 | 1.40	51.00 | 1.72	48.00 | 1.87	54.00 | 1.97	46.00 | 1.73	31.00 | 1.30	39.00 | 1.51	43.00 | 1.47	0.10745	0.999974	0.0714624	0.998099	-0.0460258	0.974807	Cellular Component:integral component of membrane;; Molecular Function:protein binding;;	--	Armadillo-like	Armadillo repeat-containing X-linked protein 1 OS=Homo sapiens GN=ARMCX1 PE=1 SV=1	armadillo repeat-containing X-linked 1
TRINITY_DN104773_c0_g2	41.00 | 1.79	23.00 | 1.04	51.00 | 2.11	22.00 | 1.05	46.00 | 2.06	100.00 | 4.61	20.00 | 1.03	43.00 | 2.07	83.00 | 3.52	0.287347	0.999974	0.46961	0.912534	0.0977722	0.951787	Cellular Component:nucleus;; Cellular Component:transcription factor complex;; Cellular Component:NatA complex;; Cellular Component:extracellular exosome;; Molecular Function:peptide alpha-N-acetyltransferase activity;; Molecular Function:protein binding;; Molecular Function:ribosome binding;; Biological Process:N-terminal peptidyl-methionine acetylation;; Biological Process:negative regulation o…	K20792 NAA15_16; N-alpha-acetyltransferase 15/16, NatA auxiliary subunit	--	N-alpha-acetyltransferase 16, NatA auxiliary subunit OS=Homo sapiens GN=NAA16 PE=1 SV=2	N-alpha-acetyltransferase 16, auxiliary subunit isoform X1
TRINITY_DN78700_c0_g1	19.01 | 1.83	29.02 | 2.88	112.04 | 10.22	38.02 | 4.02	90.00 | 8.88	77.01 | 7.84	12.01 | 1.37	25.00 | 2.82	116.00 | 11.52	0.00748624	0.999974	-0.156177	0.997463	-0.203221	0.903224	--	K01313 F2; coagulation factor II (thrombin) [EC:3.4.21.5]	Vitamin K-dependent carboxylation/gamma-carboxyglutamic (GLA) domain	--	--
TRINITY_DN108323_c0_g1	55.00 | 0.55	24.00 | 0.23	70.00 | 0.65	1.00 | 0.01	354.00 | 11.53	14.00 | 0.15	31.00 | 0.36	1.00 | 0.01	0.00 | 0.00	0.135452	1	-0.382537	0.940612	-0.530388	1	Cellular Component:integral component of plasma membrane;; Molecular Function:protein serine/threonine kinase activity;; Molecular Function:ATP binding;; Biological Process:neuron migration;; Biological Process:protein phosphorylation;; Biological Process:response to virus;; Biological Process:endosomal transport;; Biological Process:central nervous system projection neuron axonogenesis;; Biologi…	K08805 DCLK1_2; doublecortin-like kinase 1/2 [EC:2.7.11.1]	DoublecortinProtein kinase domain	Serine/threonine-protein kinase DCLK1 OS=Homo sapiens GN=DCLK1 PE=1 SV=2	serine threonine- kinase DCLK1 isoform X2
TRINITY_DN88266_c0_g1	7.00 | 0.31	6.00 | 0.27	28.00 | 1.16	4.00 | 0.19	26.00 | 1.16	9.00 | 0.41	8.00 | 0.41	17.00 | 0.82	29.00 | 1.23	-0.109684	0.999974	0.231998	0.990305	0.565517	0.714546	--	K06709 KDM4; jumonji domain-containing protein 2 [EC:1.14.11.-]	--	--	--
TRINITY_DN88573_c0_g1	18.00 | 2.33	2.00 | 0.26	14.00 | 1.71	7.00 | 1.01	22.00 | 2.93	3.00 | 0.42	2.00 | 0.30	25.00 | 4.05	22.00 | 3.12			0.531314	0.907801	0.526549	0.761941
TRINITY_DN220376_c0_g1	15.00 | 1.24	16.00 | 1.36	19.00 | 1.49	14.00 | 1.27	27.00 | 2.28	18.00 | 1.57	6.00 | 0.59	21.00 | 2.00	21.00 | 1.76	0.0620091	0.999974	0.0657205	0.998438	0.00344647	0.998121	--	K09228 KRAB; KRAB domain-containing zinc finger protein	--	--	--
TRINITY_DN109279_c2_g3	271.98 | 3.99	13.23 | 0.20	35.73 | 0.50	7.00 | 0.11	29.57 | 0.44	21.76 | 0.34	56.63 | 0.97	63.70 | 0.99	16.16 | 0.22	-0.145285	0.999974	0.838256	0.763571	1.33895	0.269477
TRINITY_DN105552_c0_g1	50.00 | 0.80	26.00 | 0.43	107.00 | 1.62	53.00 | 0.93	91.00 | 1.49	107.00 | 1.81	29.00 | 0.55	29.00 | 0.62	79.00 | 1.19	0.243661	0.999974	-0.137347	0.997899	-0.511214	0.609395	--	K20031 ZDHHC6; palmitoyltransferase ZDHHC6 [EC:2.3.1.225]	--	LINE-1 retrotransposable element ORF2 protein OS=Homo sapiens PE=1 SV=1	--
TRINITY_DN96588_c0_g1	15.00 | 1.05	11.00 | 0.79	69.00 | 4.58	11.00 | 0.84	269.49 | 19.33	2.00 | 0.15	1.00 | 0.08	18.00 | 1.43	1.00 | 0.07	0.240566	1	-0.748097	0.806269	-1.42352	1
TRINITY_DN111459_c8_g1	1319.00 | 16.80	1090.00 | 14.41	1022.00 | 12.35	680.00 | 9.56	867.00 | 11.47	846.00 | 11.69	870.00 | 12.98	1385.00 | 18.78	1276.00 | 15.51	-0.372451	0.999974	0.403076	0.846886	0.875116	0.0883904	Cellular Component:nucleus;; Cellular Component:cytoplasm;; Cellular Component:GID complex;; Molecular Function:ubiquitin-protein transferase activity;; Biological Process:proteasome-mediated ubiquitin-dependent protein catabolic process;; Biological Process:protein ubiquitination;;	--	CTLH/CRA C-terminal to LisH motif domainRibosomal protein L7Ae/L30e/S12e/Gadd45 family	Protein RMD5 homolog B OS=Mus musculus GN=Rmnd5b PE=2 SV=1	RMD5 homolog B
TRINITY_DN18124_c0_g1	30.00 | 2.14	22.00 | 1.62	73.00 | 4.94	16.00 | 1.25	35.02 | 2.57	33.00 | 2.49	4.00 | 0.34	64.00 | 5.20	115.00 | 8.23	-0.394412	0.999974	0.297577	0.976919	0.937253	0.498813	--	K00049 GRHPR; glyoxylate/hydroxypyruvate reductase [EC:1.1.1.79 1.1.1.81]	--	--	--
TRINITY_DN97479_c1_g1	571.83 | 9.85	270.00 | 4.79	376.00 | 6.13	288.00 | 5.40	331.00 | 5.83	498.00 | 9.03	192.83 | 3.90	187.00 | 3.44	365.00 | 5.91	0.148675	0.999974	-0.0795153	0.998099	-0.239463	0.77405	Cellular Component:nucleoplasm;; Cellular Component:cytoplasm;; Cellular Component:transcriptional repressor complex;; Molecular Function:DNA binding;; Molecular Function:protein binding;; Biological Process:transcription, DNA-templated;; Biological Process:signal transduction;; Biological Process:positive regulation of chromatin silencing;; Biological Process:positive regulation of I-kappaB kina…	--	Myb-like DNA-binding domainELM2 domain	Mesoderm induction early response protein 1 OS=Homo sapiens GN=MIER1 PE=1 SV=2	mesoderm induction early response 1 isoform X6
TRINITY_DN112032_c2_g1	1.00 | 0.02	38.11 | 4.34	409.45 | 15.82	13.00 | 0.63	515.00 | 23.66	306.05 | 18.89	3.90 | 4.74	6.28 | 6.97	57.00 | 1.92	0.105179	0.999974	-1.54872	0.216209	-2.10385	0.0641866
TRINITY_DN114662_c9_g1	40.00 | 3.27	21.00 | 1.77	52.00 | 4.03	51.00 | 4.58	43.00 | 3.60	42.00 | 3.63	11.00 | 1.07	78.00 | 7.35	183.00 | 15.18	0.24596	0.999974	0.863294	0.744579	0.826262	0.528995
TRINITY_DN108322_c0_g1	391.00 | 14.81	290.00 | 11.60	307.00 | 11.42	304.00 | 12.03	328.00 | 12.94	347.00 | 13.10	254.00 | 11.74	475.00 | 22.03	474.00 | 19.24	0.0831442	0.999974	0.633018	0.604166	0.578617	0.388695	Cellular Component:nucleus;; Molecular Function:DNA binding;; Molecular Function:DNA-binding transcription factor activity;; Molecular Function:metal ion binding;; Biological Process:regulation of transcription, DNA-templated;; Biological Process:skeletal muscle cell differentiation;; Cellular Component:transcription factor complex;; :;;	K09228 KRAB; KRAB domain-containing zinc finger protein	KRAB box;; C2H2-type zinc fingerZinc finger, C2H2 type	Zinc finger protein 689 OS=Mus musculus GN=Znf689 PE=2 SV=1	zinc finger 689
TRINITY_DN106790_c0_g1	15.00 | 14.84	13.00 | 3.50	33.00 | 33.03	5.00 | 8.60	54.00 | 38.66	1.00 | 0.38	9.00 | 0.88	26.00 | 1.59	62.00 | 2.51	-0.0500283	0.999974	0.430894	0.935077	0.539372	0.757965	Cellular Component:nucleus;; Molecular Function:DNA-binding transcription factor activity;; Molecular Function:sequence-specific DNA binding;; Molecular Function:transcription regulatory region DNA binding;; Cellular Component:transcription factor complex;; :;;	K09228 KRAB; KRAB domain-containing zinc finger protein	--	--	KRAB domain-containing 1
TRINITY_DN92614_c0_g1	2490.00 | 63.43	2489.00 | 65.33	3313.00 | 79.84	1101.00 | 30.59	2491.00 | 64.87	2697.00 | 72.35	1099.00 | 32.89	1980.00 | 54.31	1271.00 | 30.71	-0.446075	0.999974	-0.573348	0.722048	-0.0728286	0.950977	Cellular Component:nucleoplasm;; Cellular Component:transcription factor complex;; Cellular Component:nuclear euchromatin;; Cellular Component:transcriptional repressor complex;; Molecular Function:RNA polymerase II distal enhancer sequence-specific DNA binding;; Molecular Function:RNA polymerase II activating transcription factor binding;; Molecular Function:chromatin binding;; Molecular Functio…	K04448 JUN; transcription factor AP-1	Jun-like transcription factorbZIP transcription factor	Transcription factor AP-1 OS=Bos taurus GN=JUN PE=2 SV=2	transcription factor AP-1
TRINITY_DN21201_c0_g1	4.00 | 0.47	8.00 | 0.98	35.00 | 3.95	2.00 | 0.26	37.00 | 4.51	43.00 | 5.41	3.00 | 0.42	9.00 | 1.29	15.00 | 1.89	0.0906403	0.999974			-0.778471	0.617139
TRINITY_DN104169_c0_g1	199.00 | 2.45	156.00 | 1.98	257.00 | 2.98	114.00 | 1.53	398.00 | 4.99	345.00 | 4.45	126.00 | 1.81	82.00 | 1.07	31.00 | 0.36	0.273923	0.999974	-0.562052	0.890184	-0.953376	0.426361	Cellular Component:nuclear inner membrane;; Cellular Component:nucleolus;; Cellular Component:endoplasmic reticulum membrane;; Cellular Component:calcineurin complex;; Cellular Component:postsynaptic density;; Cellular Component:integral component of membrane;; Cellular Component:sarcoplasmic reticulum;; Cellular Component:platelet dense granule membrane;; Cellular Component:platelet dense tubula…	K04958 ITPR1; inositol 1,4,5-triphosphate receptor type 1	Inositol 1,4,5-trisphosphate/ryanodine receptor;; RIH domainMIR domain	Inositol 1,4,5-trisphosphate receptor type 1 OS=Mus musculus GN=Itpr1 PE=1 SV=2	inositol 1,4,5-trisphosphate receptor type 1 isoform X1
TRINITY_DN108141_c2_g1	194.00 | 3.73	32.00 | 0.63	81.00 | 1.71	106.00 | 2.22	81.00 | 1.79	36.00 | 0.87	160.00 | 3.95	123.00 | 2.81	51.00 | 1.16	0.289626	0.999974	1.02723	0.591402	0.779296	0.551248	Cellular Component:integral component of membrane;; Cellular Component:transport vesicle;; Cellular Component:extracellular exosome;; Molecular Function:heparin binding;; Biological Process:extracellular matrix organization;; Biological Process:face morphogenesis;;	--	LCCL domainCysteine-rich secretory protein family	Cysteine-rich secretory protein LCCL domain-containing 2 OS=Homo sapiens GN=CRISPLD2 PE=2 SV=1	cysteine-rich secretory LCCL domain-containing 2
TRINITY_DN57173_c0_g1	37.01 | 5.48	42.00 | 6.44	26.00 | 3.67	30.00 | 4.93	15.00 | 2.29	28.00 | 4.41	14.00 | 2.49	21.00 | 3.92	41.00 | 6.73	-0.244058	0.999974	-0.180517	0.995647	0.217643	0.891212
TRINITY_DN76254_c0_g1	51.00 | 3.76	57.00 | 4.35	61.00 | 4.26	71.00 | 5.79	44.00 | 3.30	102.00 | 7.93	18.00 | 1.56	47.00 | 3.99	37.00 | 2.77	0.16662	0.999974	-0.393573	0.930302	-0.657883	0.55632	Cellular Component:nucleoplasm;; Cellular Component:Golgi apparatus;; Molecular Function:nucleotide binding;; Molecular Function:RNA binding;; Biological Process:RNA processing;;	K15191 LARP7; La-related protein 7	RNA recognition motif. (a.k.a. RRM, RBD, or RNP domain)La domain	La-related protein 7 OS=Homo sapiens GN=LARP7 PE=1 SV=1	la-related 7 isoform X1
TRINITY_DN83953_c2_g1	154.00 | 5.76	12.00 | 0.46	37.00 | 1.31	56.00 | 2.38	28.00 | 1.07	53.40 | 2.19	18.00 | 0.79	29.00 | 1.21	11.00 | 0.40	0.509185	0.999974	0.0870673	0.998099	-0.671116	0.612684	Cellular Component:plasma membrane;; Cellular Component:integral component of membrane;; Biological Process:innate immune response;;	K10076 KLRG1; killer cell lectin-like receptor subfamily G member 1	--	Killer cell lectin-like receptor subfamily G member 1 OS=Mus musculus GN=Klrg1 PE=1 SV=2	killer cell lectin-like receptor subfamily G member 1
TRINITY_DN102675_c0_g1	55.00 | 1.14	174.00 | 3.71	165.00 | 3.23	90.00 | 2.03	324.00 | 6.86	196.00 | 4.27	16.00 | 0.39	69.00 | 1.53	11.00 | 0.21	0.0848122	0.999974	-1.29242	0.387719	-1.65483	0.116136
TRINITY_DN113987_c0_g3	1.00 | 0.05	33.01 | 2.35	94.01 | 5.36	4.00 | 0.37	45.02 | 2.67	50.01 | 3.11	1.00 | 0.06	3.00 | 0.17	69.00 | 3.85	-0.41099	0.999974	-0.527108	0.907801	-0.169554	0.934468	Molecular Function:hydrolase activity;;	K01253 EPHX1; microsomal epoxide hydrolase [EC:3.3.2.9]	--	--	Epoxide hydrolase 1
TRINITY_DN115256_c0_g1	114.00 | 0.77	39.00 | 0.33	117.00 | 0.73	27.00 | 0.19	516.00 | 3.85	25.00 | 0.20	41.00 | 0.31	1.00 | 0.01	0.00 | 0.00	0.34988	1	-0.492676	0.907708	-0.684733	1	Cellular Component:photoreceptor outer segment;; Cellular Component:cytosol;; Cellular Component:microtubule;; Cellular Component:plasma membrane;; Cellular Component:postsynaptic density;; Molecular Function:microtubule binding;; Biological Process:microtubule bundle formation;; Biological Process:dendrite development;; Biological Process:negative regulation of intracellular transport;; Biologic…	K10429 MAP1; microtubule-associated protein 1	Neuraxin and MAP1B repeat	Microtubule-associated protein 1B OS=Homo sapiens GN=MAP1B PE=1 SV=2	microtubule-associated 1B isoform X1
TRINITY_DN66864_c0_g1	46.00 | 4.49	19.00 | 1.92	87.00 | 8.06	8.00 | 0.86	10.00 | 1.00	15.00 | 1.55	13.00 | 1.51	17.00 | 1.95	60.00 | 6.07	-0.997635	0.999974	-0.326955	0.969649			--	K15123 SLC25A45_47; solute carrier family 25, member 45/47	--	--	--
TRINITY_DN16700_c0_g1	312.00 | 61.07	2.00 | 0.41	2.00 | 0.37	808.00 | 176.71	1.00 | 0.20	5.00 | 1.05	141.00 | 33.35	8.00 | 2.11	8.00 | 1.85					-0.479176	1	Cellular Component:nucleus;; Cellular Component:cytoplasm;; Molecular Function:transcription coactivator activity;; Biological Process:developmental process;; Biological Process:response to estrogen;; Biological Process:positive regulation of transcription by RNA polymerase II;; Cellular Component:transcription factor complex;; :;;	K22528 CITED4; Cbp/p300-interacting transactivator 4	--	Cbp/p300-interacting transactivator 4 OS=Bos taurus GN=CITED4 PE=2 SV=1	cbp p300-interacting transactivator 4
TRINITY_DN113800_c3_g1	1.00 | 0.11	12.00 | 1.71	32.00 | 3.34	7.00 | 0.85	9.00 | 1.46	40.00 | 6.43	1.00 | 0.13	2.00 | 0.44	2.00 | 0.23	-0.0996908	0.999974
TRINITY_DN113898_c13_g5	4.06 | 0.16	32.22 | 1.27	58.98 | 2.14	9.44 | 0.39	57.60 | 2.25	38.09 | 1.54	4.53 | 0.20	28.01 | 1.17	42.21 | 1.55	-0.222123	0.999974	-0.405557	0.944368	-0.133947	0.942404
TRINITY_DN81143_c1_g1	94.00 | 5.59	15.00 | 0.96	21.00 | 1.20	10.00 | 0.67	25.00 | 1.56	29.00 | 1.89	18.00 | 1.27	6.00 | 0.40	3.00 | 0.20	0.0830024	0.999974	-0.192403	0.995647	-0.38744	0.827315	Cellular Component:nucleoplasm;; Molecular Function:chromatin binding;; Molecular Function:transcription factor activity, RNA polymerase II distal enhancer sequence-specific binding;; Molecular Function:transcription corepressor activity;; Molecular Function:repressing transcription factor binding;; Biological Process:negative regulation of transcription by RNA polymerase II;; Biological Process:…	--	Groucho/TLE N-terminal Q-rich domain	Transducin-like enhancer protein 4 OS=Homo sapiens GN=TLE4 PE=1 SV=3	transducin-like enhancer 4 isoform X1
TRINITY_DN107838_c0_g1	50.00 | 1.26	37.00 | 0.98	46.00 | 1.23	69.00 | 1.90	50.00 | 2.82	54.00 | 3.53	36.00 | 2.15	11.00 | 0.30	15.00 | 1.24	0.314655	0.999974	-0.306538	0.976715	-0.783662	0.550872	Cellular Component:cytoplasm;; Cellular Component:cell-cell adherens junction;; Molecular Function:GTPase activator activity;; Molecular Function:cadherin binding involved in cell-cell adhesion;; Biological Process:small GTPase mediated signal transduction;; Biological Process:regulation of cell shape;; Biological Process:regulation of actin filament polymerization;; Biological Process:positive r…	K20639 ARHGAP18_28_40; Rho GTPase-activating protein 18/28/40	RhoGAP domain	Rho GTPase-activating protein 18 OS=Homo sapiens GN=ARHGAP18 PE=1 SV=3	rho GTPase-activating 18 isoform X1
TRINITY_DN111792_c0_g2	51.00 | 2.06	64.00 | 2.22	40.00 | 1.83	68.00 | 3.03	39.00 | 1.64	36.00 | 1.29	41.00 | 1.66	15.00 | 0.58	40.00 | 2.18	-0.0600143	0.999974	-0.26318	0.981265	-0.211365	0.898529	Biological Process:protein homooligomerization;;	--	--	BTB/POZ domain-containing protein KCTD19 OS=Mus musculus GN=Kctd19 PE=1 SV=2	BTB POZ domain-containing KCTD19
TRINITY_DN24105_c0_g1	296.00 | 10.85	336.00 | 12.70	478.00 | 16.59	283.00 | 11.33	409.20 | 15.34	267.00 | 10.32	245.00 | 10.57	72.00 | 2.88	248.00 | 8.74	-0.263325	0.999974	-0.549616	0.877761	-0.314776	0.810012	Cellular Component:nuclear chromatin;; Cellular Component:cytosol;; Cellular Component:Wnt signalosome;; Molecular Function:protease binding;; Molecular Function:frizzled binding;; Molecular Function:beta-catenin binding;; Molecular Function:protein binding, bridging;; Molecular Function:protein heterodimerization activity;; Molecular Function:Rac GTPase binding;; Biological Process:outflow tract…	K02353 DVL; segment polarity protein dishevelled	Segment polarity protein dishevelled (Dsh) C terminal	Segment polarity protein dishevelled homolog DVL-3 OS=Mus musculus GN=Dvl3 PE=1 SV=2	segment polarity dishevelled homolog DVL-3 isoform X2
TRINITY_DN110829_c3_g1	3.00 | 0.08	13.00 | 0.35	49.00 | 1.20	20.00 | 0.56	43.00 | 1.13	64.00 | 1.74	8.00 | 0.24	64.00 | 1.78	135.00 | 3.30	0.241402	0.999974	0.748529	0.81981	0.691024	0.621337	--	K03995 C6; complement component 6	--	--	--
TRINITY_DN104680_c0_g1	367.00 | 7.53	354.00 | 7.22	462.00 | 9.52	447.00 | 9.47	571.00 | 12.60	435.00 | 8.83	297.00 | 6.95	300.00 | 7.50	465.00 | 9.60	0.20352	0.999974	0.0992869	0.995704	-0.120686	0.897031	Cellular Component:nuclear chromatin;; Cellular Component:lipid droplet;; Cellular Component:cytosol;; Molecular Function:protein binding;; Biological Process:positive regulation of apoptotic process;; Biological Process:thymocyte apoptotic process;; Biological Process:negative regulation of apoptotic DNA fragmentation;;	K02310 DFFA; DNA fragmentation factor, 45 kD, alpha subunit	DNA Fragmentation factor 45kDa, C terminal domainCIDE-N domain	DNA fragmentation factor subunit alpha OS=Mus musculus GN=Dffa PE=1 SV=2	DNA fragmentation factor subunit alpha
TRINITY_DN69199_c0_g1	55.00 | 3.97	76.00 | 5.66	85.00 | 5.82	30.00 | 2.38	80.00 | 5.92	103.00 | 7.86	38.00 | 3.25	101.00 | 8.31	143.00 | 10.36	-0.194322	0.999974	0.34441	0.938878	0.63815	0.544933
TRINITY_DN27113_c0_g1	6.00 | 0.60	4.00 | 0.41	44.00 | 4.16	2.00 | 0.22	56.42 | 5.77	55.00 | 5.81	0.00 | 0.00	0.00 | 0.00	8.00 | 0.83	0.169747	0.999974			-1.5857	0.242993
TRINITY_DN82799_c0_g1	5.00 | 0.21	2.00 | 0.09	16.00 | 0.64	7.00 | 0.32	18.00 | 0.78	19.00 | 0.85	8.00 | 0.40	17.00 | 0.79	27.00 | 1.11	0.242652	0.999974			0.44067	0.765027
TRINITY_DN112251_c0_g1	42.00 | 0.84	29.00 | 0.49	88.00 | 1.48	18.00 | 0.26	129.00 | 1.72	63.00 | 1.12	38.00 | 0.58	5.00 | 0.11	12.00 | 0.30	0.111162	0.999974	-0.530033	0.910502	-0.84447	0.567542	Cellular Component:integral component of plasma membrane;; Cellular Component:cytoplasmic vesicle;; Molecular Function:G-protein coupled receptor activity;; Molecular Function:glutamate receptor activity;; Biological Process:activation of MAPK activity;; Biological Process:adenylate cyclase-inhibiting G-protein coupled glutamate receptor signaling pathway;;	K04607 GRM4; metabotropic glutamate receptor 4	Receptor family ligand binding region;; 7 transmembrane sweet-taste receptor of 3 GCPRNine Cysteines Domain of family 3 GPCR	Metabotropic glutamate receptor 4 OS=Macaca fascicularis GN=GRM4 PE=2 SV=1	metabotropic glutamate receptor 4 isoform X1
TRINITY_DN106929_c0_g1	14.00 | 0.41	12.00 | 0.58	26.00 | 0.97	32.00 | 1.54	24.00 | 0.99	26.00 | 0.79	28.00 | 1.09	4.00 | 0.13	3.00 | 0.11	0.311593	0.999974	-0.0101033	0.999744	-0.394539	0.828276	Cellular Component:intracellular;; Cellular Component:extracellular exosome;; Molecular Function:GTPase activator activity;; Molecular Function:Rac guanyl-nucleotide exchange factor activity;; Molecular Function:T cell receptor binding;; Biological Process:membrane raft polarization;; Biological Process:establishment of T cell polarity;; Biological Process:immunological synapse formation;; Biolog…	K13708 DOCK1; dedicator of cytokinesis protein 1	C2 domain in Dock180 and Zizimin proteins;; Variant SH3 domainDOCK N-terminus	Dedicator of cytokinesis protein 2 OS=Homo sapiens GN=DOCK2 PE=1 SV=2	dedicator of cytokinesis 2
TRINITY_DN103774_c0_g1	386.00 | 8.54	642.00 | 14.74	600.00 | 12.34	558.00 | 13.49	520.00 | 11.55	805.00 | 18.60	310.00 | 8.11	442.00 | 10.60	700.00 | 14.34	-0.0295881	0.999974	-0.120272	0.99343	-0.0786109	0.932278	Molecular Function:DNA-binding transcription factor activity;; Molecular Function:protein binding;; Biological Process:regulation of transcription by RNA polymerase II;; Biological Process:positive regulation of transcription, DNA-templated;; Cellular Component:transcription factor complex;; :;;	K04683 TFDP1; transcription factor Dp-1	Transcription factor DPE2F/DP family winged-helix DNA-binding domain	Transcription factor Dp-1 OS=Mus musculus GN=Tfdp1 PE=1 SV=1	transcription factor Dp-1 isoform X1
TRINITY_DN80083_c0_g1	1411.00 | 14.77	281.00 | 3.06	461.00 | 4.53	408.00 | 4.65	428.00 | 4.52	578.00 | 6.32	640.00 | 7.85	666.00 | 7.25	704.00 | 6.81	0.300176	0.999974	1.12487	0.0510227	0.84915	0.160294	Cellular Component:chromatin;; Cellular Component:nucleoplasm;; Cellular Component:cytoplasm;; Cellular Component:membrane;; Molecular Function:transcription regulatory region sequence-specific DNA binding;; Molecular Function:core promoter binding;; Molecular Function:DNA-binding transcription factor activity;; Molecular Function:iron ion binding;; Molecular Function:chromatin DNA binding;; Mole…	K15601 KDM3; lysine-specific demethylase 3 [EC:1.14.11.-]	JmjC domain, hydroxylase	Lysine-specific demethylase 3A OS=Mus musculus GN=Kdm3a PE=1 SV=1	lysine-specific demethylase 3A
TRINITY_DN88185_c0_g1	4.00 | 0.21	2.00 | 0.14	11.00 | 0.69	2.00 | 0.15	9.00 | 0.49	16.00 | 1.05	2.00 | 0.16	23.00 | 1.68	44.00 | 2.78			0.797913	0.790343	1.00443	0.499022
TRINITY_DN89735_c0_g1	1050.00 | 19.45	1462.00 | 27.94	1161.99 | 20.41	965.00 | 19.47	1302.00 | 24.65	1196.00 | 23.37	1044.00 | 22.68	718.00 | 14.23	1030.00 | 17.97	-0.206408	0.999974	-0.148587	0.992936	0.0935715	0.928832	Cellular Component:integral component of membrane;;	K09518 DNAJB12; DnaJ homolog subfamily B member 12	Domain of unknown function (DUF1977)DnaJ domain	DnaJ homolog subfamily B member 12 OS=Homo sapiens GN=DNAJB12 PE=1 SV=4	dnaJ homolog subfamily B member 12 isoform X2
TRINITY_DN113546_c1_g3	566.99 | 66.93	1858.00 | 226.82	2461.00 | 276.17	1074.00 | 140.09	1905.00 | 231.40	1458.00 | 182.71	922.00 | 129.83	2373.00 | 338.68	2979.00 | 374.15	-0.489946	0.999974	0.169762	0.982587	0.728001	0.317995	Cellular Component:cytosol;; Cellular Component:apical plasma membrane;; Cellular Component:extracellular exosome;; Molecular Function:alditol:NADP+ 1-oxidoreductase activity;; Molecular Function:L-glucuronate reductase activity;; Biological Process:L-ascorbic acid biosynthetic process;; Biological Process:D-glucuronate catabolic process;; Biological Process:aldehyde catabolic process;; Biologica…	K00002 AKR1A1; alcohol dehydrogenase (NADP+) [EC:1.1.1.2]	Aldo/keto reductase family	Alcohol dehydrogenase [NADP(+)] OS=Rattus norvegicus GN=Akr1a1 PE=1 SV=2	alcohol dehydrogenase [NADP(+)]
TRINITY_DN85471_c0_g1	16.00 | 0.65	17.00 | 0.71	22.00 | 0.85	20.00 | 0.89	25.00 | 1.04	17.00 | 0.73	13.00 | 0.62	24.00 | 1.07	27.00 | 1.06	0.0478904	0.999974	0.282975	0.976776	0.285329	0.841398
TRINITY_DN86411_c0_g1	2083.00 | 31.71	8939.00 | 142.96	8532.84 | 128.56	6143.98 | 106.04	9951.90 | 161.15	7446.00 | 120.21	3569.00 | 65.33	6800.00 | 105.05	9399.00 | 127.82	-0.177219	0.999974	-0.174844	0.976776	0.034895	0.973463	Cellular Component:cytosol;; Cellular Component:extracellular exosome;; Molecular Function:uracil binding;; Molecular Function:thymine binding;; Molecular Function:dihydropyrimidinase activity;; Molecular Function:zinc ion binding;; Molecular Function:amino acid binding;; Molecular Function:phosphoprotein binding;; Biological Process:thymine catabolic process;; Biological Process:uracil catabolic…	K01464 DPYS; dihydropyrimidinase [EC:3.5.2.2]	Amidohydrolase family	Dihydropyrimidinase OS=Homo sapiens GN=DPYS PE=1 SV=1	dihydropyrimidinase
TRINITY_DN65769_c0_g1	0.00 | 0.00	34.00 | 1.67	44.30 | 1.99	4.00 | 0.21	17.00 | 0.83	92.00 | 4.61	13.00 | 0.73	7.00 | 0.37	6.00 | 0.28	-0.0801205	0.999974	-1.02	0.633256
TRINITY_DN104958_c2_g2	12.00 | 0.54	12.00 | 0.60	26.00 | 0.99	6.00 | 0.32	13.00 | 0.60	31.00 | 1.40	9.00 | 0.52	36.00 | 1.59	23.00 | 0.91	-0.0977706	0.999974	0.355482	0.960725	0.633787	0.661906
TRINITY_DN65458_c0_g1	1006.00 | 14.60	932.00 | 13.93	1052.00 | 14.38	1246.00 | 19.62	1336.96 | 19.75	945.00 | 14.37	865.00 | 14.66	738.00 | 11.32	839.00 | 11.38	0.196025	0.999974	0.0688379	0.998099	-0.147989	0.896511	Cellular Component:nucleus;; Cellular Component:mitochondrion;; Cellular Component:endosome membrane;; Cellular Component:Shc-EGFR complex;; Molecular Function:phosphotyrosine residue binding;; Molecular Function:epidermal growth factor receptor binding;; Molecular Function:insulin receptor binding;; Molecular Function:insulin-like growth factor receptor binding;; Molecular Function:neurotrophin …	K06279 SHC1; SHC-transforming protein 1	Phosphotyrosine interaction domain (PTB/PID);; SH2 domainCyclin-dependent kinase regulatory subunit	SHC-transforming protein 1 OS=Mus musculus GN=Shc1 PE=1 SV=3	SHC-transforming 1 isoform X1
TRINITY_DN58155_c0_g1	14.00 | 1.28	25.00 | 2.35	6.00 | 0.52	9.00 | 0.90	14.00 | 1.31	11.00 | 1.06	17.00 | 1.84	17.00 | 1.81	9.00 | 0.84			0.07971	0.998143
TRINITY_DN114678_c2_g2	327.00 | 7.04	206.00 | 4.61	280.00 | 5.65	161.00 | 3.80	254.72 | 5.57	266.81 | 5.97	175.00 | 4.46	191.00 | 4.47	170.00 | 3.37	-0.10825	0.999974	-0.0573174	0.998099	0.0782106	0.941412
TRINITY_DN86855_c0_g1	1.00 | 0.03	5.00 | 0.14	24.00 | 0.63	2.00 | 0.06	13.00 | 0.37	36.00 | 1.05	2.00 | 0.07	1.00 | 0.03	8.00 | 0.21	0.0524663	0.999974
TRINITY_DN102676_c0_g2	10.00 | 0.26	5.00 | 0.16	29.00 | 0.75	17.00 | 0.48	27.00 | 0.66	24.00 | 0.68	4.00 | 0.15	9.00 | 0.23	21.00 | 0.49	0.222772	0.999974	-0.130625	0.998099	-0.593955	0.665752
TRINITY_DN106526_c0_g1	9.00 | 0.50	8.00 | 0.70	26.00 | 1.28	5.00 | 0.16	24.00 | 0.71	25.00 | 0.77	5.00 | 0.73	6.00 | 0.19	20.00 | 0.55	0.023792	0.999974			-0.341211	0.845384	--	--	--	Protein FAM228A OS=Bos taurus GN=FAM228A PE=2 SV=1	--
TRINITY_DN103051_c0_g1	8.00 | 0.16	9.00 | 0.20	37.00 | 0.68	41.00 | 0.82	34.00 | 0.63	43.00 | 0.95	5.00 | 0.11	24.00 | 0.55	41.00 | 0.80	0.455781	0.999974	0.159281	0.997463	-0.463786	0.740893	Cellular Component:extracellular region;; Cellular Component:cytoskeleton;; Cellular Component:integral component of plasma membrane;; Cellular Component:external side of plasma membrane;; Cellular Component:membrane raft;; Cellular Component:recycling endosome;; Molecular Function:protein binding;; Molecular Function:IgG binding;; Biological Process:negative regulation of type I hypersensitivity…	K12560 FCGR2B; low affinity immunoglobulin gamma Fc receptor II-b	--	Low affinity immunoglobulin gamma Fc region receptor II OS=Mus musculus GN=Fcgr2 PE=1 SV=2	low affinity immunoglobulin gamma Fc region receptor II-b isoform X2
TRINITY_DN102161_c0_g1	663.00 | 6.91	539.00 | 5.76	887.00 | 8.69	569.00 | 6.47	649.00 | 6.88	835.00 | 9.14	309.00 | 3.78	244.00 | 2.66	282.00 | 2.75	-0.0390688	0.999974	-0.827604	0.450151	-0.809567	0.255694	Cellular Component:cytosol;; Cellular Component:plasma membrane;; Cellular Component:phosphatidylinositol 3-kinase complex, class IA;; Cellular Component:lamellipodium;; Molecular Function:protein serine/threonine kinase activity;; Molecular Function:ATP binding;; Molecular Function:1-phosphatidylinositol-3-kinase activity;; Molecular Function:protein kinase activator activity;; Molecular Functio…	K00922 PIK3CA_B_D; phosphatidylinositol-4,5-bisphosphate 3-kinase catalytic subunit alpha/beta/delta [EC:2.7.1.153]	Phosphoinositide 3-kinase C2;; PI3-kinase family, p85-binding domain;; Phosphoinositide 3-kinase family, accessory domain (PIK domain);; Phosphatidylinositol 3- and 4-kinasePI3-kinase family, ras-binding domain	Phosphatidylinositol 4,5-bisphosphate 3-kinase catalytic subunit alpha isoform OS=Rattus norvegicus GN=Pik3ca PE=1 SV=1	phosphatidylinositol 4,5-bisphosphate 3-kinase catalytic subunit alpha isoform
TRINITY_DN113700_c3_g1	2.00 | 0.09	9.00 | 1.99	43.00 | 4.66	11.00 | 0.52	31.00 | 1.38	40.00 | 3.45	5.00 | 0.26	13.00 | 0.62	32.00 | 1.34	0.0472593	0.999974	-0.191172	0.995647	-0.33513	0.835555
TRINITY_DN77224_c0_g1	0.00 | 0.00	2.00 | 0.13	22.00 | 1.33	6.00 | 2.53	23.00 | 3.96	29.00 | 3.21	1.00 | 0.05	0.00 | 0.00	7.00 | 0.27	0.223155	0.999974			-1.42396	0.307097	--	K13627 SLC12A7; solute carrier family 12 (potassium/chloride transporter), member 7	--	--	--
TRINITY_DN75537_c0_g1	1087.00 | 29.71	2167.00 | 61.04	2332.00 | 60.31	2233.00 | 66.59	2911.98 | 81.38	2392.00 | 68.87	851.00 | 27.33	1516.00 | 44.72	1744.00 | 45.31	0.107843	0.999974	-0.421655	0.782368	-0.542549	0.380996	Cellular Component:cytoplasm;; Cellular Component:focal adhesion;; Cellular Component:actin cytoskeleton;; Molecular Function:actin binding;; Molecular Function:calmodulin binding;; Biological Process:epithelial cell differentiation;; Biological Process:actomyosin structure organization;;	--	Calponin homology (CH) domainCalponin family repeat	Calponin-3 OS=Bos taurus GN=CNN3 PE=2 SV=1	calponin-3 isoform X1
TRINITY_DN111780_c0_g2	248.00 | 3.40	175.00 | 3.19	325.00 | 4.04	265.00 | 3.49	444.00 | 7.25	108.00 | 1.31	134.00 | 2.30	80.00 | 1.27	142.00 | 2.20	0.112709	0.999974	-0.557554	0.823906	-0.699143	0.545578	Cellular Component:endoplasmic reticulum;; Cellular Component:integral component of membrane;; Cellular Component:axonal growth cone;; Cellular Component:perinuclear region of cytoplasm;; Cellular Component:recycling endosome;; Molecular Function:protein serine/threonine kinase activity;; Molecular Function:protein tyrosine kinase activity;; Molecular Function:protein binding;; Molecular Function…	K17480 AATK; lemur tyrosine kinase 1 [EC:2.7.10.1]	Protein tyrosine kinase	Serine/threonine-protein kinase LMTK1 OS=Mus musculus GN=Aatk PE=1 SV=1	serine threonine- kinase LMTK1 isoform X2
TRINITY_DN105413_c0_g1	1329.00 | 17.75	550.96 | 8.24	1447.00 | 17.05	764.00 | 11.31	1286.97 | 16.21	1329.00 | 15.98	441.00 | 6.74	1192.00 | 17.40	1555.00 | 18.26	0.17104	0.999974	0.330665	0.930584	0.188943	0.852475	Cellular Component:nucleoplasm;; Molecular Function:nucleotide binding;; Molecular Function:nucleic acid binding;;	K12899 SFRS11; splicing factor, arginine/serine-rich 11	RNA recognition motif. (a.k.a. RRM, RBD, or RNP domain)	Serine/arginine-rich splicing factor 11 OS=Homo sapiens GN=SRSF11 PE=1 SV=1	serine arginine-rich splicing factor 11 isoform X5
TRINITY_DN74801_c0_g1	16.00 | 1.27	8.00 | 0.66	27.00 | 2.03	3.00 | 0.27	25.01 | 2.06	11.00 | 0.92	4.00 | 0.38	29.00 | 2.65	37.00 | 2.97	-0.142546	0.999974	0.355591	0.963759	0.765424	0.615014
TRINITY_DN96191_c0_g1	369.00 | 9.48	469.00 | 12.42	412.00 | 10.02	310.00 | 8.69	372.00 | 9.77	440.00 | 11.91	273.00 | 8.24	531.00 | 14.70	565.00 | 13.77	-0.241219	0.999974	0.25919	0.944368	0.578713	0.362883	Cellular Component:cytoplasm;; Biological Process:protein ubiquitination;; Biological Process:intracellular signal transduction;;	K10330 ASB8; ankyrin repeat and SOCS box protein 8	Ankyrin repeats (3 copies);; Ankyrin repeat;; Ankyrin repeats (many copies)SOCS box	Ankyrin repeat and SOCS box protein 8 OS=Bos taurus GN=ASB8 PE=2 SV=1	Ankyrin repeat and SOCS box 8
TRINITY_DN111096_c5_g3	4.00 | 0.71	2.00 | 0.37	20.00 | 3.38	3.00 | 0.59	5.00 | 0.91	19.00 | 3.59	2.00 | 0.43	0.00 | 0.00	13.00 | 2.65	-0.0549302	0.999974					--	K03990 C3; complement component 3	--	--	--
TRINITY_DN115521_c7_g3	2665.81 | 408.42	6988.29 | 1076.01	7618.90 | 1152.25	2183.23 | 372.05	5123.12 | 806.59	9237.25 | 1549.15	2856.16 | 502.60	3878.69 | 755.10	5861.46 | 959.95	-0.380385	0.999974	-0.510997	0.59208	0.00888311	0.995821	Cellular Component:endoplasmic reticulum membrane;; Cellular Component:integral component of membrane;; Cellular Component:organelle membrane;; Cellular Component:extracellular exosome;; Molecular Function:glucuronosyltransferase activity;; Biological Process:flavonoid biosynthetic process;; Biological Process:aromatic compound catabolic process;; Biological Process:response to drug;; Biological …	K00699 UGT; glucuronosyltransferase [EC:2.4.1.17]	UDP-glucoronosyl and UDP-glucosyl transferase	UDP-glucuronosyltransferase 2B15 OS=Rattus norvegicus GN=Ugt2b15 PE=1 SV=1	UDP-glucuronosyltransferase 2B17-like
TRINITY_DN97248_c0_g1	52.00 | 1.41	21.00 | 0.59	43.00 | 1.10	40.00 | 1.18	59.00 | 1.63	56.00 | 1.60	14.00 | 0.45	48.00 | 1.40	75.00 | 1.93	0.465199	0.999974	0.513137	0.906627	0.050477	0.976019
TRINITY_DN111457_c4_g1	169.00 | 3.21	187.00 | 3.86	312.00 | 5.70	285.00 | 6.04	269.00 | 5.31	221.00 | 4.27	183.00 | 4.04	50.00 | 1.11	114.00 | 2.09	0.0915544	0.999974	-0.44964	0.918913	-0.598043	0.6254	Cellular Component:nucleoplasm;; Molecular Function:polyubiquitin modification-dependent protein binding;; Biological Process:DNA repair;;	--	--	Fanconi anemia core complex-associated protein 20 OS=Rattus norvegicus GN=Faap20 PE=3 SV=1	Fanconi anemia core complex-associated 20
TRINITY_DN114934_c1_g2	32.00 | 3.93	8.00 | 0.62	55.07 | 5.64	3.00 | 0.23	33.00 | 3.26	357.00 | 33.49	21.00 | 3.53	2.00 | 0.09	65.00 | 8.51	0.40501	0.999974	0.0970824	0.998099	-0.933547	0.54846
TRINITY_DN113931_c1_g2	30.00 | 3.02	21.00 | 2.83	21.00 | 2.60	11.00 | 1.22	31.00 | 3.21	14.00 | 1.49	16.00 | 1.92	20.00 | 2.38	34.00 | 4.47	-0.115798	0.999974	0.276764	0.976919	0.531657	0.684233
TRINITY_DN115504_c0_g1	31.00 | 1.81	120.00 | 7.22	106.00 | 5.85	25.00 | 1.60	84.00 | 5.02	97.00 | 5.97	17.00 | 1.17	67.00 | 4.37	91.00 | 5.23	-0.540798	0.999974	-0.589612	0.866555	0.0694768	0.967877
TRINITY_DN99447_c0_g1	12.00 | 5.30	33.00 | 13.85	42.00 | 6.13	14.01 | 5.64	30.00 | 5.74	38.00 | 7.93	17.00 | 9.30	5.00 | 4.28	50.00 | 11.24	-0.312048	0.999974	-0.254996	0.986028	0.0693961	0.973026
TRINITY_DN87489_c0_g1	823.00 | 17.53	241.00 | 4.59	333.00 | 6.30	446.00 | 9.89	317.49 | 6.68	176.00 | 3.51	260.00 | 6.96	316.00 | 6.50	369.00 | 6.47	0.144615	0.999974	0.43276	0.777693	0.227713	0.86157	Cellular Component:nucleus;; Cellular Component:mitochondrion;; Molecular Function:transcription regulatory region sequence-specific DNA binding;; Molecular Function:protein kinase binding;; Molecular Function:nuclear hormone receptor binding;; Molecular Function:FAD binding;; Biological Process:protein import into nucleus;; Biological Process:lipid storage;; Biological Process:response to insuli…	K02295 CRY; cryptochrome	DNA photolyaseFAD binding domain of DNA photolyase	Cryptochrome-2 OS=Mus musculus GN=Cry2 PE=1 SV=1	cryptochrome-2
TRINITY_DN13974_c0_g1	192.92 | 6.16	187.00 | 6.15	213.00 | 6.43	160.00 | 5.57	195.00 | 6.36	155.00 | 5.21	109.00 | 4.09	187.00 | 6.48	117.00 | 3.57	-0.186021	0.999974	-0.1647	0.991179	0.0653755	0.957883	Cellular Component:nucleoplasm;; Cellular Component:chromosome;; Molecular Function:p53 binding;; Molecular Function:zinc ion binding;; Molecular Function:histone methyltransferase activity (H3-K9 specific);; Molecular Function:histone methyltransferase activity (H3-K27 specific);; Molecular Function:C2H2 zinc finger domain binding;; Biological Process:negative regulation of transcription by RNA …	K11420 EHMT; euchromatic histone-lysine N-methyltransferase [EC:2.1.1.43]	Pre-SET motif;; Ankyrin repeats (3 copies);; SET domainAnkyrin repeats (many copies)	Histone-lysine N-methyltransferase EHMT1 OS=Mus musculus GN=Ehmt1 PE=1 SV=2	histone-lysine N-methyltransferase EHMT1 isoform X1
TRINITY_DN30480_c0_g1	13.03 | 3.97	32.32 | 10.91	32.04 | 10.07	36.79 | 12.66	69.99 | 23.16	29.10 | 8.68	16.51 | 6.13	14.00 | 6.02	8.00 | 3.30	0.250832	0.999974	-0.535675	0.907197	-1.03641	0.391852
TRINITY_DN103133_c0_g1	10.00 | 0.39	3.00 | 0.12	32.00 | 1.19	5.00 | 0.21	26.00 | 1.04	17.00 | 0.70	5.00 | 0.23	19.00 | 0.81	44.00 | 1.66	-0.0146101	0.999974	0.308034	0.976776	0.538132	0.729529
TRINITY_DN47199_c0_g1	58.00 | 10.73	54.00 | 10.35	38.00 | 6.70	41.00 | 8.46	32.00 | 6.12	36.00 | 7.11	32.00 | 7.14	47.00 | 11.53	62.00 | 13.37	-0.211095	0.999974	0.196773	0.990305	0.57372	0.572103
TRINITY_DN84090_c0_g1	182.00 | 4.53	196.00 | 4.96	179.00 | 4.37	85.00 | 2.45	177.00 | 4.76	123.00 | 3.38	112.00 | 3.39	158.00 | 4.16	206.00 | 4.89	-0.465229	0.999974	0.012497	0.999744	0.615292	0.396924	Cellular Component:extracellular exosome;; Cellular Component:elastic fiber;; Molecular Function:integrin binding;; Molecular Function:calcium ion binding;; Molecular Function:protein C-terminus binding;; Molecular Function:protein homodimerization activity;; Biological Process:cell adhesion;; Biological Process:protein localization to cell surface;; Biological Process:secretion;; Biological Proc…	K17340 FBLN5; fibulin 5	Calcium-binding EGF domainComplement Clr-like EGF-like	Fibulin-5 OS=Rattus norvegicus GN=Fbln5 PE=2 SV=1	fibulin-5 isoform X2
TRINITY_DN114586_c2_g4	21.00 | 0.73	27.00 | 0.88	22.00 | 0.71	25.00 | 0.90	29.00 | 0.99	38.00 | 1.31	17.00 | 0.66	14.00 | 0.55	23.00 | 0.71	0.137335	0.999974	-0.109791	0.998099	-0.344205	0.790851
TRINITY_DN114737_c0_g1	33.00 | 0.51	32.00 | 1.32	76.00 | 2.13	23.00 | 0.79	180.00 | 5.24	25.00 | 0.67	24.00 | 0.82	2.00 | 0.19	11.00 | 0.49	0.177964	0.999974	-0.774138	0.811051	-1.24699	1	Cellular Component:cytosol;; Cellular Component:plasma membrane;; Molecular Function:protein serine/threonine kinase activity;; Molecular Function:ATP binding;; Biological Process:negative regulation of cell proliferation;; Biological Process:intracellular signal transduction;; Biological Process:protein autophosphorylation;; Biological Process:negative regulation of ERK1 and ERK2 cascade;; Biolo…	K08867 WNK; WNK lysine deficient protein kinase [EC:2.7.11.1]	--	Serine/threonine-protein kinase WNK2 OS=Mus musculus GN=Wnk2 PE=1 SV=2	serine threonine- kinase WNK2 isoform X2
TRINITY_DN114478_c2_g2	515.00 | 9.29	435.95 | 8.13	368.00 | 6.26	400.63 | 7.94	436.87 | 8.12	375.63 | 7.10	353.91 | 7.54	293.00 | 5.66	515.00 | 8.89	-0.0224337	0.999974	0.192034	0.977505	0.242605	0.78531	Cellular Component:cytoplasm;; Molecular Function:peptide-N4-(N-acetyl-beta-glucosaminyl)asparagine amidase activity;; Molecular Function:protein binding;; Molecular Function:metal ion binding;; Biological Process:glycoprotein catabolic process;;	K01456 E3.5.1.52; peptide-N4-(N-acetyl-beta-glucosaminyl)asparagine amidase [EC:3.5.1.52]	PNGase C-terminal domain, mannose-binding module PAW;; PUB domainTransglutaminase-like superfamily	Peptide-N(4)-(N-acetyl-beta-glucosaminyl)asparagine amidase OS=Homo sapiens GN=NGLY1 PE=1 SV=1	peptide-N(4)-(N-acetyl-beta-glucosaminyl)asparagine amidase isoform X1
TRINITY_DN105230_c1_g1	12.00 | 1.13	5.00 | 0.49	11.00 | 0.98	7.00 | 0.72	6.00 | 0.58	13.00 | 1.29	10.00 | 1.12	22.00 | 2.42	36.00 | 3.49			1.02626	0.626322	1.27414	0.273749
TRINITY_DN100703_c0_g1	9.00 | 0.29	2.00 | 0.08	20.00 | 0.65	5.00 | 0.42	16.00 | 0.53	17.00 | 0.81	6.00 | 0.23	6.00 | 0.26	43.00 | 1.33			0.399163	0.946885			--	--	Palmitoyl protein thioesterase	--	--
TRINITY_DN109068_c0_g1	7.37 | 0.27	6.42 | 0.25	26.73 | 0.94	12.99 | 0.53	36.93 | 1.41	22.06 | 0.86	5.20 | 0.23	5.10 | 0.21	9.68 | 0.35	0.251305	0.999974			-1.12988	0.360241	Cellular Component:extracellular space;; Cellular Component:nucleolus;; Cellular Component:membrane;; Cellular Component:SWI/SNF complex;; Cellular Component:npBAF complex;; Molecular Function:RNA polymerase II proximal promoter sequence-specific DNA binding;; Molecular Function:RNA polymerase II distal enhancer sequence-specific DNA binding;; Molecular Function:RNA polymerase I CORE element sequ…	K11647 SMARCA2_4; SWI/SNF-related matrix-associated actin-dependent regulator of chromatin subfamily A member 2/4 [EC:3.6.4.-]	Snf2-ATP coupling, chromatin remodelling complex	Transcription activator BRG1 OS=Homo sapiens GN=SMARCA4 PE=1 SV=2	transcription activator BRG1 isoform X1
TRINITY_DN115146_c0_g1	33.00 | 24.64	43.00 | 34.05	31.00 | 22.68	21.00 | 18.88	17.00 | 13.63	11.00 | 9.15	25.00 | 24.73	13.00 | 23.65	26.50 | 42.00	-0.551409	0.999974	-0.325921	0.968087	0.547966	0.697093
TRINITY_DN115536_c1_g2	15.00 | 7.49	21.00 | 5.50	140.00 | 33.10	9.00 | 0.66	21.00 | 5.18	106.00 | 26.07	5.00 | 0.39	68.00 | 9.64	102.00 | 14.34	-0.286888	0.999974	-0.093321	0.998099	0.440577	0.800827
TRINITY_DN109690_c4_g1	5.00 | 0.67	6.00 | 0.75	26.00 | 2.56	3.00 | 0.40	15.00 | 1.90	26.00 | 3.28	0.00 | 0.00	29.00 | 4.28	28.00 | 3.17	-0.0447134	0.999974	0.175959	0.995838	0.377181	0.842489
TRINITY_DN99017_c0_g1	174.00 | 2.66	184.00 | 2.89	256.00 | 3.70	247.00 | 4.11	453.00 | 7.07	221.00 | 3.55	207.00 | 3.71	69.00 | 1.12	82.00 | 1.17	0.343864	0.999974	-0.257283	0.981265	-0.669063	0.589608	Cellular Component:nuclear chromatin;; Cellular Component:nucleoplasm;; Cellular Component:nucleolus;; Cellular Component:cytoplasm;; Cellular Component:cytoskeleton;; Cellular Component:nuclear matrix;; Cellular Component:Cul3-RING ubiquitin ligase complex;; Cellular Component:neuronal cell body;; Molecular Function:actin binding;; Biological Process:proteasomal ubiquitin-independent protein cat…	K10462 KLHL25_37; kelch-like protein 25/37 (ectoderm-neural cortex protein)	Kelch motif;; BTB And C-terminal KelchBTB/POZ domain	Ectoderm-neural cortex protein 1 OS=Homo sapiens GN=ENC1 PE=1 SV=2	ectoderm-neural cortex 1
TRINITY_DN101386_c0_g2	15.00 | 1.26	19.00 | 1.65	15.00 | 1.20	0.00 | 0.00	25.00 | 2.16	0.00 | 0.00	18.00 | 1.80	0.00 | 0.00	0.00 | 0.00	-0.156442	0.999974	-0.171971	0.992724	0.0848333	0.960909
TRINITY_DN95976_c5_g1	179.00 | 6.07	71.00 | 2.47	150.27 | 4.79	98.00 | 3.55	95.00 | 3.28	194.00 | 6.74	78.00 | 3.11	27.00 | 1.02	21.00 | 0.69	0.170373	0.999974	-0.500918	0.91391	-0.795462	0.535578
TRINITY_DN113824_c5_g1	165.00 | 5.44	338.00 | 11.55	469.00 | 14.26	370.00 | 13.65	340.00 | 11.49	447.00 | 15.67	171.00 | 6.57	224.00 | 7.74	293.00 | 9.17	-0.0393066	0.999974	-0.471718	0.70544	-0.410838	0.558358	Cellular Component:integral component of mitochondrial outer membrane;; Molecular Function:GTPase activity;; Molecular Function:ubiquitin-protein transferase activity;; Molecular Function:calcium ion binding;; Molecular Function:GTP binding;; Molecular Function:zinc ion binding;; Molecular Function:ligase activity;; Biological Process:small GTPase mediated signal transduction;; Biological Process…	K16272 RNF135; E3 ubiquitin-protein ligase RNF135 [EC:2.3.2.27]	SPRY domain	E3 ubiquitin-protein ligase RNF135 OS=Rattus norvegicus GN=Rnf135 PE=2 SV=1	E3 ubiquitin- ligase RNF135
TRINITY_DN107533_c0_g1	67.00 | 0.85	15.00 | 0.20	23.00 | 0.27	18.00 | 0.25	22.00 | 0.28	23.00 | 0.31	7.00 | 0.10	25.00 | 0.33	18.00 | 0.21	0.079753	0.999974	0.0657769	0.998438	-0.0118769	0.996116
TRINITY_DN103423_c1_g1	1223.53 | 30.14	353.00 | 8.93	748.00 | 16.85	565.90 | 15.08	474.89 | 11.62	333.00 | 8.43	585.98 | 17.22	697.00 | 18.44	668.00 | 14.88	-0.0877579	0.999974	0.581547	0.701325	0.74305	0.387115	Cellular Component:Golgi membrane;; Cellular Component:integral component of membrane;; Molecular Function:glucuronosyltransferase activity;; Molecular Function:manganese ion binding;; Molecular Function:UDP-xylosyltransferase activity;; Biological Process:protein O-linked mannosylation;; Biological Process:muscle cell cellular homeostasis;;	K09668 LARGE; glycosyltransferase-like protein LARGE [EC:2.4.2.- 2.4.1.-]	Glycosyl transferase family 8Glycosyl-transferase for dystroglycan	LARGE xylosyl- and glucuronyltransferase 2 OS=Homo sapiens GN=LARGE2 PE=1 SV=2	glycosyltransferase LARGE2
TRINITY_DN95649_c0_g1	17.00 | 0.87	26.00 | 1.38	8.00 | 0.39	12.00 | 0.67	16.00 | 0.84	16.00 | 0.87	15.00 | 0.91	15.00 | 0.86	22.00 | 1.11			0.117713	0.998099
TRINITY_DN11928_c0_g1	36.00 | 2.20	11.00 | 0.69	24.00 | 1.39	18.00 | 1.21	27.00 | 1.69	14.00 | 0.90	17.00 | 1.23	37.00 | 2.54	44.00 | 2.66	0.107408	0.999974	0.834757	0.723758	0.843514	0.449899
TRINITY_DN115760_c0_g1	8533.84 | 1005.15	31.00 | 3.78	73.00 | 8.17	374.00 | 48.67	145.00 | 17.57	13.00 | 1.63	4003.92 | 562.55	129.00 | 18.36	320.00 | 40.09	0.572052	0.999974	0.960003	1	1.21892	1
TRINITY_DN103365_c0_g1	1059.00 | 17.97	722.00 | 12.73	1256.00 | 19.97	1815.00 | 33.63	739.00 | 12.66	907.00 | 15.67	855.00 | 17.24	1235.00 | 21.74	2245.77 | 34.57	0.232679	0.999974	0.754743	0.360691	0.405195	0.727246	Cellular Component:kinetochore;; Cellular Component:centrosome;; Cellular Component:microtubule;; Cellular Component:microtubule associated complex;; Cellular Component:cell cortex;; Molecular Function:microtubule binding;; Biological Process:establishment of mitotic spindle orientation;; Biological Process:nuclear migration;; Biological Process:germ cell development;; Biological Process:retrogra…	K17601 WDR81; WD repeat-containing protein 81	WD domain, G-beta repeat	WD repeat-containing protein 81 OS=Mus musculus GN=Wdr81 PE=1 SV=2	WD repeat-containing 81
TRINITY_DN99760_c1_g1	489.00 | 5.17	369.00 | 4.02	447.51 | 4.48	238.00 | 2.74	480.56 | 5.19	457.00 | 5.09	260.00 | 3.22	216.00 | 2.42	290.00 | 2.86	-0.106973	0.999974	-0.292309	0.927288	-0.172109	0.862247	Cellular Component:membrane;; Cellular Component:nuclear pore inner ring;; Molecular Function:structural constituent of nuclear pore;; Biological Process:transcription-dependent tethering of RNA polymerase II gene DNA at nuclear periphery;; Biological Process:mRNA export from nucleus;; Biological Process:protein import into nucleus;; Biological Process:nuclear envelope organization;; Biological P…	K14312 NUP155; nuclear pore complex protein Nup155	Nup133 N terminal likeNon-repetitive/WGA-negative nucleoporin C-terminal	Nuclear pore complex protein Nup155 OS=Homo sapiens GN=NUP155 PE=1 SV=1	nuclear pore complex Nup155
TRINITY_DN114240_c0_g2	63.00 | 1.88	93.00 | 3.18	165.00 | 4.06	103.00 | 3.66	222.00 | 5.68	127.00 | 3.31	77.00 | 2.46	45.00 | 1.21	58.00 | 1.50	0.162504	0.999974	-0.513356	0.886366	-0.752003	0.453205	Cellular Component:extracellular space;; Cellular Component:nucleus;; Cellular Component:cytoplasm;; Cellular Component:integral component of plasma membrane;; Cellular Component:external side of plasma membrane;; Cellular Component:apical plasma membrane;; Cellular Component:dendrite;; Cellular Component:axolemma;; Cellular Component:neuromuscular junction;; Cellular Component:cell body;; Molecu…	K05455 NRG1; neuregulin 1	Immunoglobulin I-set domainNeuregulin family	Pro-neuregulin-1, membrane-bound isoform OS=Rattus norvegicus GN=Nrg1 PE=1 SV=1	pro-neuregulin-1, membrane-bound isoform isoform X6
TRINITY_DN247480_c0_g1	547.00 | 57.59	714.00 | 77.70	865.00 | 86.51	576.00 | 66.88	800.00 | 86.59	852.00 | 95.12	506.00 | 63.41	892.00 | 111.65	768.00 | 84.60	-0.108565	0.999974	0.168304	0.976776	0.312359	0.667607	Cellular Component:mitochondrial respiratory chain complex I;; Cellular Component:integral component of membrane;; Cellular Component:extracellular exosome;; Biological Process:transport;; Biological Process:electron transport chain;;	K03959 NDUFB3; NADH dehydrogenase (ubiquinone) 1 beta subcomplex subunit 3	NADH-ubiquinone oxidoreductase B12 subunit family	NADH dehydrogenase [ubiquinone] 1 beta subcomplex subunit 3 OS=Mus musculus GN=Ndufb3 PE=1 SV=1	NADH dehydrogenase [ubiquinone] 1 beta subcomplex subunit 3
TRINITY_DN109293_c0_g2	0.00 | 0.00	0.00 | 0.00	23.00 | 0.92	5.00 | 0.23	22.00 | 0.96	66.00 | 2.95	0.00 | 0.00	1.00 | 0.05	0.00 | 0.00	0.279369	0.999974			-2.54718	0.0177722
TRINITY_DN77345_c0_g1	9.00 | 0.70	11.00 | 0.88	21.00 | 1.54	7.00 | 0.59	10.00 | 0.79	12.00 | 0.98	5.00 | 0.46	15.00 | 1.33	26.00 | 2.03			0.0985175	0.998099
TRINITY_DN85926_c0_g1	359.43 | 14.51	304.93 | 12.72	400.41 | 15.32	340.63 | 15.09	515.63 | 21.30	484.56 | 20.65	227.00 | 10.84	195.00 | 8.62	283.00 | 11.11	0.26925	0.999974	-0.217613	0.960495	-0.51137	0.452145	Cellular Component:integral component of Golgi membrane;; Cellular Component:extracellular exosome;; Molecular Function:beta-galactoside (CMP) alpha-2,3-sialyltransferase activity;; Molecular Function:beta-galactoside alpha-2,3-sialyltransferase activity;; Biological Process:ganglioside biosynthetic process;; Biological Process:oligosaccharide metabolic process;; Biological Process:keratan sulfat…	K03792 SIAT10; neolactotetraosylceramide alpha-2,3-sialyltransferase (sialyltransferase 10) [EC:2.4.99.6]	Glycosyltransferase family 29 (sialyltransferase)	Type 2 lactosamine alpha-2,3-sialyltransferase OS=Homo sapiens GN=ST3GAL6 PE=1 SV=1	type 2 lactosamine alpha-2,3-sialyltransferase isoform X1
TRINITY_DN71724_c0_g1	60.00 | 5.74	57.00 | 5.64	83.00 | 7.54	36.00 | 3.79	39.00 | 3.83	71.00 | 7.20	44.00 | 5.00	162.00 | 18.20	198.00 | 19.58	-0.368645	0.999974	0.908136	0.593244	1.50485	0.0605774
TRINITY_DN2430_c0_g1	748.47 | 63.49	104.08 | 8.83	280.42 | 21.86	91.15 | 8.23	181.20 | 15.99	243.04 | 21.14	267.20 | 27.97	1456.00 | 144.99	597.00 | 49.84	-0.106162	0.999974	1.71524	0.0552052	2.159	0.00360355	--	K00457 HPD; 4-hydroxyphenylpyruvate dioxygenase [EC:1.13.11.27]	--	--	--
TRINITY_DN100450_c0_g1	25.00 | 0.45	8.00 | 0.15	19.00 | 0.32	30.00 | 0.56	15.00 | 0.32	43.00 | 0.85	13.00 | 0.26	13.00 | 0.24	13.00 | 0.28	0.514243	0.999974			-0.625464	0.640633	Cellular Component:plasma membrane;; Cellular Component:lamellipodium;; Cellular Component:cortical actin cytoskeleton;; Molecular Function:actin binding;; Molecular Function:identical protein binding;; Biological Process:negative regulation of actin filament depolymerization;;	--	PH domain;; FERM central domainMyTH4 domain	Pleckstrin homology domain-containing family H member 2 OS=Homo sapiens GN=PLEKHH2 PE=1 SV=2	pleckstrin homology domain-containing family H member 2
TRINITY_DN96687_c0_g1	12.00 | 1.25	12.00 | 1.30	11.00 | 1.09	27.00 | 3.11	10.00 | 1.07	11.00 | 1.22	23.00 | 2.86	13.00 | 1.61	18.00 | 1.97					0.342231	0.840047
TRINITY_DN81149_c0_g1	982.00 | 43.05	718.00 | 32.25	1866.00 | 77.61	565.00 | 26.80	3070.00 | 136.85	134.00 | 6.07	659.00 | 33.62	198.00 | 9.32	176.00 | 7.31	-0.00748441	0.999974	-0.86536	0.715114	-0.816804	0.586937	Cellular Component:nucleus;; Cellular Component:mitochondrial outer membrane;; Cellular Component:mitochondrial inner membrane;; Cellular Component:integral component of membrane;; Cellular Component:myelin sheath;; Molecular Function:transporter activity;; Molecular Function:enzyme binding;; Biological Process:negative regulation of cardiac muscle cell apoptotic process;; Biological Process:tran…	K05863 SLC25A4S; solute carrier family 25 (mitochondrial adenine nucleotide translocator), member 4/5/6/31	Mitochondrial carrier protein	ADP/ATP translocase 1 OS=Mus musculus GN=Slc25a4 PE=1 SV=4	ADP ATP translocase 1
TRINITY_DN105360_c4_g2	65.00 | 8.05	40.00 | 5.12	49.00 | 5.77	19.00 | 2.60	25.00 | 3.19	30.00 | 3.94	45.00 | 6.65	36.00 | 5.43	56.00 | 7.43	-0.552263	0.999974	0.291882	0.963745	1.11898	0.192098
TRINITY_DN98654_c0_g2	43.00 | 1.21	57.00 | 1.56	103.00 | 2.65	63.00 | 1.83	110.00 | 2.97	72.00 | 2.10	41.00 | 1.29	20.00 | 0.56	42.00 | 1.26	0.034093	0.999974	-0.604844	0.854205	-0.73106	0.484661
TRINITY_DN102348_c0_g1	19.00 | 1.22	26.00 | 1.70	55.00 | 3.41	16.00 | 4.71	26.00 | 1.69	15.00 | 1.04	7.00 | 0.54	14.00 | 0.94	19.00 | 1.17	-0.566637	0.999974	-0.871577	0.713812			Cellular Component:extracellular exosome;; Biological Process:neural tube development;;	--	FAM212 family	PAK4-inhibitor INKA1 OS=Mus musculus GN=Fam212a PE=1 SV=2	PAK4-inhibitor INKA1
TRINITY_DN112555_c2_g1	19.00 | 1.79	10.00 | 0.97	5.00 | 0.45	4.00 | 0.41	9.00 | 0.87	13.00 | 1.30	12.00 | 1.34	19.00 | 2.10	29.00 | 2.82			0.891644	0.725793	1.2077	0.302444
TRINITY_DN61005_c0_g1	109.00 | 3.38	119.00 | 3.80	106.00 | 3.11	119.00 | 4.02	102.00 | 3.23	149.00 | 4.86	63.00 | 2.30	114.00 | 3.83	131.00 | 3.88	0.0626711	0.999974	0.0941422	0.998099	0.0327223	0.979464	Molecular Function:phosphatase activity;; Biological Process:dephosphorylation;;	K13248 PHOSPHO2; pyridoxal phosphate phosphatase PHOSPHO2 [EC:3.1.3.74]	Putative Phosphatase	Pyridoxal phosphate phosphatase PHOSPHO2 OS=Homo sapiens GN=PHOSPHO2 PE=1 SV=1	pyridoxal phosphate phosphatase PHOSPHO2
TRINITY_DN279786_c0_g1	10.00 | 1.42	8.00 | 1.17	29.00 | 3.91	17.00 | 2.67	82.00 | 11.99	33.00 | 4.98	9.00 | 1.53	7.00 | 1.24	0.00 | 0.00	0.528779	0.999974			-1.42234	0.299866	--	K12407 GCK; glucokinase [EC:2.7.1.2]	--	--	--
TRINITY_DN106730_c0_g1	872.00 | 18.92	444.00 | 9.84	1045.00 | 24.88	459.00 | 11.64	978.00 | 25.74	997.00 | 26.57	308.00 | 8.28	891.00 | 22.51	1277.00 | 28.56	0.101171	0.999974	0.352988	0.925188	0.286463	0.783396	Molecular Function:nucleic acid binding;; Molecular Function:protein binding;;	--	TPR repeat	Tetratricopeptide repeat protein 14 OS=Mus musculus GN=Ttc14 PE=1 SV=2	tetratricopeptide repeat 14
TRINITY_DN59751_c0_g1	482.00 | 17.51	157.00 | 5.88	165.00 | 5.67	244.00 | 9.68	151.00 | 5.61	150.00 | 5.74	122.00 | 5.22	110.00 | 4.36	173.00 | 6.04	0.146385	0.999974	0.0408233	0.998438	-0.142824	0.911802	Cellular Component:nucleoplasm;; Molecular Function:RNA polymerase II proximal promoter sequence-specific DNA binding;; Molecular Function:transcriptional repressor activity, RNA polymerase II proximal promoter sequence-specific DNA binding;; Molecular Function:transcription corepressor activity;; Molecular Function:co-SMAD binding;; Biological Process:negative regulation of transcription by RNA …	K19383 TGIF1; homeobox protein TGIF1	Homeobox KN domain	Homeobox protein TGIF1 OS=Pan troglodytes GN=TGIF1 PE=2 SV=1	homeobox TGIF1 isoform X1
TRINITY_DN101460_c0_g1	11.00 | 0.42	7.00 | 0.27	18.00 | 0.65	23.00 | 0.95	26.00 | 1.01	34.00 | 1.36	5.00 | 0.22	8.00 | 0.33	10.00 | 0.36	0.589663	0.999974			-1.22321	0.261987
TRINITY_DN84814_c0_g1	1442.00 | 39.86	1920.00 | 54.69	1851.00 | 48.42	1102.00 | 33.24	1813.00 | 51.24	1604.00 | 46.71	948.00 | 30.80	1506.00 | 44.95	1481.00 | 38.93	-0.329446	0.999974	-0.222256	0.946451	0.162926	0.833206	Cellular Component:basement membrane;; Cellular Component:extracellular space;; Cellular Component:mitochondrion;; Cellular Component:plasma membrane;; Cellular Component:cell surface;; Cellular Component:nuclear matrix;; Cellular Component:platelet alpha granule membrane;; Cellular Component:platelet alpha granule lumen;; Cellular Component:endocytic vesicle lumen;; Molecular Function:calcium io…	--	Secreted protein acidic and rich in cysteine Ca binding region;; Follistatin/Osteonectin-like EGF domainKazal-type serine protease inhibitor domain	SPARC OS=Bos taurus GN=SPARC PE=1 SV=2	SPARC isoform X1
TRINITY_DN127399_c0_g1	13.00 | 1.43	11.00 | 1.25	16.00 | 1.67	14.00 | 1.70	6.00 | 0.68	18.00 | 2.10	3.00 | 0.39	47.00 | 6.19	50.00 | 5.79			0.728118	0.835643	1.05571	0.452145
TRINITY_DN96141_c0_g1	9.00 | 0.30	29.00 | 0.98	39.00 | 1.21	33.00 | 1.18	52.00 | 1.75	26.00 | 0.90	13.00 | 0.50	11.00 | 0.39	25.00 | 0.78	0.0733425	0.999974	-0.531202	0.902501	-0.730924	0.534747	Cellular Component:cytosol;; Cellular Component:integral component of plasma membrane;; Cellular Component:cell surface;; Molecular Function:protein binding;; Molecular Function:C-C chemokine receptor activity;; Biological Process:chemotaxis;; Biological Process:immune response;; Biological Process:positive regulation of cytosolic calcium ion concentration;; Biological Process:chemokine-mediated …	K04185 CCR10; C-C chemokine receptor type 10	7 transmembrane receptor (rhodopsin family)	C-C chemokine receptor type 10 OS=Mus musculus GN=Ccr10 PE=1 SV=2	C-C chemokine receptor type 10
TRINITY_DN94289_c0_g1	77.33 | 4.15	49.00 | 2.69	76.00 | 3.64	35.32 | 2.04	83.85 | 4.29	34.00 | 1.86	59.00 | 3.71	63.00 | 3.43	66.00 | 3.12	-0.180788	0.999974	0.310171	0.946451	0.607259	0.57425	Molecular Function:binding;;	--	Zinc finger, C2H2 type	--	zinc finger 775
TRINITY_DN95071_c0_g1	18.00 | 0.38	15.00 | 0.37	38.00 | 0.77	25.00 | 0.61	85.00 | 1.83	15.00 | 0.33	17.00 | 0.44	5.00 | 0.13	34.00 | 0.74	0.276962	0.999974	-0.0965041	0.998099	-0.598778	0.696543	Cellular Component:Golgi membrane;; Molecular Function:keratan sulfotransferase activity;; Biological Process:galactose metabolic process;; Biological Process:keratan sulfate metabolic process;;	K01022 CHST1; keratan sulfate 6-sulfotransferase 1 [EC:2.8.2.21]	Sulfotransferase domain	Carbohydrate sulfotransferase 1 OS=Rattus norvegicus GN=Chst1 PE=2 SV=1	carbohydrate sulfotransferase 1
TRINITY_DN113750_c1_g1	1874.99 | 134.88	2991.93 | 178.32	5420.80 | 369.96	1866.00 | 176.16	3294.00 | 237.25	4652.00 | 331.88	1425.00 | 159.72	7464.00 | 777.12	5043.00 | 388.45	-0.319922	0.999974	0.346062	0.940324	0.743181	0.466883	Cellular Component:endoplasmic reticulum membrane;; Cellular Component:integral component of membrane;; Molecular Function:triglyceride lipase activity;; Molecular Function:serine hydrolase activity;; Molecular Function:deacetylase activity;; Biological Process:positive regulation of triglyceride catabolic process;;	K13616 AADAC; arylacetamide deacetylase [EC:3.1.1.3]	alpha/beta hydrolase fold	Arylacetamide deacetylase OS=Mus musculus GN=Aadac PE=1 SV=3	arylacetamide deacetylase
TRINITY_DN5244_c0_g1	10.00 | 0.45	4.00 | 0.19	17.00 | 0.73	5.00 | 0.25	19.00 | 0.88	20.00 | 0.95	2.00 | 0.11	2.00 | 0.10	10.00 | 0.44	0.165789	0.999974			-0.866922	0.567457
TRINITY_DN109228_c1_g4	7.00 | 0.40	9.00 | 0.54	15.00 | 0.82	24.00 | 1.52	15.00 | 0.89	32.00 | 1.95	13.00 | 0.89	32.00 | 2.07	43.00 | 2.45	0.454023	0.999974	1.0055	0.615829	0.461358	0.724813
TRINITY_DN90154_c0_g1	1.00 | 0.03	1.00 | 0.03	20.00 | 0.54	4.00 | 0.12	20.00 | 0.58	25.00 | 0.75	2.00 | 0.07	0.00 | 0.00	6.00 | 0.16	0.174958	0.999974			-1.22375	0.401634
TRINITY_DN40010_c0_g1	17.00 | 1.20	4.00 | 0.29	17.00 | 1.14	13.00 | 1.01	16.00 | 1.16	21.00 | 1.56	2.00 | 0.17	27.00 | 2.16	24.00 | 1.69			0.450226	0.930689	0.236827	0.89909
TRINITY_DN101160_c1_g1	82.00 | 2.78	65.00 | 2.27	55.00 | 1.76	62.00 | 2.29	50.00 | 1.73	68.00 | 2.43	39.00 | 1.55	24.00 | 0.88	43.00 | 1.40	-0.022159	0.999974	-0.337137	0.953943	-0.353377	0.770255
TRINITY_DN104448_c0_g1	3296.00 | 46.41	5193.00 | 75.32	7151.00 | 95.22	4811.00 | 73.77	7127.99 | 102.53	9576.00 | 141.87	3479.00 | 57.45	5524.00 | 82.65	5163.00 | 68.05	0.146475	0.999974	-0.05294	0.998099	-0.197873	0.80434	Cellular Component:cytosol;; Cellular Component:plasma membrane;; Cellular Component:myofibril;; Cellular Component:actin cap;; Molecular Function:actin binding;; Molecular Function:calmodulin binding;; Molecular Function:tropomyosin binding;; Molecular Function:myosin binding;; Biological Process:movement of cell or subcellular component;; Biological Process:muscle contraction;; Cellular Compone…	K12327 CALD1; caldesmon	Caldesmon	Non-muscle caldesmon OS=Rattus norvegicus GN=Cald1 PE=1 SV=1	caldesmon isoform X5
TRINITY_DN95904_c0_g1	9.00 | 0.16	26.00 | 0.48	33.00 | 0.56	5.00 | 0.10	9.00 | 0.17	44.00 | 0.83	19.00 | 0.40	8.00 | 0.15	9.00 | 0.15	-0.277947	0.999974	-0.481952	0.921934	-0.0387291	0.987327
TRINITY_DN306088_c0_g1	8.00 | 0.50	6.00 | 0.39	42.00 | 2.49	9.00 | 0.62	23.00 | 1.47	19.00 | 1.25	3.00 | 0.22	7.00 | 0.49	33.00 | 2.05	-0.153081	0.999974	-0.223246	0.991451	-0.0498855	0.982024
TRINITY_DN192218_c0_g1	34.04 | 2.88	14.00 | 1.22	58.00 | 4.65	30.00 | 2.79	57.00 | 4.94	46.00 | 4.11	9.00 | 0.90	29.00 | 2.84	62.00 | 5.34	0.20776	0.999974	0.0955298	0.998099	-0.159733	0.918585
TRINITY_DN82843_c0_g1	21.00 | 0.76	30.00 | 1.12	31.00 | 1.06	21.00 | 0.83	24.00 | 0.89	24.00 | 0.92	13.00 | 0.56	26.00 | 1.03	30.00 | 1.05	-0.247594	0.999974	-0.110417	0.998099	0.254348	0.856216
TRINITY_DN256543_c0_g1	115.97 | 4.94	138.00 | 6.07	167.00 | 6.74	128.00 | 5.97	148.00 | 6.46	210.00 | 9.44	102.00 | 5.12	148.00 | 6.94	150.00 | 6.19	0.0390812	0.999974	0.107875	0.9973	0.0837624	0.933325	Cellular Component:lysosome;; Cellular Component:endoplasmic reticulum membrane;; Cellular Component:integral component of membrane;; Cellular Component:COPII vesicle coat;; Cellular Component:endoplasmic reticulum-Golgi intermediate compartment membrane;; Biological Process:regulation of ATPase activity;; Biological Process:vacuolar proton-transporting V-type ATPase complex assembly;;	--	VMA21-like domain	Vacuolar ATPase assembly integral membrane protein VMA21 OS=Homo sapiens GN=VMA21 PE=1 SV=1	vacuolar ATPase assembly integral membrane VMA21
TRINITY_DN78024_c0_g1	866.00 | 14.14	469.00 | 7.90	624.00 | 9.65	411.00 | 7.31	706.00 | 11.78	720.00 | 12.39	412.00 | 7.90	224.00 | 3.92	242.00 | 3.70	0.101156	0.999974	-0.360355	0.930689	-0.484641	0.641018	Cellular Component:nucleus;; Cellular Component:endoplasmic reticulum;; Cellular Component:postsynaptic density;; Cellular Component:cell junction;; Cellular Component:dendrite;; Cellular Component:postsynaptic membrane;; Cellular Component:messenger ribonucleoprotein complex;; Molecular Function:nucleotide binding;; Molecular Function:translation repressor activity, mRNA regulatory element bindi…	K02602 CPEB; cytoplasmic polyadenylation element-binding protein	Cytoplasmic polyadenylation element-binding protein ZZ domainRNA recognition motif	Cytoplasmic polyadenylation element-binding protein 4 OS=Mus musculus GN=Cpeb4 PE=1 SV=1	cytoplasmic polyadenylation element-binding 4 isoform X1
TRINITY_DN81105_c0_g1	8081.98 | 124.69	8719.98 | 138.58	8754.98 | 127.74	11222.98 | 188.59	7825.97 | 123.35	7216.98 | 117.17	15915.95 | 288.02	5918.00 | 97.17	9046.00 | 130.84	0.0309788	0.999974	0.522823	0.880976	0.550399	0.642219	Cellular Component:membrane;; Cellular Component:NELF complex;; Biological Process:transcription, DNA-templated;; Biological Process:negative regulation of transcription, DNA-templated;;	K15181 TH1L; negative elongation factor C/D	TH1 proteinPapain family cysteine protease	Negative elongation factor D OS=Mus musculus GN=Nelfcd PE=1 SV=2	negative elongation factor C D isoform X1
TRINITY_DN89775_c0_g1	233.00 | 16.64	364.00 | 26.84	322.00 | 21.81	297.00 | 23.29	324.97 | 23.81	227.00 | 17.14	195.00 | 16.49	335.00 | 27.24	302.00 | 21.62	-0.210672	0.999974	-0.0284024	0.999744	0.260889	0.790378	Cellular Component:nucleus;; Cellular Component:mitochondrial intermembrane space;; Cellular Component:Golgi apparatus;; Cellular Component:centrosome;; Cellular Component:cytosol;; Cellular Component:extracellular exosome;; Molecular Function:GTPase activity;; Molecular Function:protein binding;; Molecular Function:GTP binding;; Molecular Function:GDP binding;; Biological Process:cell cycle;; Bi…	K07943 ARL2; ADP-ribosylation factor-like protein 2	ADP-ribosylation factor family	ADP-ribosylation factor-like protein 2 OS=Mus musculus GN=Arl2 PE=1 SV=1	ADP-ribosylation factor 2
TRINITY_DN111075_c0_g2	314.00 | 4.13	287.00 | 3.88	298.00 | 3.70	780.00 | 11.16	221.00 | 2.97	234.00 | 3.23	649.00 | 10.00	219.00 | 3.05	185.00 | 2.27	0.311751	0.999974	0.533246	0.901426	0.122719	0.94691	Cellular Component:nucleus;; Cellular Component:integrin complex;; Cellular Component:external side of plasma membrane;; Cellular Component:extracellular exosome;; Molecular Function:opsonin binding;; Molecular Function:heparin binding;; Molecular Function:heparan sulfate proteoglycan binding;; Molecular Function:metal ion binding;; Molecular Function:protein heterodimerization activity;; Biologi…	K06461 ITGAM; integrin alpha M	von Willebrand factor type A domain;; FG-GAP repeat;; Integrin alphaIntegrin alpha cytoplasmic region	Integrin alpha-M OS=Mus musculus GN=Itgam PE=1 SV=2	integrin alpha-M isoform X2
TRINITY_DN51413_c0_g1	44.00 | 2.53	13.00 | 0.77	20.00 | 1.09	37.00 | 2.33	13.00 | 0.76	22.00 | 1.33	36.00 | 2.44	34.00 | 2.18	52.00 | 2.94	0.270497	0.999974	1.21006	0.339305	0.812483	0.502693	Cellular Component:nucleolus;; Cellular Component:membrane;; Molecular Function:GTP binding;; Biological Process:transcription, DNA-templated;; Biological Process:small GTPase mediated signal transduction;; Biological Process:positive regulation of transcription by RNA polymerase I;;	K07852 RASL11A; Ras-like protein family member 11A	Ras family	Ras-like protein family member 11A OS=Rattus norvegicus GN=Rasl11a PE=2 SV=2	ras family member 11A
TRINITY_DN8021_c0_g1	16.00 | 1.25	22.00 | 1.77	43.00 | 2.98	9.00 | 0.77	49.00 | 3.92	22.00 | 1.73	12.00 | 1.11	5.00 | 0.45	22.00 | 1.73	-0.153421	0.999974	-0.598372	0.888175	-0.473406	0.767849
TRINITY_DN97143_c0_g1	421.00 | 4.65	300.00 | 3.39	299.00 | 3.07	231.00 | 2.76	193.52 | 2.16	242.00 | 2.82	259.00 | 3.38	249.00 | 2.90	296.00 | 3.04	-0.327754	0.999974	0.146074	0.990305	0.579852	0.457955	Cellular Component:mitochondrion;; Cellular Component:endoplasmic reticulum membrane;; Cellular Component:integral component of membrane;; Cellular Component:endoplasmic reticulum-Golgi intermediate compartment membrane;; Cellular Component:presynapse;; Molecular Function:protein binding;; Biological Process:age-dependent response to oxidative stress;; Biological Process:phospholipid metabolic pr…	K12360 CLN8; ceroid-lipofuscinosis neuronal protein 8	TLC domain	Protein CLN8 OS=Mus musculus GN=Cln8 PE=1 SV=1	CLN8
TRINITY_DN55622_c0_g1	27.00 | 1.93	5.00 | 0.37	42.00 | 2.85	14.00 | 1.10	37.00 | 2.72	48.00 | 3.63	24.00 | 2.03	4.00 | 0.33	13.00 | 0.93	0.221489	0.999974	-0.0654281	0.998438	-0.49549	0.75645	Cellular Component:membrane;; Molecular Function:ATP binding;;	K10574 UBE2B; ubiquitin-conjugating enzyme E2 B [EC:2.3.2.23]	--	--	Ubiquitin-conjugating enzyme E2 B, partial
TRINITY_DN101162_c0_g1	541.00 | 10.66	806.00 | 23.29	1003.00 | 31.37	572.00 | 11.26	1449.00 | 29.17	812.00 | 17.40	804.00 | 16.81	584.00 | 23.01	530.00 | 15.97	-0.0001386	0.999974	-0.0636242	0.998099	-0.0532586	0.971455
TRINITY_DN1835_c0_g1	722.00 | 29.51	910.00 | 38.13	894.00 | 34.38	696.00 | 31.30	902.00 | 37.85	835.00 | 35.80	485.00 | 23.61	681.00 | 30.56	630.00 | 25.08	-0.163469	0.999974	-0.259223	0.930776	-0.0646281	0.943325	Cellular Component:nucleus;; Cellular Component:cytoplasm;; Cellular Component:Elongator holoenzyme complex;; Biological Process:transcription, DNA-templated;; Biological Process:regulation of transcription, DNA-templated;; Biological Process:positive regulation of cell migration;;	--	Elongator subunit Iki1	Elongator complex protein 5 OS=Rattus norvegicus GN=Elp5 PE=2 SV=1	elongator complex 5 isoform X1
TRINITY_DN106161_c0_g1	6.00 | 0.11	8.00 | 0.15	67.00 | 1.16	6.00 | 0.12	81.00 | 1.52	34.00 | 0.66	3.00 | 0.06	3.00 | 0.06	19.00 | 0.33	0.0470099	0.999974			-1.28219	0.349947
TRINITY_DN102004_c1_g1	0.00 | 0.00	34.00 | 3.41	31.00 | 2.66	1.00 | 0.09	17.00 | 1.75	0.00 | 0.00	2.00 | 0.20	3.00 | 0.41	5.00 | 0.61	-0.507278	0.999974	-1.68593	0.133006
TRINITY_DN110783_c4_g1	275.00 | 10.76	227.00 | 9.21	224.00 | 8.81	253.00 | 10.92	311.00 | 13.94	269.00 | 12.93	147.00 | 7.16	270.00 | 11.40	320.00 | 12.00	0.205045	0.999974	0.330919	0.908308	0.112511	0.905386	Cellular Component:EKC/KEOPS complex;; Cellular Component:nucleoplasm;; Cellular Component:cytosol;; Cellular Component:membrane;; Molecular Function:p53 binding;; Molecular Function:protein serine/threonine kinase activity;; Molecular Function:ATP binding;; Molecular Function:hydrolase activity;; Biological Process:protein phosphorylation;; Biological Process:tRNA processing;; Biological Process…	K08851 TP53RK; TP53 regulating kinase and related kinases [EC:2.7.11.1]	Lipopolysaccharide kinase (Kdo/WaaP) family	TP53-regulating kinase OS=Homo sapiens GN=TP53RK PE=1 SV=2	TP53-regulating kinase
TRINITY_DN101165_c0_g1	81.00 | 2.76	52.00 | 1.83	64.00 | 2.07	22.00 | 0.82	58.00 | 2.02	81.00 | 2.91	44.00 | 1.77	85.00 | 3.16	128.00 | 4.19	-0.135689	0.999974	0.662236	0.744579	0.899295	0.340837
TRINITY_DN112160_c2_g1	0.00 | 0.00	16.00 | 0.53	60.00 | 1.73	5.00 | 0.17	56.00 | 1.70	60.00 | 1.92	3.00 | 0.10	1.00 | 0.04	9.00 | 0.28	0.0168646	0.999974			-1.77683	0.146801
TRINITY_DN111085_c3_g1	4.00 | 0.14	88.00 | 2.52	108.00 | 3.46	94.00 | 5.31	81.00 | 2.88	187.00 | 10.66	6.00 | 0.21	16.00 | 0.67	58.00 | 2.28	0.173507	0.999974	-1.15175	0.495907	-1.61181	0.09761
TRINITY_DN97970_c0_g1	25.62 | 20.23	200.58 | 168.25	171.56 | 132.87	76.45 | 72.97	33.43 | 28.40	42.49 | 37.41	36.35 | 38.23	90.98 | 179.08	33.53 | 57.45	-1.01827	0.999974	-1.09782	0.456514	0.306815	0.844204	Cellular Component:endoplasmic reticulum membrane;; Cellular Component:integral component of membrane;; Cellular Component:organelle membrane;; Molecular Function:iron ion binding;; Molecular Function:steroid hydroxylase activity;; Molecular Function:heme binding;; Molecular Function:aromatase activity;; Biological Process:female pregnancy;; Biological Process:sensory perception of smell;; Biolog…	K07424 CYP3A; cytochrome P450 family 3 subfamily A [EC:1.14.14.1]	Cytochrome P450	Cytochrome P450 3A9 OS=Rattus norvegicus GN=Cyp3a9 PE=2 SV=2	cytochrome P450 3A9
TRINITY_DN108550_c0_g1	66.00 | 3.25	18.00 | 0.98	51.00 | 1.86	43.00 | 3.30	38.00 | 1.46	26.00 | 1.62	16.00 | 1.32	18.00 | 1.87	3.00 | 0.07	0.101475	0.999974	-0.462035	0.929388	-0.761238	0.600715	Cellular Component:nucleus;; Cellular Component:cytoplasm;; Molecular Function:DNA binding;; Molecular Function:thiol-dependent ubiquitin-specific protease activity;; Molecular Function:zinc ion binding;; Molecular Function:K63-linked polyubiquitin modification-dependent protein binding;; Biological Process:immune response;; Biological Process:protein K11-linked deubiquitination;; Biological Proc…	K11860 OTUD7A_B; OTU domain-containing protein 7 [EC:3.4.19.12]	OTU-like cysteine protease	OTU domain-containing protein 7A OS=Homo sapiens GN=OTUD7A PE=1 SV=1	OTU domain-containing 7A
TRINITY_DN96473_c0_g1	65.01 | 2.77	81.00 | 3.32	178.03 | 7.14	142.01 | 6.43	145.00 | 6.06	110.00 | 4.86	85.00 | 4.23	115.00 | 5.19	146.00 | 5.87	0.0917382	0.999974	0.165377	0.989359	0.0861954	0.938536	Cellular Component:endoplasmic reticulum;; Molecular Function:calcium ion binding;;	--	--	Reticulocalbin-3 OS=Homo sapiens GN=RCN3 PE=1 SV=1	reticulocalbin-3
TRINITY_DN98487_c0_g1	16.00 | 2.03	21.00 | 2.73	54.00 | 6.28	13.00 | 1.64	21.00 | 2.67	33.00 | 5.14	12.39 | 1.65	26.00 | 3.52	21.00 | 4.08	-0.393723	0.999974	-0.375218	0.948061	0.170085	0.914915
TRINITY_DN107580_c1_g1	218.00 | 2.20	268.00 | 2.79	413.00 | 4.06	260.00 | 2.82	404.96 | 4.28	263.00 | 2.78	155.00 | 1.86	180.00 | 3.78	407.00 | 5.67	-0.0979267	0.999974	-0.179599	0.981265	-0.0576458	0.958771	--	--	BCORL-PCGF1-binding domain;; Ankyrin repeats (3 copies)BCL-6 co-repressor, non-ankyrin-repeat region	BCL-6 corepressor OS=Homo sapiens GN=BCOR PE=1 SV=1	--
TRINITY_DN94878_c0_g1	801.00 | 10.89	592.00 | 8.30	737.00 | 9.52	596.00 | 8.80	662.00 | 9.26	900.00 | 12.92	373.00 | 5.98	376.00 | 5.38	387.00 | 4.85	0.0740323	0.999974	-0.405307	0.858048	-0.485664	0.511891	Cellular Component:nucleus;; Cellular Component:cytosol;; Molecular Function:transcription coactivator activity;; Molecular Function:ligase activity;; Molecular Function:ubiquitin protein ligase activity;; Biological Process:ovarian follicle development;; Biological Process:ubiquitin-dependent protein catabolic process;; Biological Process:positive regulation of phosphatidylinositol 3-kinase sign…	K10587 UBE3A; ubiquitin-protein ligase E3 A [EC:2.3.2.26]	Amino-terminal Zinc-binding domain of ubiquitin ligase E3AHECT-domain (ubiquitin-transferase)	Ubiquitin-protein ligase E3A OS=Homo sapiens GN=UBE3A PE=1 SV=4	ubiquitin- ligase E3A isoform X1
TRINITY_DN102671_c0_g1	14.00 | 0.22	12.00 | 0.21	30.00 | 0.47	17.00 | 0.29	46.00 | 0.76	6.00 | 0.10	9.00 | 0.19	1.00 | 0.02	7.00 | 0.10	0.0681251	0.999974			-0.946837	0.533165	Cellular Component:nucleus;; Molecular Function:protein serine/threonine kinase activity;; Molecular Function:ATP binding;; Biological Process:in utero embryonic development;; Biological Process:protein phosphorylation;; Biological Process:cardiac muscle cell development;; Biological Process:respiratory system development;; Biological Process:cardiovascular system development;; Biological Process…	K17531 OBSCN; obscurin-RhoGEF [EC:2.7.11.1]	Immunoglobulin I-set domainProtein kinase domain	Striated muscle-specific serine/threonine-protein kinase OS=Mus musculus GN=Speg PE=1 SV=2	striated muscle-specific serine threonine- kinase isoform X8
TRINITY_DN37943_c0_g1	577.00 | 19.56	622.97 | 21.89	561.00 | 17.88	486.00 | 18.08	582.00 | 20.02	509.00 | 18.00	456.00 | 18.24	538.00 | 19.79	712.00 | 22.93	-0.16757	0.999974	0.195334	0.966417	0.422591	0.510411	Cellular Component:nucleus;; Cellular Component:cytoplasm;; Cellular Component:extracellular exosome;; Molecular Function:thiol-dependent ubiquitin-specific protease activity;; Molecular Function:NEDD8-specific protease activity;; Molecular Function:ubiquitin protein ligase binding;; Molecular Function:ubiquitin binding;; Biological Process:adaptive immune response;; Biological Process:DNA repair…	K09602 OTUB1; ubiquitin thioesterase protein OTUB1 [EC:3.4.19.12]	Peptidase C65 Otubain	Ubiquitin thioesterase OTUB1 OS=Mus musculus GN=Otub1 PE=1 SV=2	Ubiquitin thioesterase OTUB1
TRINITY_DN31454_c0_g1	4.00 | 0.43	4.01 | 0.44	20.00 | 2.02	2.00 | 0.23	31.00 | 3.39	13.00 | 1.47	3.00 | 0.38	1.00 | 0.13	21.00 | 2.34	0.0923048	0.999974	-0.10755	0.998099	-0.354299	0.855006	--	K00830 AGXT; alanine-glyoxylate transaminase / serine-glyoxylate transaminase / serine-pyruvate transaminase [EC:2.6.1.44 2.6.1.45 2.6.1.51]	--	--	--
TRINITY_DN108663_c0_g2	1.00 | 0.05	5.00 | 0.27	29.00 | 1.17	11.00 | 0.62	8.00 | 0.42	36.00 | 1.63	2.00 | 0.12	3.00 | 0.14	4.00 | 0.20	0.0614557	0.999974
TRINITY_DN60974_c0_g1	3.00 | 0.34	27.00 | 3.13	73.00 | 7.78	13.00 | 1.61	9.00 | 1.04	4.00 | 0.48	3.00 | 0.40	0.00 | 0.00	0.00 | 0.00	-0.962886	0.999974	-1.62766	0.143673
TRINITY_DN94405_c0_g1	773.85 | 9.77	496.00 | 6.50	663.00 | 7.98	382.00 | 5.28	754.00 | 9.73	474.00 | 6.31	545.00 | 8.06	507.00 | 6.82	1039.00 | 12.33	-0.112817	0.999974	0.50454	0.722048	0.658494	0.35483	Cellular Component:endoplasmic reticulum;; Cellular Component:trans-Golgi network;; Cellular Component:integral component of membrane;; Molecular Function:sphingomyelin phosphodiesterase activity;; Molecular Function:metal ion binding;; Molecular Function:sphingomyelin phosphodiesterase D activity;; Biological Process:sphingomyelin catabolic process;; Biological Process:glycerophospholipid catabo…	K12353 SMPD4; sphingomyelin phosphodiesterase 4 [EC:3.1.4.12]	Mitochondrial-associated sphingomyelin phosphodiesterase	Sphingomyelin phosphodiesterase 4 OS=Mus musculus GN=Smpd4 PE=1 SV=2	sphingomyelin phosphodiesterase 4 isoform X1
TRINITY_DN115487_c0_g1	28.79 | 0.70	36.00 | 0.95	66.89 | 1.44	20.00 | 0.49	45.00 | 1.19	68.76 | 1.64	24.00 | 0.65	62.00 | 2.36	75.00 | 2.46	-0.153602	0.999974	0.264425	0.975368	0.527745	0.646882
TRINITY_DN72276_c0_g1	302.00 | 13.19	111.00 | 5.37	97.00 | 4.11	81.00 | 3.90	147.00 | 6.65	101.00 | 4.81	77.00 | 4.09	72.00 | 3.84	103.00 | 5.22	-0.00330135	0.999974	-0.0165509	0.999744	-0.00773278	0.996229	Cellular Component:intracellular;; Cellular Component:plasma membrane;; Cellular Component:integral component of membrane;; Molecular Function:intracellular calcium activated chloride channel activity;; Biological Process:chloride transmembrane transport;;	K19502 ANO8; anoctamin-8	Calcium-activated chloride channel	Anoctamin-8 OS=Homo sapiens GN=ANO8 PE=1 SV=3	anoctamin-8 isoform X1
TRINITY_DN6199_c0_g1	37.00 | 1.12	18.00 | 0.56	34.00 | 0.98	9.00 | 0.30	39.00 | 1.21	42.00 | 1.34	4.00 | 0.14	22.00 | 0.72	71.00 | 2.06	0.0624589	0.999974	0.233206	0.990305	0.222618	0.90527
TRINITY_DN41388_c0_g1	1258.00 | 18.48	1288.00 | 19.52	1501.94 | 20.80	1394.99 | 22.29	1009.00 | 15.07	1470.00 | 22.64	1223.00 | 21.13	765.00 | 11.98	1100.00 | 15.05	-0.0711772	0.999974	-0.0502338	0.998308	0.0533949	0.968415	Cellular Component:nucleus;; Cellular Component:cytoplasm;; Cellular Component:lipid droplet;; Molecular Function:protein serine/threonine kinase activity;; Molecular Function:interleukin-1 receptor binding;; Molecular Function:ATP binding;; Molecular Function:heat shock protein binding;; Molecular Function:protein homodimerization activity;; Molecular Function:protein heterodimerization activity…	K04730 IRAK1; interleukin-1 receptor-associated kinase 1 [EC:2.7.11.1]	Death domainProtein kinase domain	Interleukin-1 receptor-associated kinase 1 OS=Mus musculus GN=Irak1 PE=1 SV=3	interleukin-1 receptor-associated kinase 1 isoform X2
TRINITY_DN110511_c1_g1	41.00 | 1.03	82.00 | 2.22	128.00 | 3.02	49.00 | 1.37	107.00 | 2.53	82.00 | 2.14	30.00 | 0.89	58.00 | 1.45	75.00 | 1.63	-0.318653	0.999974	-0.558364	0.819385	-0.194038	0.867996	--	--	Conserved region of unknown function on GLTSCR protein	Glioma tumor suppressor candidate region gene 1 protein OS=Homo sapiens GN=GLTSCR1 PE=1 SV=2	--
TRINITY_DN112190_c0_g1	165.00 | 4.10	207.00 | 6.12	152.00 | 3.12	229.00 | 5.28	270.00 | 7.10	150.00 | 4.03	268.00 | 7.77	177.00 | 5.00	270.00 | 7.31	0.14701	0.999974	0.591957	0.808847	0.446912	0.663578	Cellular Component:Golgi apparatus;; Cellular Component:integral component of membrane;; Molecular Function:zinc ion binding;; Molecular Function:protein-cysteine S-palmitoyltransferase activity;; Biological Process:protein palmitoylation;; Biological Process:cellular protein localization;; Biological Process:obsolete acyl-carrier-protein biosynthetic process;;	--	DHHC palmitoyltransferase	Palmitoyltransferase ZDHHC18 OS=Homo sapiens GN=ZDHHC18 PE=1 SV=2	palmitoyltransferase ZDHHC18
TRINITY_DN86745_c0_g1	13.00 | 0.34	5.00 | 0.16	17.00 | 0.47	7.00 | 0.22	25.00 | 0.70	18.00 | 0.53	8.00 | 0.29	1.00 | 0.03	6.00 | 0.18	0.227109	0.999974			-0.780315	0.615619	Molecular Function:phosphatidylinositol-4,5-bisphosphate binding;; Molecular Function:beta-catenin binding;; Biological Process:Wnt signaling pathway;; Biological Process:anatomical structure development;; Biological Process:negative regulation of canonical Wnt signaling pathway;; Cellular Component:catenin complex;;	--	WTX protein	APC membrane recruitment protein 2 OS=Mus musculus GN=Amer2 PE=1 SV=2	APC membrane recruitment 2 isoform X1
TRINITY_DN71929_c0_g1	295.00 | 7.87	459.00 | 12.61	402.00 | 10.14	439.00 | 12.77	439.00 | 11.97	272.00 | 7.64	205.00 | 6.42	179.00 | 5.15	190.00 | 4.81	-0.113377	0.999974	-0.714348	0.645038	-0.576972	0.546168	Cellular Component:bicellular tight junction;; Cellular Component:integral component of membrane;; Cellular Component:apicolateral plasma membrane;; Cellular Component:cortical actin cytoskeleton;; Cellular Component:paranode region of axon;; Cellular Component:Schmidt-Lanterman incisure;; Cellular Component:extracellular exosome;; Molecular Function:structural molecule activity;; Molecular Funct…	K06087 CLDN; claudin	PMP-22/EMP/MP20/Claudin family	Claudin-5 OS=Mus musculus GN=Cldn5 PE=1 SV=2	claudin-5
TRINITY_DN107027_c0_g1	10.00 | 0.26	15.00 | 0.42	23.00 | 0.57	95.00 | 2.80	32.00 | 0.87	10.00 | 0.29	16.00 | 0.52	13.00 | 0.39	10.00 | 0.26	0.460617	0.999974	-0.0666702	0.998438	-1.04199	0.460846	Molecular Function:metallopeptidase activity;; Molecular Function:zinc ion binding;; Biological Process:proteolysis;;	K06974 amzA; archaemetzincin [EC:3.4.-.-]	--	Archaemetzincin-1 OS=Rattus norvegicus GN=Amz1 PE=2 SV=1	archaemetzincin-1
TRINITY_DN107076_c2_g1	203.00 | 2.45	428.00 | 5.66	723.00 | 8.87	552.00 | 7.60	673.00 | 8.80	558.00 | 7.41	197.00 | 3.06	329.00 | 4.60	434.00 | 5.46	0.071916	0.999974	-0.501653	0.708932	-0.574985	0.372473	Cellular Component:nucleus;; Molecular Function:nucleic acid binding;; Molecular Function:identical protein binding;; Molecular Function:metal ion binding;;	--	C2H2-type zinc finger;; C2H2-type zinc fingerZinc-finger of C2H2 type	Zinc finger protein 408 OS=Homo sapiens GN=ZNF408 PE=1 SV=1	zinc finger 408
TRINITY_DN107375_c0_g1	1027.00 | 22.32	1067.00 | 23.90	1390.59 | 28.59	773.00 | 18.32	952.00 | 21.15	1277.00 | 29.23	827.00 | 21.11	773.00 | 18.02	803.00 | 16.48	-0.280496	0.999974	-0.215969	0.961833	0.101254	0.918693	Cellular Component:ESCRT III complex;; Molecular Function:protein transporter activity;; Biological Process:cell separation after cytokinesis;; Biological Process:nucleus organization;; Biological Process:mitotic metaphase plate congression;; Biological Process:protein transport;; Biological Process:late endosome to vacuole transport;;	K15053 CHMP7; charged multivesicular body protein 7	Snf7	Charged multivesicular body protein 7 OS=Homo sapiens GN=CHMP7 PE=1 SV=1	charged multivesicular body 7
TRINITY_DN115080_c0_g1	143.87 | 8.91	254.89 | 6.98	268.00 | 9.37	151.00 | 4.45	273.00 | 7.55	354.00 | 21.26	116.00 | 4.33	125.00 | 3.58	201.00 | 5.08	-0.0863925	0.999974	-0.498338	0.776743	-0.409452	0.595453	Cellular Component:nucleus;; Cellular Component:cytoplasm;; Molecular Function:nucleotide binding;; Molecular Function:RNA binding;; Molecular Function:poly(A)-specific ribonuclease activity;; Molecular Function:protein kinase binding;; Molecular Function:metal ion binding;; Biological Process:nuclear-transcribed mRNA catabolic process, nonsense-mediated decay;; Biological Process:nuclear-transcr…	K01148 PARN; poly(A)-specific ribonuclease [EC:3.1.13.4]	RNA binding domainCAF1 family ribonuclease	Poly(A)-specific ribonuclease PARN OS=Mus musculus GN=Parn PE=1 SV=1	poly(A)-specific ribonuclease PARN isoform X1
TRINITY_DN82704_c0_g1	4.00 | 0.33	19.00 | 1.70	16.00 | 1.00	18.00 | 1.87	16.00 | 1.08	14.00 | 1.93	4.00 | 0.41	7.00 | 0.52	9.00 | 0.59	-0.0648704	0.999974
TRINITY_DN114974_c3_g1	2929.00 | 12.99	1845.00 | 8.42	2016.40 | 8.45	3082.41 | 14.86	2144.94 | 9.71	1600.00 | 7.46	2464.00 | 12.79	1855.00 | 8.64	1762.27 | 7.23	0.201359	0.999974	0.402384	0.902137	0.168406	0.902292	Cellular Component:collagen type IV trimer;; Cellular Component:intracellular membrane-bounded organelle;; Cellular Component:extracellular exosome;; Molecular Function:extracellular matrix structural constituent;; Biological Process:transcription, DNA-templated;; Biological Process:negative regulation of angiogenesis;; Biological Process:endodermal cell differentiation;; Biological Process:cellu…	K06237 COL4A; collagen, type IV, alpha	C-terminal tandem repeated domain in type 4 procollagenCollagen triple helix repeat (20 copies)	Collagen alpha-2(IV) chain OS=Homo sapiens GN=COL4A2 PE=1 SV=4	collagen alpha-2(IV) chain
TRINITY_DN113974_c0_g1	5.00 | 0.69	7.00 | 1.71	23.00 | 4.91	3.00 | 0.46	15.00 | 3.50	19.00 | 3.97	4.00 | 0.66	7.00 | 1.93	7.00 | 1.62	-0.10404	0.999974
TRINITY_DN111842_c9_g1	1739.00 | 23.23	1198.00 | 16.36	1347.00 | 17.48	1348.00 | 19.08	1392.93 | 18.88	1053.00 | 14.77	1196.00 | 18.46	1037.00 | 14.70	2089.00 | 26.54	0.00528067	0.999974	0.416796	0.826783	0.433167	0.597802	Cellular Component:mitochondrial inner membrane;; Cellular Component:integral component of membrane;; Cellular Component:extracellular exosome;;	K09531 DNAJC11; DnaJ homolog subfamily C member 11	Domain of unknown function (DUF3395)DnaJ domain	DnaJ homolog subfamily C member 11 OS=Mus musculus GN=Dnajc11 PE=1 SV=2	dnaJ homolog subfamily C member 11
TRINITY_DN92357_c0_g1	3.00 | 0.21	8.00 | 0.57	20.00 | 1.30	7.00 | 0.53	13.00 | 0.91	23.00 | 1.67	1.00 | 0.08	4.00 | 0.31	2.00 | 0.14	0.00879774	0.999974
TRINITY_DN69164_c0_g1	46.40 | 7.75	13.00 | 2.24	35.47 | 5.68	20.00 | 4.08	27.00 | 5.11	33.00 | 5.89	10.00 | 2.16	6.00 | 1.20	6.00 | 1.06	0.107415	0.999974			-1.07834	0.375549	Cellular Component:condensed nuclear chromosome;; Cellular Component:nucleoplasm;; Cellular Component:cytoskeleton;; Cellular Component:plasma membrane;; Cellular Component:brush border;; Cellular Component:cell-cell junction;; Cellular Component:cell cortex;; Molecular Function:structural molecule activity;;	K18622 ADD; adducin	--	Gamma-adducin OS=Homo sapiens GN=ADD3 PE=1 SV=1	gamma-adducin isoform X1
TRINITY_DN91675_c0_g1	47.00 | 0.67	28.00 | 0.41	42.00 | 0.57	22.00 | 0.34	76.00 | 1.11	16.00 | 0.24	21.00 | 0.35	11.00 | 0.17	2.00 | 0.03	0.0391761	0.999974	-0.497914	0.918913	-0.708151	0.65374	Cellular Component:plasma membrane;; Cellular Component:integral component of membrane;; Molecular Function:calcium ion binding;; Biological Process:homophilic cell adhesion via plasma membrane adhesion molecules;; Biological Process:brain development;;	K16499 PCDHD2; protocadherin delta 2	Cadherin domainCadherin-like	Protocadherin-19 OS=Homo sapiens GN=PCDH19 PE=1 SV=3	protocadherin-19 isoform X3
TRINITY_DN86186_c0_g1	95.00 | 4.83	8.00 | 0.42	31.00 | 1.49	7.00 | 0.39	40.00 | 2.08	29.00 | 1.56	25.00 | 1.50	21.00 | 1.18	28.00 | 1.39	0.14683	0.999974	0.497573	0.91391	0.345997	0.821406
TRINITY_DN114069_c127_g1	18096.97 | 413.65	3030.99 | 71.28	3318.00 | 71.54	3237.99 | 80.67	2454.00 | 57.21	2483.00 | 59.53	6352.99 | 170.39	3763.00 | 92.37	3305.00 | 71.37	-0.135925	0.999974	0.757216	0.69191	0.998402	0.295677	Cellular Component:basement membrane;; Cellular Component:nucleus;; Cellular Component:platelet dense granule lumen;; Cellular Component:extracellular exosome;; Molecular Function:protease binding;; Molecular Function:metalloendopeptidase inhibitor activity;; Molecular Function:metal ion binding;; Biological Process:platelet degranulation;; Biological Process:central nervous system development;; …	K16866 TIMP3; metalloproteinase inhibitor 3	Tissue inhibitor of metalloproteinase	Metalloproteinase inhibitor 3 OS=Homo sapiens GN=TIMP3 PE=1 SV=2	metallo ase inhibitor 3
TRINITY_DN104411_c0_g1	252.00 | 6.66	160.00 | 4.35	243.00 | 6.08	180.00 | 5.19	292.00 | 7.88	294.00 | 8.19	157.00 | 4.88	189.00 | 5.40	271.00 | 6.82	0.268051	0.999974	0.318258	0.899089	0.0416623	0.962726	Cellular Component:endoplasmic reticulum;; Cellular Component:perinuclear region of cytoplasm;; Molecular Function:cytochrome-b5 reductase activity, acting on NAD(P)H;; Molecular Function:NAD(P)H oxidase activity;; Molecular Function:heme binding;; Molecular Function:metal ion binding;; Molecular Function:FAD binding;; Biological Process:generation of precursor metabolites and energy;; Biological…	K00326 E1.6.2.2; cytochrome-b5 reductase [EC:1.6.2.2]	Oxidoreductase NAD-binding domain;; Oxidoreductase FAD-binding domain;; CS domainCytochrome b5-like Heme/Steroid binding domain	Cytochrome b5 reductase 4 OS=Rattus norvegicus GN=Cyb5r4 PE=1 SV=2	cytochrome b5 reductase 4
TRINITY_DN111040_c0_g1	20.00 | 0.95	9.00 | 0.44	50.00 | 2.24	5.00 | 0.26	21.00 | 1.02	57.00 | 2.85	11.00 | 0.61	11.00 | 0.58	49.00 | 2.26	-0.0333883	0.999974	-0.0117272	0.999744	0.066421	0.975934	--	K17355 TSPAN12; tetraspanin-12	--	--	--
TRINITY_DN103317_c0_g1	1.00 | 0.03	5.00 | 0.15	15.00 | 0.43	3.00 | 0.10	22.00 | 0.68	19.00 | 0.60	2.00 | 0.07	14.00 | 0.45	20.00 | 0.57	0.158495	0.999974			0.0161126	0.994971
TRINITY_DN114817_c0_g2	99.00 | 2.04	65.00 | 1.38	95.00 | 1.85	49.00 | 1.10	96.00 | 2.02	87.00 | 1.89	61.00 | 1.48	52.00 | 1.15	60.00 | 1.17	-0.063815	0.999974	-0.0724372	0.998099	0.0131226	0.993472
TRINITY_DN144122_c0_g1	9697.99 | 290.75	2449.00 | 75.67	2334.00 | 66.22	2399.00 | 78.50	2032.00 | 62.30	1352.00 | 42.71	1997.00 | 70.39	1478.00 | 47.97	2285.00 | 65.32	-0.189803	0.999974	0.00387685	0.999744	0.274708	0.805269	Cellular Component:lysosomal membrane;; Cellular Component:Golgi apparatus;; Cellular Component:endosome membrane;; Cellular Component:integral component of membrane;; Cellular Component:extracellular exosome;; Molecular Function:death receptor binding;; Biological Process:negative regulation of catalytic activity;; Biological Process:negative regulation of extrinsic apoptotic signaling pathway v…	K06890 K06890; uncharacterized protein	Inhibitor of apoptosis-promoting Bax1	Protein lifeguard 3 OS=Homo sapiens GN=TMBIM1 PE=1 SV=2	lifeguard 3
TRINITY_DN113254_c0_g1	21.00 | 1.23	12.00 | 0.73	52.00 | 2.89	13.00 | 0.84	115.61 | 6.95	61.00 | 3.78	4.00 | 0.28	33.00 | 2.17	35.00 | 2.03	0.388298	0.999974	-0.0555874	0.998994	-0.757561	0.601499
TRINITY_DN109729_c0_g3	5.00 | 0.16	8.00 | 0.28	11.00 | 0.26	54.00 | 2.21	19.00 | 0.73	25.00 | 1.21	20.00 | 0.71	12.00 | 0.67	37.00 | 1.20	0.708512	0.999974	0.929948	0.699062	-0.252189	0.883866
TRINITY_DN58807_c0_g1	989.00 | 67.66	1494.00 | 105.49	1637.00 | 106.19	1386.00 | 104.04	1470.00 | 103.12	1910.00 | 138.12	877.00 | 70.98	1960.00 | 152.11	1905.00 | 130.17	-0.0104114	0.999974	0.249062	0.940612	0.287817	0.721145	Cellular Component:P-body;; Cellular Component:nucleoplasm;; Cellular Component:cytosol;; Cellular Component:proteasome core complex, alpha-subunit complex;; Cellular Component:extracellular exosome;; Molecular Function:threonine-type endopeptidase activity;; Molecular Function:protein binding;; Biological Process:MAPK cascade;; Biological Process:protein polyubiquitination;; Biological Process:s…	K02726 PSMA2; 20S proteasome subunit alpha 2 [EC:3.4.25.1]	Proteasome subunit A N-terminal signatureProteasome subunit	Proteasome subunit alpha type-2 OS=Bos taurus GN=PSMA2 PE=1 SV=3	proteasome subunit alpha type-2
TRINITY_DN109684_c0_g1	24.00 | 0.60	16.00 | 0.42	29.00 | 0.95	76.00 | 2.09	100.00 | 2.57	13.00 | 0.34	19.00 | 0.56	4.00 | 0.12	21.00 | 0.50	0.589469	0.999974	-0.119312	0.998099	-1.22862	0.357845	Cellular Component:integral component of plasma membrane;; Cellular Component:apical plasma membrane;; Cellular Component:sarcolemma;; Cellular Component:extracellular exosome;; Molecular Function:fructose transmembrane transporter activity;; Molecular Function:fructose binding;; Biological Process:regulation of systemic arterial blood pressure mediated by a chemical signal;; Biological Process:c…	K08143 SLC2A5; MFS transporter, SP family, solute carrier family 2 (facilitated glucose/fructose transporter), member 5	Sugar (and other) transporter	Solute carrier family 2, facilitated glucose transporter member 5 OS=Rattus norvegicus GN=Slc2a5 PE=1 SV=1	solute carrier family 2, facilitated glucose transporter member 5
TRINITY_DN107672_c0_g1	54.00 | 10.46	55.00 | 11.05	57.00 | 10.53	110.00 | 23.79	75.00 | 15.02	49.00 | 10.14	46.00 | 10.76	39.00 | 10.14	72.00 | 16.46	0.297388	0.999974	0.15054	0.995704	-0.286204	0.832844	Cellular Component:nucleoplasm;; Cellular Component:cytosol;; Cellular Component:plasma membrane bounded cell projection cytoplasm;; Cellular Component:paranodal junction;; Cellular Component:mast cell granule;; Cellular Component:Schmidt-Lanterman incisure;; Cellular Component:perinuclear region of cytoplasm;; Cellular Component:extracellular exosome;; Cellular Component:Schwann cell microvillus…	K00011 AKR1B; aldehyde reductase [EC:1.1.1.21]	Aldo/keto reductase family	Aldose reductase OS=Mus musculus GN=Akr1b1 PE=1 SV=3	aldose reductase
TRINITY_DN115224_c2_g1	2399.73 | 1680.06	1742.00 | 2266.14	1298.17 | 1142.75	825.00 | 846.27	1070.97 | 1372.03	848.00 | 978.19	2659.32 | 1312.27	2533.00 | 2204.63	2254.00 | 1705.28	-0.600928	0.999974	0.88706	0.44286	1.7162	0.000693398
TRINITY_DN96235_c0_g1	14.00 | 0.82	7.00 | 0.42	26.00 | 1.44	14.00 | 0.89	20.00 | 1.20	26.00 | 1.60	4.00 | 0.28	24.00 | 1.57	23.00 | 1.32	0.154209	0.999974	0.186179	0.995838	0.0404082	0.984779
TRINITY_DN102692_c2_g1	4819.96 | 78.46	712.00 | 12.06	369.00 | 5.68	1579.00 | 28.97	421.00 | 7.13	423.00 | 7.36	1583.98 | 30.16	1417.00 | 25.22	2381.00 | 37.13	0.288229	0.999974	1.6284	0.0143433	1.05357	0.350862	Cellular Component:mitochondrion;; Molecular Function:L-threonine 3-dehydrogenase activity;; Molecular Function:coenzyme binding;; Biological Process:threonine catabolic process;; Biological Process:oxidation-reduction process;; Biological Process:glycine metabolic process;; Biological Process:L-serine metabolic process;;	K15789 TDH; threonine 3-dehydrogenase [EC:1.1.1.103]	NAD dependent epimerase/dehydratase family	L-threonine 3-dehydrogenase, mitochondrial OS=Mus musculus GN=Tdh PE=1 SV=1	L-threonine 3-dehydrogenase, mitochondrial
TRINITY_DN115433_c5_g2	312.00 | 3.26	887.00 | 9.53	940.00 | 9.23	709.00 | 8.08	931.00 | 10.00	1064.00 | 11.68	593.00 | 7.16	818.00 | 8.66	1154.00 | 10.91	-0.0622853	0.999974	0.155627	0.974589	0.244068	0.678712	Cellular Component:nuclear chromatin;; Cellular Component:nucleoplasm;; Cellular Component:nucleolus;; Cellular Component:cell-cell adherens junction;; Cellular Component:axon;; Cellular Component:dendrite;; Cellular Component:perinuclear region of cytoplasm;; Molecular Function:RNA polymerase II proximal promoter sequence-specific DNA binding;; Molecular Function:RNA polymerase II core promoter …	K11220 STAT1; signal transducer and activator of transcription 1	STAT1 TAZ2 binding domain;; STAT protein, DNA binding domain;; SH2 domain;; STAT protein, all-alpha domainSTAT protein, protein interaction domain	Signal transducer and activator of transcription 1 OS=Mus musculus GN=Stat1 PE=1 SV=1	signal transducer and activator of transcription 1-alpha beta isoform X1
TRINITY_DN110148_c0_g1	53.00 | 0.76	174.00 | 2.39	173.00 | 2.28	117.00 | 1.73	183.00 | 2.81	214.00 | 3.18	52.00 | 0.86	30.00 | 0.44	82.00 | 1.30	-0.0785765	0.999974	-1.11791	0.331165	-1.16064	0.111934	Cellular Component:integral component of membrane;; Biological Process:smoothened signaling pathway;; Biological Process:patched ligand maturation;; Biological Process:determination of left/right symmetry;; Biological Process:embryonic pattern specification;; Biological Process:dorsal/ventral pattern formation;; Biological Process:peptide transport;; Biological Process:diaphragm development;;	--	Patched family	Protein dispatched homolog 1 OS=Homo sapiens GN=DISP1 PE=1 SV=3	dispatched homolog 1 isoform X1
TRINITY_DN68867_c0_g1	0.00 | 0.00	2.00 | 0.36	13.00 | 2.14	5.00 | 0.96	25.00 | 4.45	21.00 | 3.86	1.00 | 0.21	2.00 | 0.45	27.00 | 5.33	0.352781	0.999974			-0.35834	0.852013
TRINITY_DN81343_c0_g1	259.00 | 22.31	56.00 | 4.98	55.00 | 4.50	46.00 | 4.36	56.00 | 4.95	74.00 | 6.75	87.00 | 8.89	123.00 | 12.29	136.00 | 11.96	0.0118467	0.999974	1.15206	0.151592	1.24407	0.0268689
TRINITY_DN275571_c0_g1	3721.78 | 474.14	2647.00 | 349.34	3027.99 | 365.90	3944.98 | 555.31	2738.98 | 358.09	3628.99 | 490.79	1913.98 | 290.26	4733.00 | 735.83	4987.00 | 682.44	0.226553	0.999974	0.625722	0.63355	0.37938	0.685226	Cellular Component:nucleoplasm;; Cellular Component:membrane;; Cellular Component:cytosolic small ribosomal subunit;; Molecular Function:nucleotide binding;; Molecular Function:structural constituent of ribosome;; Molecular Function:translation initiation factor binding;; Biological Process:nuclear-transcribed mRNA catabolic process, nonsense-mediated decay;; Biological Process:maturation of SSU-…	K02974 RP-S24e; small subunit ribosomal protein S24e	Ribosomal protein S24e	40S ribosomal protein S24 OS=Bos taurus GN=RPS24 PE=2 SV=2	40S ribosomal S24 isoform X1
TRINITY_DN2881_c0_g1	0.00 | 0.00	0.00 | 0.00	23.00 | 4.48	1.00 | 0.23	22.00 | 4.65	8.00 | 1.75	0.00 | 0.00	0.00 | 0.00	2.00 | 0.49	-0.00809808	0.999974					--	K09869 AQP8; aquaporin-8	--	--	--
TRINITY_DN85652_c0_g1	500.00 | 26.35	206.00 | 10.35	263.00 | 12.33	270.00 | 15.04	239.00 | 10.29	211.00 | 10.43	220.00 | 13.37	262.00 | 13.59	424.00 | 19.41	0.0550709	0.999974	0.597919	0.571002	0.552321	0.478534	Cellular Component:nucleus;; Cellular Component:endoplasmic reticulum;; Cellular Component:integral component of membrane;; Molecular Function:ATPase activator activity;; Molecular Function:ATPase binding;; Biological Process:endoplasmic reticulum organization;; Biological Process:positive regulation of ATPase activity;; Biological Process:protein localization to nuclear envelope;;	K11794 IFRG15; IFRG15 protein	--	Torsin-1A-interacting protein 2, isoform IFRG15 OS=Homo sapiens GN=TOR1AIP2 PE=1 SV=1	torsin-1A-interacting 2
TRINITY_DN101123_c1_g1	8.00 | 9.36	64.00 | 80.85	0.00 | 0.00	0.00 | 0.00	0.00 | 0.00	0.00 | 0.00	43.00 | 69.86	0.00 | 0.00	0.00 | 0.00			-0.0484633	0.998099
TRINITY_DN102199_c1_g1	27.00 | 1.44	26.00 | 1.50	39.00 | 2.39	34.00 | 2.03	21.00 | 1.30	20.00 | 1.25	12.00 | 0.80	0.00 | 0.00	23.00 | 1.94	-0.140851	0.999974	-0.468973	0.922985	-0.541691	0.753088	Biological Process:lipid metabolic process;;	K11157 PNPLA4; patatin-like phospholipase domain-containing protein 4 [EC:3.1.1.-]	Patatin-like phospholipase	Patatin-like phospholipase domain-containing protein 4 OS=Homo sapiens GN=PNPLA4 PE=2 SV=3	patatin-like phospholipase domain-containing 4 isoform X2
TRINITY_DN108940_c0_g2	65.00 | 2.17	29.00 | 1.00	54.00 | 1.70	105.00 | 3.82	31.00 | 1.06	38.00 | 1.34	96.00 | 3.77	20.00 | 0.72	26.00 | 0.83	0.300261	0.999974	0.439388	0.934067	0.0933858	0.962987	Cellular Component:nucleoplasm;; Cellular Component:integral component of plasma membrane;; Molecular Function:lipopolysaccharide binding;; Molecular Function:lipopolysaccharide receptor activity;; Molecular Function:platelet activating factor receptor activity;; Molecular Function:phospholipid binding;; Molecular Function:G-protein coupled purinergic nucleotide receptor activity;; Molecular Func…	K04279 PTAFR; platelet-activating factor receptor	7 transmembrane receptor (rhodopsin family)	Platelet-activating factor receptor OS=Mus musculus GN=Ptafr PE=1 SV=1	platelet-activating factor receptor
TRINITY_DN111748_c2_g4	41.00 | 4.46	32.00 | 3.48	60.00 | 6.63	41.00 | 5.97	31.00 | 3.65	32.00 | 4.05	37.00 | 4.69	69.00 | 9.59	235.00 | 30.63	-0.183248	0.999974	1.03998	0.555192	1.49637	0.108567
TRINITY_DN115439_c2_g3	0.00 | 0.00	2.00 | 0.32	25.00 | 3.60	3.00 | 0.46	28.00 | 5.78	20.00 | 3.14	8.00 | 1.47	1.00 | 0.18	7.00 | 1.19	0.100587	0.999974			-0.673429	0.679008	--	K01044 CES1; carboxylesterase 1 [EC:3.1.1.1]	--	--	--
TRINITY_DN66965_c0_g1	154.00 | 4.91	214.52 | 7.05	255.62 | 7.71	213.00 | 7.41	200.00 | 6.52	253.00 | 8.50	156.00 | 5.85	124.00 | 4.29	130.00 | 3.96	-0.0698583	0.999974	-0.33775	0.927796	-0.261521	0.805269	Cellular Component:integral component of mitochondrial inner membrane;; Cellular Component:uniplex complex;; Molecular Function:calcium channel activity;; Molecular Function:uniporter activity;; Molecular Function:identical protein binding;; Biological Process:calcium-mediated signaling;; Biological Process:positive regulation of insulin secretion;; Biological Process:calcium import into the mito…	K20858 MCU; calcium uniporter protein, mitochondrial	Mitochondrial calcium uniporter	Calcium uniporter protein, mitochondrial OS=Homo sapiens GN=MCU PE=1 SV=1	calcium uniporter , mitochondrial
TRINITY_DN89550_c0_g1	527.00 | 9.39	336.00 | 6.17	344.00 | 5.80	233.00 | 4.52	249.00 | 4.53	327.00 | 6.13	249.00 | 5.21	591.00 | 11.24	522.00 | 8.74	-0.299969	0.999974	0.595272	0.717213	0.998639	0.113221
TRINITY_DN106382_c0_g1	10690.92 | 266.98	171.00 | 4.40	259.00 | 6.12	165.00 | 4.49	62.00 | 1.58	339.00 | 8.92	3137.00 | 92.03	555.00 | 14.92	256.00 | 6.06	-0.103629	0.999974	1.68174	0.134448	2.31888	0.0240694	Cellular Component:plasma membrane;; Cellular Component:integral component of membrane;; Cellular Component:anchored component of membrane;; Cellular Component:extracellular membrane-bounded organelle;; Cellular Component:extracellular exosome;; Molecular Function:alkaline phosphatase activity;; Molecular Function:protein binding;; Molecular Function:pyrophosphatase activity;; Molecular Function:…	K01077 E3.1.3.1; alkaline phosphatase [EC:3.1.3.1]	Alkaline phosphatase	Alkaline phosphatase, tissue-nonspecific isozyme OS=Rattus norvegicus GN=Alpl PE=1 SV=2	alkaline phosphatase, tissue-nonspecific isozyme
TRINITY_DN90610_c0_g1	26.00 | 1.59	63.00 | 3.98	39.00 | 2.26	37.00 | 2.48	32.00 | 2.01	36.00 | 2.33	61.00 | 4.41	51.00 | 3.51	23.00 | 1.39	-0.340264	0.999974	0.135338	0.998099	0.672553	0.59622
TRINITY_DN85626_c0_g2	6.00 | 0.73	7.00 | 0.88	22.00 | 2.55	7.00 | 0.94	22.00 | 2.76	13.00 | 1.69	2.00 | 0.29	4.00 | 0.59	5.00 | 0.65	-0.00895303	0.999974
TRINITY_DN156910_c0_g1	0.00 | 0.00	4.00 | 0.20	20.00 | 0.93	2.00 | 0.11	19.00 | 0.96	9.00 | 0.47	0.00 | 0.00	6.00 | 0.33	9.00 | 0.43	-0.0662221	0.999974
TRINITY_DN115252_c12_g1	6823.18 | 683.92	19706.39 | 2720.94	13010.88 | 1404.82	8421.05 | 1040.14	9371.93 | 1133.07	12089.98 | 1684.95	4794.12 | 558.51	8699.00 | 1406.87	16770.00 | 2355.84	-0.609172	0.999974	-0.481222	0.862977	0.240722	0.785847	Cellular Component:endoplasmic reticulum membrane;; Cellular Component:plasma membrane;; Cellular Component:integral component of membrane;; Cellular Component:organelle membrane;; Molecular Function:epoxide hydrolase activity;; Molecular Function:enzyme binding;; Molecular Function:cis-stilbene-oxide hydrolase activity;; Biological Process:response to toxic substance;; Biological Process:respons…	K01253 EPHX1; microsomal epoxide hydrolase [EC:3.3.2.9]	Epoxide hydrolase N terminus	Epoxide hydrolase 1 OS=Mus musculus GN=Ephx1 PE=1 SV=2	epoxide hydrolase 1
TRINITY_DN109029_c0_g1	7.00 | 0.47	10.00 | 0.35	29.00 | 0.97	21.00 | 1.00	25.00 | 0.88	28.00 | 1.35	5.00 | 0.15	12.00 | 0.71	19.00 | 1.17	0.208852	0.999974			-0.6242	0.628328
TRINITY_DN115504_c5_g2	15.00 | 9.16	4.00 | 3.08	30.00 | 16.12	19.00 | 5.77	28.00 | 17.40	17.00 | 5.83	5.00 | 4.24	15.00 | 13.61	14.00 | 6.22	0.186579	0.999974			-0.482533	0.736536	--	K09228 KRAB; KRAB domain-containing zinc finger protein	--	--	--
TRINITY_DN38191_c0_g1	15.00 | 0.92	26.00 | 1.64	29.00 | 1.68	31.00 | 2.07	18.00 | 1.13	26.00 | 1.68	4.00 | 0.29	7.00 | 0.48	7.00 | 0.42	-0.0515236	0.999974	-1.12994	0.553106	-1.33908	0.256818
TRINITY_DN103559_c3_g2	12.00 | 1.36	37.00 | 4.33	26.00 | 2.79	12.00 | 1.50	25.00 | 2.91	35.00 | 4.20	11.00 | 1.48	24.00 | 3.26	84.00 | 10.04	-0.280866	0.999974	0.237665	0.989458	0.728125	0.582072
TRINITY_DN91703_c0_g1	104.00 | 2.73	80.00 | 2.16	86.00 | 2.33	177.00 | 5.10	122.00 | 3.50	93.00 | 2.58	109.00 | 3.46	122.00 | 3.80	200.00 | 5.74	0.428474	0.999974	0.935187	0.298273	0.324131	0.776023	Cellular Component:vacuolar proton-transporting V-type ATPase, V0 domain;; Cellular Component:cytoskeleton;; Cellular Component:integral component of membrane;; Cellular Component:MKS complex;; Molecular Function:protein binding;; Molecular Function:proton transmembrane transporter activity;; Biological Process:smoothened signaling pathway;; Biological Process:ATP hydrolysis coupled proton transp…	K19361 TCTN2; tectonic-2	Protein of unknown function (DUF1619)	Tectonic-2 OS=Mus musculus GN=Tctn2 PE=1 SV=2	tectonic-2 isoform X1
TRINITY_DN114706_c2_g2	172.30 | 30.95	722.92 | 122.81	669.67 | 89.94	235.27 | 85.05	190.38 | 91.24	868.98 | 112.93	89.77 | 21.83	503.79 | 79.18	304.71 | 45.06	-0.478784	0.999974	-0.757376	0.738404	-0.116317	0.944243	Cellular Component:integral component of membrane;; Cellular Component:intracellular membrane-bounded organelle;; Molecular Function:glucuronosyltransferase activity;; Biological Process:flavonoid biosynthetic process;; Biological Process:flavonoid glucuronidation;;	K00699 UGT; glucuronosyltransferase [EC:2.4.1.17]	UDP-glucoronosyl and UDP-glucosyl transferase	UDP-glucuronosyltransferase 2B7 OS=Rattus norvegicus GN=Ugt2b7 PE=2 SV=1	UDP-glucuronosyltransferase 2B31
TRINITY_DN112453_c0_g1	526.00 | 4.94	431.00 | 3.93	1016.00 | 8.53	752.00 | 7.47	785.00 | 7.44	933.00 | 8.85	392.00 | 4.09	363.00 | 3.67	795.00 | 6.91	0.208412	0.999974	-0.129775	0.995647	-0.362108	0.628371	Molecular Function:GTPase activator activity;; Biological Process:signal transduction;; Biological Process:positive regulation of GTPase activity;;	K20315 ARHGAP21_23; Rho GTPase-activating protein 21/23	PDZ domain (Also known as DHR or GLGF);; Pleckstrin homology domainRhoGAP domain	Rho GTPase-activating protein 21 OS=Homo sapiens GN=ARHGAP21 PE=1 SV=1	rho GTPase-activating 21 isoform X3
TRINITY_DN88866_c0_g1	0.00 | 0.00	0.00 | 0.00	25.00 | 1.32	9.00 | 0.55	21.00 | 1.20	28.00 | 1.65	0.00 | 0.00	6.00 | 0.37	16.00 | 0.88	0.168784	0.999974			-0.732458	0.64724
TRINITY_DN98452_c0_g1	39.00 | 1.79	55.00 | 2.61	59.00 | 2.57	54.00 | 2.71	62.00 | 2.92	44.00 | 2.13	46.00 | 2.49	109.00 | 5.52	136.00 | 6.07	-0.0632773	0.999974	0.811857	0.621039	0.991361	0.240635
TRINITY_DN107853_c0_g1	3.00 | 1.14	15.00 | 2.97	58.00 | 7.16	11.00 | 2.75	43.00 | 5.47	28.00 | 8.29	10.00 | 2.69	13.00 | 1.76	18.00 | 2.85	-0.178991	0.999974			-0.480126	0.729449
TRINITY_DN270893_c0_g1	33.40 | 4.07	28.00 | 3.53	74.51 | 8.63	24.00 | 3.23	123.00 | 15.42	0.00 | 0.00	36.00 | 5.23	1.00 | 0.15	0.00 | 0.00	-0.00778879	0.999974	-0.362145	0.948061	-0.212412	0.893366	Cellular Component:cytosol;; Cellular Component:striated muscle thin filament;; Cellular Component:actin filament;; Cellular Component:focal adhesion;; Cellular Component:Z disc;; Cellular Component:filopodium;; Cellular Component:cortical actin cytoskeleton;; Cellular Component:platelet alpha granule lumen;; Cellular Component:pseudopodium;; Cellular Component:dendritic spine;; Cellular Componen…	K21073 ACTN2_3; actinin alpha 2/3	Spectrin repeat	Alpha-actinin-2 OS=Mus musculus GN=Actn2 PE=1 SV=2	alpha-actinin-2 isoform X1
TRINITY_DN86465_c0_g1	54.00 | 17.74	29.03 | 11.17	27.01 | 6.19	21.00 | 3.38	25.00 | 4.39	47.00 | 7.91	36.00 | 15.22	19.00 | 4.89	32.00 | 10.96	0.0298432	0.999974	0.272165	0.978786	0.29488	0.836693	--	K12462 ARHGDI; Rho GDP-dissociation inhibitor	--	--	--
TRINITY_DN114042_c14_g1	264.00 | 5.07	119.00 | 1.62	310.00 | 6.42	202.00 | 3.55	170.00 | 2.86	244.00 | 4.52	66.00 | 1.64	178.00 | 3.76	448.00 | 10.14	0.0263479	0.999974	0.241051	0.981265	0.270074	0.835225	Cellular Component:nucleoplasm;; Cellular Component:cytoplasm;; Cellular Component:cytoskeleton;; Cellular Component:plasma membrane;; Cellular Component:intraciliary transport particle A;; Cellular Component:motile cilium;; Cellular Component:photoreceptor connecting cilium;; Biological Process:cell morphogenesis;; Biological Process:in utero embryonic development;; Biological Process:gonad deve…	K19671 WDR19; WD repeat-containing protein 19	WD domain, G-beta repeat	WD repeat-containing protein 19 OS=Mus musculus GN=Wdr19 PE=1 SV=1	WD repeat-containing 19
TRINITY_DN105539_c1_g1	40.00 | 1.56	1.00 | 0.04	27.00 | 1.00	8.00 | 0.34	23.00 | 0.92	29.00 | 1.19	17.00 | 0.78	3.00 | 0.13	12.00 | 0.45	0.171991	0.999974	0.0830455	0.998099	-0.25621	0.892206
TRINITY_DN115057_c0_g1	69.05 | 1.72	26.07 | 0.67	20.03 | 0.47	18.02 | 0.49	21.00 | 0.54	32.07 | 0.84	28.00 | 0.82	25.00 | 0.67	49.00 | 1.16	-0.0283678	0.999974	0.571294	0.88062	0.746469	0.471286	--	K06063 SNW1; SNW domain-containing protein 1	--	--	--
TRINITY_DN109297_c1_g1	567.00 | 8.17	241.00 | 3.57	237.00 | 3.22	293.00 | 4.64	272.00 | 3.99	271.00 | 4.11	286.00 | 4.84	178.00 | 2.73	175.00 | 2.37	0.157258	0.999974	0.193057	0.989653	0.0446493	0.977091	Cellular Component:cytoplasm;; Cellular Component:integral component of plasma membrane;; Cellular Component:extracellular exosome;; Molecular Function:catalytic activity;; Molecular Function:G-protein coupled receptor activity;; Molecular Function:zinc ion binding;; Molecular Function:SH3 domain binding;; Molecular Function:glutathione binding;; Molecular Function:low-density lipoprotein particl…	--	Lanthionine synthetase C-like protein	LanC-like protein 1 OS=Homo sapiens GN=LANCL1 PE=1 SV=1	lanC 1
TRINITY_DN144890_c0_g1	29.00 | 4.80	10.00 | 1.71	35.00 | 5.52	12.00 | 2.21	47.00 | 8.03	42.52 | 7.50	12.00 | 2.39	1.00 | 0.21	1.00 | 0.19	0.271146	0.999974			-1.22298	0.394969
TRINITY_DN133547_c0_g1	74.00 | 12.06	78.00 | 13.17	46.00 | 7.14	28.00 | 5.07	23.00 | 3.87	66.00 | 11.46	46.00 | 9.01	83.00 | 17.39	105.00 | 19.35	-0.42516	0.999974	0.404211	0.921934	1.16109	0.191337
TRINITY_DN256470_c1_g1	1343.99 | 87.36	1785.00 | 119.75	1653.00 | 101.87	1127.99 | 80.42	1493.00 | 99.49	1686.00 | 115.82	1246.00 | 95.78	1844.00 | 135.41	1729.00 | 111.79	-0.27306	0.999974	0.176652	0.976715	0.516537	0.3867	Cellular Component:mitochondrion;; Cellular Component:integral component of membrane;;	K18193 MP68; 6.8 kDa mitochondrial proteolipid	Mitochondrial proteolipid	6.8 kDa mitochondrial proteolipid OS=Rattus norvegicus GN=Mp68 PE=1 SV=1	kDa mitochondrial proteolipid
TRINITY_DN111730_c0_g2	890.00 | 8.04	1048.00 | 9.75	1300.00 | 11.13	1076.00 | 10.64	920.00 | 8.53	1603.00 | 15.27	610.00 | 6.47	857.00 | 8.22	1022.00 | 8.60	0.0129565	0.999974	-0.189575	0.942802	-0.185547	0.831485	Cellular Component:nucleoplasm;; Cellular Component:Golgi apparatus;; Cellular Component:plasma membrane;; Molecular Function:proline-rich region binding;; Biological Process:cytoskeleton organization;; Biological Process:regulation of cell morphogenesis;; Biological Process:positive regulation of membrane protein ectodomain proteolysis;;	--	Variant SH3 domain;; SH3 domainVariant SH3 domain	SH3 domain-containing protein 19 OS=Mus musculus GN=Sh3d19 PE=1 SV=2	SH3 domain-containing 19 isoform X1
TRINITY_DN111106_c0_g1	61.00 | 0.53	62.00 | 0.56	194.00 | 1.61	31.00 | 0.30	97.00 | 0.87	221.00 | 2.04	57.00 | 0.59	93.00 | 0.86	183.00 | 1.49	-0.0902073	0.999974	0.0845663	0.998099	0.249804	0.867182
TRINITY_DN115093_c0_g3	1133.00 | 107.94	538.00 | 40.53	175.00 | 15.34	299.00 | 18.78	208.00 | 16.25	195.00 | 20.83	656.99 | 75.11	1152.00 | 114.14	246.00 | 36.77	-0.37031	0.999974	0.801733	0.769219	1.58202	0.0981769	Cellular Component:endoplasmic reticulum;; Cellular Component:integral component of membrane;; Molecular Function:iron ion binding;; Molecular Function:drug binding;; Molecular Function:toxic substance binding;; Molecular Function:fluorene oxygenase activity;; Molecular Function:heme binding;; Molecular Function:aromatase activity;; Biological Process:biphenyl metabolic process;; Biological Proce…	K07425 CYP4A; long-chain fatty acid omega-monooxygenase [EC:1.14.14.80]	Cytochrome P450	Cytochrome P450 4B1 OS=Mus musculus GN=Cyp4b1 PE=1 SV=1	cytochrome P450 4B1
TRINITY_DN99869_c0_g2	39.00 | 8.17	46.00 | 10.00	43.00 | 8.61	64.01 | 15.02	69.00 | 14.98	104.00 | 23.32	42.00 | 10.66	39.00 | 11.23	64.00 | 16.20	0.511212	0.999974	0.314647	0.953304	-0.323154	0.744733	--	--	Cystatin domain	--	--
TRINITY_DN94337_c0_g1	0.00 | 0.00	1.00 | 0.17	8.00 | 1.21	0.00 | 0.00	51.00 | 9.08	34.00 | 3.57	0.00 | 0.00	0.00 | 0.00	0.00 | 0.00	0.368695	0.999974			-1.81019	0.148129
TRINITY_DN115115_c0_g1	16.00 | 0.68	15.00 | 0.74	45.00 | 3.78	38.00 | 1.82	11.00 | 0.60	21.00 | 4.90	14.00 | 0.63	1.00 | 0.04	18.00 | 0.95	-0.0529034	0.999974			-0.536718	0.751265	Cellular Component:plasma membrane;; Cellular Component:membrane-bounded organelle;; Molecular Function:phospholipid binding;; Molecular Function:phosphatase binding;; Biological Process:negative regulation of protein phosphorylation;; Biological Process:serotonin secretion by mast cell;; Biological Process:receptor-mediated endocytosis;; Biological Process:negative regulation of cell proliferati…	K06719 CD300; CD300 antigen	SHP2-interacting transmembrane adaptor protein, SITImmunoglobulin V-set domain	CMRF35-like molecule 8 OS=Mus musculus GN=Cd300a PE=1 SV=2	CMRF35-like molecule 8
TRINITY_DN26899_c0_g1	1.00 | 0.04	19.00 | 0.70	72.00 | 2.44	11.00 | 0.43	45.00 | 1.65	71.00 | 2.68	2.00 | 0.08	12.00 | 0.47	24.00 | 0.83	-0.0534752	0.999974	-0.852159	0.762218	-1.02719	0.450493	Cellular Component:cytosol;; Cellular Component:extracellular exosome;; Molecular Function:magnesium ion binding;; Molecular Function:cytokine activity;; Molecular Function:interleukin-1 receptor binding;; Molecular Function:copper ion binding;; Molecular Function:catechol O-methyltransferase activity;; Biological Process:fever generation;; Biological Process:connective tissue replacement involve…	K00545 COMT; catechol O-methyltransferase [EC:2.1.1.6]	--	--	catechol O-methyltransferase isoform X1
TRINITY_DN69608_c0_g1	74.00 | 4.44	47.00 | 3.25	61.00 | 3.94	41.00 | 3.07	85.00 | 8.32	80.00 | 5.79	37.00 | 2.94	57.00 | 4.44	39.00 | 2.57	0.200843	0.999974	0.0573607	0.998438	-0.172283	0.895708	Cellular Component:nucleolus;; Cellular Component:cytoplasm;; Molecular Function:DNA binding;; Molecular Function:DNA-binding transcription factor activity;; Molecular Function:metal ion binding;; Biological Process:regulation of transcription, DNA-templated;; Cellular Component:transcription factor complex;; :;;	--	Zinc finger, C2H2 type	Zinc finger protein OZF OS=Mus musculus GN=Znf146 PE=2 SV=2	zinc finger OZF
TRINITY_DN75252_c0_g1	84.48 | 3.88	44.00 | 2.09	81.00 | 3.53	39.00 | 1.96	52.00 | 2.45	47.00 | 2.28	41.00 | 2.22	15.00 | 0.76	6.00 | 0.27	-0.283044	0.999974	-0.5309	0.910252	-0.395124	0.812958	Cellular Component:endoplasmic reticulum-Golgi intermediate compartment;; Cellular Component:membrane raft;; Cellular Component:anchored component of plasma membrane;; Molecular Function:coreceptor activity;; Molecular Function:identical protein binding;; Biological Process:cell adhesion;; Biological Process:BMP signaling pathway;; Biological Process:positive regulation of transcription, DNA-temp…	K06847 RGM; RGM domain family	Repulsive guidance molecule (RGM) C-terminusRepulsive guidance molecule (RGM) N-terminus	RGM domain family member B OS=Homo sapiens GN=RGMB PE=1 SV=3	RGM domain family member B
TRINITY_DN45150_c1_g1	3943.00 | 780.37	5156.00 | 1058.65	4995.99 | 943.87	4982.00 | 1102.00	3848.00 | 788.16	5422.99 | 1147.36	3614.00 | 864.70	5034.00 | 1346.39	7083.00 | 1665.31	-0.0830567	0.999974	0.27698	0.905716	0.399377	0.586467	Cellular Component:nucleolus;; Cellular Component:membrane;; Cellular Component:cytosolic large ribosomal subunit;; Molecular Function:mRNA binding;; Molecular Function:structural constituent of ribosome;; Molecular Function:ribonucleoprotein complex binding;; Biological Process:nuclear-transcribed mRNA catabolic process, nonsense-mediated decay;; Biological Process:maturation of LSU-rRNA from tr…	K02918 RP-L35e; large subunit ribosomal protein L35e	Ribosomal L29 protein	60S ribosomal protein L35 OS=Mus musculus GN=Rpl35 PE=1 SV=1	60S ribosomal L35
TRINITY_DN93617_c0_g1	5.00 | 0.62	4.00 | 0.51	33.00 | 11.50	7.00 | 0.87	25.00 | 3.17	17.00 | 2.16	2.00 | 0.29	2.00 | 0.27	2.00 | 0.26	-0.0305961	0.999974
TRINITY_DN80744_c0_g1	9.00 | 0.48	33.00 | 2.61	62.00 | 12.10	13.01 | 1.14	29.00 | 1.54	69.00 | 3.81	22.00 | 2.02	66.00 | 15.83	56.00 | 3.73	-0.221031	0.999974	0.245231	0.981265	0.631729	0.623131
TRINITY_DN105166_c0_g1	6.01 | 0.62	3.00 | 0.32	20.00 | 1.95	3.00 | 0.34	15.00 | 1.58	20.00 | 2.18	11.03 | 1.35	2.00 | 0.24	10.00 | 1.07	0.0466813	0.999974
TRINITY_DN114764_c12_g1	1765.00 | 14.17	797.00 | 6.59	1064.00 | 8.07	539.00 | 4.71	1558.00 | 12.77	1051.00 | 8.86	826.00 | 7.77	1136.00 | 9.61	1341.00 | 10.00	0.0749031	0.999974	0.52734	0.500673	0.435731	0.592972	Cellular Component:mitochondrion;; Molecular Function:magnesium-dependent protein serine/threonine phosphatase activity;; Molecular Function:[pyruvate dehydrogenase (lipoamide)] phosphatase activity;; Molecular Function:metal ion binding;; Biological Process:peptidyl-threonine dephosphorylation;; Cellular Component:magnesium-dependent protein serine/threonine phosphatase complex;; Cellular Compon…	K01102 PDP; pyruvate dehydrogenase phosphatase [EC:3.1.3.43]	Protein phosphatase 2C	[Pyruvate dehydrogenase [acetyl-transferring]]-phosphatase 2, mitochondrial OS=Rattus norvegicus GN=Pdp2 PE=2 SV=1	pyruvate dehydrogenase [acetyl-transferring]-phosphatase 2, mitochondrial
TRINITY_DN106880_c0_g1	23.00 | 0.70	13.00 | 0.42	7.00 | 0.18	25.00 | 0.74	9.00 | 0.25	21.00 | 0.65	10.00 | 0.35	5.00 | 0.15	7.00 | 0.18	0.288991	0.999974			-0.668202	0.658013	Cellular Component:cytoplasm;; Cellular Component:microtubule;; Molecular Function:calcium ion binding;; Biological Process:microtubule cytoskeleton organization;;	K16477 NINL; ninein-like protein	EF-hand domain pair	Ninein-like protein OS=Mus musculus GN=Ninl PE=1 SV=3	ninein
TRINITY_DN111507_c0_g1	117.00 | 4.02	124.00 | 4.39	176.00 | 5.73	293.00 | 10.13	94.00 | 3.30	149.00 | 5.40	56.00 | 2.26	84.00 | 3.09	298.00 | 9.19	0.214805	0.999974	0.0908325	0.998099	-0.209216	0.897775
TRINITY_DN113539_c4_g3	33.00 | 0.89	146.00 | 4.05	185.00 | 4.71	9.00 | 0.26	94.00 | 2.59	334.00 | 9.47	52.00 | 1.64	131.00 | 3.77	202.00 | 5.13	-0.143556	0.999974	-0.128916	0.9973	0.162648	0.930687	--	--	--	LINE-1 retrotransposable element ORF2 protein OS=Homo sapiens PE=1 SV=1	--
TRINITY_DN110109_c0_g1	3.00 | 0.07	64.00 | 1.33	47.00 | 0.78	37.00 | 0.80	41.00 | 0.75	40.00 | 1.67	7.00 | 0.17	10.00 | 0.16	60.00 | 1.62	-0.343273	0.999974	-0.62535	0.880563	-0.390169	0.803913	Cellular Component:lysosome;; Cellular Component:late endosome;; Cellular Component:endoplasmic reticulum membrane;; Cellular Component:Golgi apparatus;; Cellular Component:plasma membrane;; Cellular Component:cell projection;; Cellular Component:bounding membrane of organelle;; Cellular Component:whole membrane;; Molecular Function:GTPase activity;; Molecular Function:GTP binding;; Biological Pr…	K14139 IRGM; immunity-related GTPase family M protein [EC:3.6.5.-]	Interferon-inducible GTPase (IIGP)	Immunity-related GTPase family M protein 1 OS=Mus musculus GN=Irgm1 PE=1 SV=1	immunity-related GTPase family M -like
TRINITY_DN98320_c0_g1	8.00 | 0.73	1.00 | 0.09	37.00 | 4.02	4.00 | 0.40	15.00 | 1.40	27.00 | 2.59	6.00 | 0.65	4.00 | 0.42	5.00 | 0.47	-0.051724	0.999974					--	K12493 ARFGAP2_3; ADP-ribosylation factor GTPase-activating protein 2/3	--	--	--
TRINITY_DN100349_c0_g3	24.00 | 0.56	6.00 | 0.19	32.00 | 1.17	14.00 | 0.54	23.00 | 0.63	22.00 | 0.54	5.00 | 0.22	7.00 | 0.35	29.00 | 0.97	0.0657614	0.999974	-0.0968451	0.998099	-0.243461	0.890464
TRINITY_DN112555_c6_g1	447.00 | 15.03	125.00 | 4.33	88.00 | 2.80	250.00 | 9.18	76.00 | 2.61	137.00 | 4.85	263.00 | 10.40	217.00 | 7.93	179.00 | 5.76	0.289986	0.999974	1.10039	0.369719	0.685012	0.573189	Cellular Component:nucleolus;; Cellular Component:Golgi apparatus;; Cellular Component:cytosol;; Cellular Component:integral component of plasma membrane;; Cellular Component:extracellular matrix;; Cellular Component:membrane raft;; Cellular Component:extracellular exosome;; Molecular Function:transcriptional activator activity, RNA polymerase II proximal promoter sequence-specific DNA binding;; …	--	Scramblase	Phospholipid scramblase 1 OS=Rattus norvegicus GN=Plscr1 PE=1 SV=1	phospholipid scramblase 1
TRINITY_DN50743_c0_g1	19.00 | 0.89	21.00 | 1.02	46.00 | 2.05	4.00 | 0.21	293.51 | 14.14	7.00 | 0.35	12.00 | 0.67	0.00 | 0.00	0.00 | 0.00	0.29984	1	-0.545294	0.878574			Cellular Component:photoreceptor inner segment;; Cellular Component:Golgi apparatus;; Cellular Component:microtubule;; Cellular Component:plasma membrane;; Cellular Component:synaptic vesicle;; Cellular Component:membrane coat;; Cellular Component:varicosity;; Cellular Component:myelin sheath;; Cellular Component:extracellular exosome;; Molecular Function:GTPase activity;; Molecular Function:GTP …	K01528 DNM; dynamin GTPase [EC:3.6.5.5]	PH domain;; Dynamin GTPase effector domainDynamin central region	Dynamin-1 OS=Homo sapiens GN=DNM1 PE=1 SV=2	dynamin-1 isoform X9
TRINITY_DN112822_c0_g1	4.00 | 0.15	10.00 | 0.45	48.06 | 2.96	3.00 | 0.16	62.02 | 2.70	64.01 | 3.03	10.81 | 0.49	1.00 | 0.04	23.00 | 0.87	0.165542	0.999974	-0.404723	0.946451	-0.865058	0.578303	--	K07413 CYP2C; cytochrome P450 family 2 subfamily C [EC:1.14.14.1]	--	--	--
TRINITY_DN109140_c0_g2	21.00 | 0.84	3.00 | 0.12	47.00 | 1.78	3.00 | 0.13	18.00 | 0.74	50.00 | 2.11	4.00 | 0.19	9.00 | 0.40	22.00 | 0.85	-0.010855	0.999974	-0.326481	0.971763	-0.436736	0.803913
TRINITY_DN86820_c0_g1	36.00 | 2.78	10.00 | 0.80	25.00 | 1.83	13.00 | 1.10	17.00 | 1.35	28.00 | 2.29	5.00 | 0.46	14.00 | 1.24	37.00 | 2.89	0.0780703	0.999974	0.166585	0.9973	0.123396	0.944812	--	K00235 SDHB; succinate dehydrogenase (ubiquinone) iron-sulfur subunit [EC:1.3.5.1]	--	--	--
TRINITY_DN82306_c4_g1	61.00 | 3.49	118.00 | 6.97	90.00 | 4.88	39.00 | 2.44	100.00 | 5.86	87.00 | 5.26	54.00 | 3.65	128.00 | 8.19	162.00 | 9.13	-0.398982	0.999974	0.265441	0.968809	0.84154	0.329056
TRINITY_DN57301_c0_g1	57.00 | 4.04	382.00 | 27.98	399.00 | 26.85	161.00 | 12.54	326.00 | 23.72	100.00 | 7.50	11.00 | 0.92	220.00 | 17.76	52.00 | 3.70	-0.642931	0.999974	-1.04035	0.621039	-0.506149	0.752508	Cellular Component:integral component of membrane;;	--	L6 membrane protein	Transmembrane 4 L6 family member 5 OS=Bos taurus GN=TM4SF5 PE=2 SV=1	transmembrane 4 L6 family member 5
TRINITY_DN77623_c1_g1	145.00 | 3.82	137.00 | 3.61	188.00 | 4.60	23.00 | 0.63	161.00 | 4.22	329.00 | 9.02	92.00 | 2.80	70.00 | 1.95	79.00 | 1.91	-0.0464316	0.999974	-0.514771	0.857239	-0.394637	0.797791	Molecular Function:nucleotide binding;; Molecular Function:nucleic acid binding;;	--	double strand RNA binding domain from DEAD END PROTEIN 1RNA recognition motif. (a.k.a. RRM, RBD, or RNP domain)	Probable RNA-binding protein 46 OS=Macaca fascicularis GN=RBM46 PE=2 SV=2	probable RNA-binding 46 isoform X2
TRINITY_DN89617_c0_g1	41.00 | 1.86	49.00 | 3.10	77.00 | 6.00	18.00 | 0.74	46.00 | 1.80	40.00 | 4.35	9.00 | 0.98	18.00 | 2.53	10.00 | 1.34	-0.584201	0.999974	-1.38233	0.249341	-0.843854	0.487238	Cellular Component:cytoplasm;; Cellular Component:cell leading edge;; Molecular Function:magnesium ion binding;; Molecular Function:protein serine/threonine kinase activity;; Molecular Function:ATP binding;; Biological Process:protein phosphorylation;; Biological Process:actin cytoskeleton reorganization;; Biological Process:intracellular signal transduction;; Biological Process:serine family ami…	K16307 CDC42BP; serine/threonine-protein kinase MRCK [EC:2.7.11.1]	CNH domain	Serine/threonine-protein kinase MRCK gamma OS=Mus musculus GN=Cdc42bpg PE=1 SV=2	serine threonine- kinase MRCK gamma
TRINITY_DN85863_c0_g1	563.00 | 15.64	1205.00 | 34.49	1227.98 | 32.27	1197.00 | 36.27	1063.99 | 30.21	802.00 | 23.46	465.00 | 15.18	603.00 | 18.08	1335.00 | 35.26	-0.163141	0.999974	-0.360079	0.901026	-0.145871	0.900484	Cellular Component:voltage-gated sodium channel complex;; Cellular Component:intercalated disc;; Cellular Component:T-tubule;; Cellular Component:node of Ranvier;; Molecular Function:voltage-gated ion channel activity;; Molecular Function:protein binding;; Molecular Function:sodium channel inhibitor activity;; Molecular Function:voltage-gated sodium channel activity involved in Purkinje myocyte a…	K04845 SCN1B; voltage-gated sodium channel type I beta	Immunoglobulin V-set domain	Sodium channel subunit beta-1 OS=Canis lupus familiaris GN=SCN1B PE=2 SV=1	sodium channel subunit beta-1
TRINITY_DN78973_c0_g1	37.00 | 3.64	37.00 | 3.77	73.44 | 6.87	38.00 | 4.12	34.00 | 3.44	52.00 | 5.43	39.00 | 4.57	68.00 | 7.89	84.00 | 8.58	-0.234046	0.999974	0.435658	0.903808	0.836213	0.322589	Cellular Component:centrosome;; Cellular Component:midbody;; Cellular Component:cleavage furrow;; Molecular Function:phosphatidylinositol-3-phosphate binding;; Molecular Function:metal ion binding;; Biological Process:abscission;; Biological Process:negative regulation of cytokinesis;;	--	--	Abscission/NoCut checkpoint regulator OS=Homo sapiens GN=ZFYVE19 PE=1 SV=3	abscission ut checkpoint regulator isoform X1
TRINITY_DN107591_c0_g1	6.00 | 0.16	20.00 | 0.56	74.00 | 1.89	15.00 | 0.44	95.00 | 2.62	64.00 | 1.82	5.00 | 0.16	22.00 | 0.64	31.00 | 0.80	0.136687	0.999974	-0.589202	0.890184	-0.952023	0.459258	--	--	Selenoprotein P, N terminal region	--	--
TRINITY_DN80442_c0_g1	162.27 | 21.99	25.08 | 3.74	55.00 | 8.48	41.85 | 6.13	75.16 | 11.06	24.00 | 3.29	25.36 | 4.15	82.00 | 13.65	120.00 | 17.15	0.15694	0.999974	0.852435	0.693343	0.73472	0.538039
TRINITY_DN114099_c5_g1	51.00 | 1.76	26.00 | 0.93	50.00 | 1.64	32.00 | 1.21	53.00 | 1.88	34.00 | 1.24	27.00 | 1.10	30.00 | 1.13	48.00 | 1.59	0.0567901	0.999974	0.165761	0.995647	0.12911	0.922031
TRINITY_DN103444_c2_g1	12.00 | 0.64	38.01 | 2.10	185.10 | 9.38	51.02 | 2.99	109.00 | 5.97	191.00 | 10.79	18.00 | 1.14	90.00 | 5.36	283.00 | 14.85	0.0621116	0.999974	0.259031	0.985425	0.267203	0.873346	Cellular Component:nucleus;; Cellular Component:mitochondrion;; Cellular Component:cytosol;; Cellular Component:extracellular exosome;; Molecular Function:glycine hydroxymethyltransferase activity;; Molecular Function:methyltransferase activity;; Molecular Function:pyridoxal phosphate binding;; Molecular Function:protein homodimerization activity;; Molecular Function:serine binding;; Biological P…	K00600 glyA; glycine hydroxymethyltransferase [EC:2.1.2.1]	--	--	Serine hydroxymethyltransferase, cytosolic
TRINITY_DN106833_c0_g1	2703.00 | 18.56	347.00 | 2.44	1007.00 | 6.53	651.00 | 4.88	949.00 | 6.65	1437.00 | 10.40	271.00 | 2.18	601.00 | 4.37	791.00 | 5.07	0.459416	0.999974	0.0352722	0.99935	-0.513152	0.511182	Cellular Component:early endosome;; Cellular Component:cytosol;; Cellular Component:serine-pyruvate aminotransferase complex;; Cellular Component:extrinsic component of plasma membrane;; Cellular Component:axonal spine;; Cellular Component:extracellular exosome;; Molecular Function:1-phosphatidylinositol binding;; Molecular Function:GTP-dependent protein binding;; Molecular Function:protein homod…	K12478 EEA1; early endosome antigen 1	FYVE zinc finger	Early endosome antigen 1 OS=Homo sapiens GN=EEA1 PE=1 SV=2	early endosome antigen 1 isoform X1
TRINITY_DN111775_c14_g4	16.00 | 10.01	10.00 | 0.57	65.00 | 2.50	15.00 | 0.67	88.00 | 3.66	86.00 | 3.69	2.00 | 0.13	21.00 | 1.23	69.00 | 2.71	0.313727	0.999974	-0.0344592	0.999744	-0.56493	0.72414	--	K00858 ppnK; NAD+ kinase [EC:2.7.1.23]	--	--	--
TRINITY_DN87491_c1_g1	42.00 | 3.21	4.00 | 0.32	34.01 | 2.46	3.00 | 0.25	20.00 | 1.57	32.00 | 2.58	8.00 | 0.72	6.00 | 0.52	19.00 | 1.46	-0.00782995	0.999974			-0.228501	0.904847	--	K00456 CDO1; cysteine dioxygenase [EC:1.13.11.20]	--	--	--
TRINITY_DN115023_c5_g3	195.74 | 57.95	63.00 | 12.62	296.00 | 36.75	85.00 | 8.64	352.05 | 48.55	244.00 | 28.53	77.67 | 10.47	153.00 | 22.76	258.00 | 26.86	0.210456	0.999974	0.158428	0.995838	-0.126351	0.924557	--	K17935 SNX29; sorting nexin-29	--	--	--
TRINITY_DN98293_c0_g1	38.00 | 1.99	27.00 | 1.46	33.00 | 1.64	20.00 | 1.15	23.00 | 1.23	55.00 | 3.04	10.00 | 0.62	83.00 | 4.83	74.00 | 3.79	0.0254322	0.999974	0.673964	0.849989	0.818799	0.532379
TRINITY_DN101845_c0_g1	98.00 | 3.58	47.00 | 1.76	33.00 | 1.14	52.00 | 2.06	50.00 | 1.87	59.00 | 2.28	34.00 | 1.45	46.00 | 1.83	33.00 | 1.17	0.213475	0.999974	0.156085	0.9973	-0.111305	0.934547	Cellular Component:mitochondrial matrix;; Molecular Function:acetyl-CoA hydrolase activity;; Molecular Function:acyl-CoA hydrolase activity;; Molecular Function:carboxylic ester hydrolase activity;; Biological Process:long-chain fatty-acyl-CoA biosynthetic process;; Biological Process:pyruvate metabolic process;;	K17361 ACOT9; acyl-coenzyme A thioesterase 9 [EC:3.1.2.-]	--	Acyl-coenzyme A thioesterase 9, mitochondrial OS=Homo sapiens GN=ACOT9 PE=1 SV=2	acyl-coenzyme A thioesterase 9, mitochondrial isoform X1
TRINITY_DN108377_c0_g2	3.00 | 1.20	16.02 | 6.72	60.04 | 23.23	2.00 | 0.92	31.06 | 13.08	29.00 | 12.66	2.01 | 1.01	13.00 | 9.41	16.00 | 10.15	-0.314628	0.999974			-0.398355	0.826563
TRINITY_DN114326_c0_g1	9.00 | 0.42	13.00 | 1.73	34.00 | 1.52	15.00 | 0.86	23.01 | 1.61	47.00 | 2.34	5.00 | 0.45	21.00 | 1.09	26.00 | 1.34	0.130773	0.999974	-0.0901701	0.998099	-0.307559	0.848562
TRINITY_DN111594_c0_g1	148.00 | 2.21	73.00 | 1.27	130.00 | 1.19	74.00 | 1.62	187.00 | 3.33	123.00 | 1.41	87.00 | 0.96	24.00 | 0.41	42.00 | 0.68	0.223126	0.999974	-0.311977	0.971797	-0.616656	0.63254	Cellular Component:cytoplasm;; Molecular Function:protein serine/threonine kinase activity;; Molecular Function:Rho guanyl-nucleotide exchange factor activity;; Molecular Function:ATP binding;; Biological Process:protein phosphorylation;; Biological Process:regulation of Rho protein signal transduction;; Biological Process:positive regulation of GTPase activity;; Biological Process:serine family …	K08810 TRIO; triple functional domain protein [EC:2.7.11.1]	RhoGEF domain;; PH domain;; SH3-RhoGEF linking unstructured region;; Spectrin repeat;; CRAL/TRIO domainSH3 domain	Triple functional domain protein OS=Mus musculus GN=Trio PE=1 SV=3	triple functional domain isoform X1
TRINITY_DN101036_c1_g1	64.00 | 2.88	226.00 | 10.32	132.00 | 5.62	167.00 | 8.31	70.00 | 3.09	160.00 | 7.41	48.00 | 2.50	158.00 | 7.19	462.00 | 16.24	-0.263288	0.999974	0.230855	0.988694	0.652812	0.612488	--	K14165 K14165; atypical dual specificity phosphatase [EC:3.1.3.16 3.1.3.48]	Dual specificity phosphatase, catalytic domain	Dual specificity protein phosphatase 15 OS=Mus musculus GN=Dusp15 PE=2 SV=3	--
TRINITY_DN39305_c0_g1	28.00 | 2.18	15.00 | 1.21	49.00 | 3.62	26.00 | 2.23	105.00 | 8.40	0.00 | 0.00	25.00 | 2.31	0.00 | 0.00	0.00 | 0.00	0.102947	0.999974	-0.247183	0.976919	-0.181289	0.891655	Cellular Component:muscle tendon junction;; Cellular Component:M band;; Cellular Component:costamere;; Biological Process:striated muscle contraction;;	--	Stretch-responsive small skeletal muscle X protein, Chisel	Small muscular protein OS=Homo sapiens GN=SMPX PE=2 SV=3	small muscular
TRINITY_DN109737_c0_g1	62.00 | 3.51	34.00 | 2.40	40.00 | 2.70	130.00 | 4.55	51.00 | 3.87	48.00 | 3.26	49.00 | 11.95	33.00 | 2.34	16.00 | 0.65	0.544476	0.999974	0.187007	0.995647	-0.627549	0.661754
TRINITY_DN113354_c13_g1	28.00 | 2.22	48.00 | 3.93	82.04 | 6.17	25.00 | 2.18	110.00 | 8.95	110.00 | 9.22	29.00 | 2.72	42.00 | 3.83	89.00 | 7.14	0.138358	0.999974	-0.0222712	0.999744	-0.222489	0.879364	--	K00251 AKR1D1; 3-oxo-5-beta-steroid 4-dehydrogenase [EC:1.3.1.3]	--	--	--
TRINITY_DN96046_c2_g1	1279.00 | 18.96	1609.00 | 24.44	1917.00 | 25.01	1732.00 | 26.70	1537.00 | 21.11	1756.00 | 25.21	1273.00 | 21.98	1470.00 | 25.36	2176.00 | 30.99	-0.0481901	0.999974	0.176097	0.950725	0.253546	0.738416	Cellular Component:mitochondrial nucleoid;; Molecular Function:protease binding;; Molecular Function:single-stranded DNA binding;; Molecular Function:ATP binding;; Molecular Function:5'-3' DNA helicase activity;; Biological Process:mitochondrial DNA replication;; Biological Process:DNA unwinding involved in DNA replication;; Biological Process:mitochondrial transcription;; Biological Process:prot…	K17680 PEO1; twinkle protein [EC:3.6.4.12]	AAA domainMitochondrial ribosomal protein L51 / S25 / CI-B8 domain	Twinkle protein, mitochondrial OS=Mus musculus GN=Twnk PE=2 SV=1	twinkle , mitochondrial
TRINITY_DN173255_c0_g1	46.00 | 6.66	6.00 | 0.90	31.00 | 4.28	12.00 | 1.93	6.00 | 0.90	43.00 | 6.63	16.00 | 2.78	52.00 | 9.44	70.00 | 11.18	0.0632752	0.999974	0.995949	0.640001	1.10203	0.387074
TRINITY_DN98897_c0_g1	21.00 | 1.37	3.00 | 0.20	4.00 | 0.25	18.00 | 1.29	15.00 | 1.01	12.00 | 0.83	2.00 | 0.15	34.00 | 2.51	47.00 | 3.06			1.20012	0.492263	0.677616	0.659449
TRINITY_DN10231_c0_g1	20.00 | 1.24	6.00 | 0.38	16.00 | 0.94	19.00 | 1.34	20.00 | 1.27	8.00 | 0.52	6.00 | 0.53	14.00 | 0.97	14.00 | 0.86	0.231775	0.999974			-0.160887	0.929045
TRINITY_DN108779_c0_g1	23.00 | 0.96	25.00 | 1.30	30.00 | 0.78	99.00 | 5.48	31.00 | 1.42	30.00 | 1.29	59.00 | 3.10	39.00 | 1.15	52.00 | 1.59	0.450867	0.999974	0.916041	0.625748	0.123189	0.943684	Cellular Component:podosome;; Cellular Component:nucleus;; Cellular Component:plasma membrane;; Cellular Component:focal adhesion;; Cellular Component:cell projection;; Cellular Component:perinuclear region of cytoplasm;; Molecular Function:transcription coregulator activity;; Molecular Function:protein binding;; Molecular Function:zinc ion binding;; Biological Process:regulation of transcription…	--	LIM domain	Leupaxin OS=Homo sapiens GN=LPXN PE=1 SV=1	leupaxin
TRINITY_DN111976_c0_g1	7.00 | 0.41	5.00 | 0.33	23.00 | 0.89	2.00 | 0.10	16.00 | 0.79	32.00 | 1.08	6.00 | 0.30	17.00 | 0.90	27.00 | 1.27	0.0608804	0.999974	0.299088	0.976919	0.251525	0.896202	--	K17656 MSS51; mitochondrial splicing suppressor protein 51	MYND finger	Putative protein MSS51 homolog, mitochondrial OS=Mus musculus GN=Mss51 PE=2 SV=1	--
TRINITY_DN106272_c0_g2	25.00 | 1.37	18.00 | 1.24	71.00 | 4.56	17.00 | 1.02	26.00 | 1.70	42.00 | 2.82	9.00 | 0.88	8.00 | 0.65	12.00 | 0.76	-0.30374	0.999974	-1.08289	0.582441	-0.921837	0.435742
TRINITY_DN105370_c0_g1	293.00 | 12.43	275.00 | 12.03	246.00 | 9.89	176.00 | 8.17	297.00 | 12.90	188.00 | 8.41	148.00 | 7.40	429.00 | 20.00	304.00 | 12.48	-0.226581	0.999974	0.353082	0.927288	0.673755	0.454198
TRINITY_DN108832_c1_g1	2.00 | 1.68	5.00 | 1.12	26.00 | 9.39	6.00 | 0.37	28.00 | 7.60	11.00 | 2.47	1.00 | 1.73	1.00 | 0.77	1.00 | 1.00	0.00382971	0.999974
TRINITY_DN104727_c1_g1	1759.00 | 41.40	2140.00 | 52.99	2065.00 | 46.62	1740.00 | 41.60	2097.99 | 49.72	2218.00 | 57.33	1561.00 | 44.35	2878.00 | 82.72	3058.00 | 74.56	-0.0899509	0.999974	0.46259	0.769649	0.600855	0.295762	Molecular Function:nucleotide binding;; Molecular Function:nucleic acid binding;; Molecular Function:zinc ion binding;; Biological Process:negative regulation of transcription by RNA polymerase II;; Biological Process:regulation of alternative mRNA splicing, via spliceosome;; Biological Process:negative regulation of cell proliferation;; Biological Process:RNA splicing;; Biological Process:positi…	K13094 RBM5_10; RNA-binding protein 5/10	Zn-finger in Ran binding protein and others;; RNA recognition motif. (a.k.a. RRM, RBD, or RNP domain);; ESSS subunit of NADH:ubiquinone oxidoreductase (complex I)G-patch domain	RNA-binding protein 10 OS=Rattus norvegicus GN=Rbm10 PE=1 SV=1	RNA-binding 10 isoform X6
TRINITY_DN108622_c0_g1	385.00 | 8.86	860.00 | 21.88	897.00 | 20.70	486.00 | 12.15	568.00 | 13.07	782.00 | 20.66	222.00 | 6.00	568.00 | 15.41	655.00 | 14.22	-0.473676	0.999974	-0.567229	0.751364	-0.0486679	0.966052	Cellular Component:plasma membrane;; Cellular Component:perinuclear region of cytoplasm;; Molecular Function:GTP binding;; Molecular Function:GDP binding;; Biological Process:small GTPase mediated signal transduction;; Biological Process:protein ubiquitination;;	K07928 RAB40; Ras-related protein Rab-40	Ras familySOCS box	Ras-related protein Rab-40C OS=Mus musculus GN=Rab40c PE=1 SV=1	ras-related Rab-40C
TRINITY_DN95459_c0_g1	8.00 | 0.20	18.00 | 0.47	6.00 | 0.14	15.00 | 0.42	2.00 | 0.05	42.00 | 1.13	0.00 | 0.00	3.00 | 0.08	0.00 | 0.00	0.122377	0.999974					Cellular Component:cytoplasm;; Cellular Component:cytoskeleton;;	--	Tetratricopeptide repeat	Tetratricopeptide repeat protein 23-like OS=Mus musculus GN=Ttc23l PE=2 SV=1	tetratricopeptide repeat 23-like isoform X1
TRINITY_DN101660_c0_g1	1515.00 | 42.66	173.00 | 5.62	57.00 | 1.56	46.00 | 1.77	58.00 | 1.86	101.00 | 3.51	803.00 | 25.29	1074.00 | 32.42	155.00 | 4.26	-0.509867	0.999974	1.67789	0.123369	3.01222	7.38005e-05
TRINITY_DN31476_c0_g1	2.00 | 0.42	24.00 | 5.28	28.00 | 5.67	6.00 | 1.42	27.00 | 5.93	8.00 | 1.82	7.00 | 1.80	5.00 | 1.46	8.00 | 2.06	-0.407469	0.999974	-0.959995	0.681098
TRINITY_DN88622_c1_g1	9.00 | 6.54	11.00 | 9.36	13.00 | 17.76	20.00 | 11.72	18.00 | 11.46	12.21 | 8.19	35.00 | 24.06	3.00 | 2.74	13.00 | 39.40	0.213171	0.999974			0.338239	0.856483	Molecular Function:monooxygenase activity;; Molecular Function:iron ion binding;; Molecular Function:oxidoreductase activity, acting on paired donors, with incorporation or reduction of molecular oxygen;; Molecular Function:heme binding;; Biological Process:oxidation-reduction process;;	K17726 CYP4F2_3; phylloquinone omega-hydroxylase / docosahexaenoic acid omega-hydroxylase / leukotriene-B4 20-monooxygenase [EC:1.14.14.78 1.14.14.79 1.14.14.94]	Cytochrome P450	Docosahexaenoic acid omega-hydroxylase CYP4F3 OS=Homo sapiens GN=CYP4F3 PE=1 SV=2	cytochrome P450 4F6-like
TRINITY_DN109334_c0_g1	19.00 | 1.01	32.00 | 2.58	41.00 | 4.86	20.00 | 1.32	37.00 | 1.59	57.00 | 3.20	5.00 | 0.32	35.00 | 2.03	55.00 | 3.74	-0.0133656	0.999974	-0.0292926	0.999744	-0.00957666	0.996963	Cellular Component:nucleoplasm;; Cellular Component:centrosome;; Cellular Component:cytosol;; Cellular Component:DNA-dependent protein kinase-DNA ligase 4 complex;; Cellular Component:cell junction;; Cellular Component:DNA ligase IV complex;; Molecular Function:DNA binding;; Molecular Function:protein C-terminus binding;; Biological Process:double-strand break repair via nonhomologous end joining…	K10886 XRCC4; DNA-repair protein XRCC4	DNA double-strand break repair and V(D)J recombination protein XRCC4	DNA repair protein XRCC4 OS=Mus musculus GN=Xrcc4 PE=1 SV=1	DNA repair XRCC4
TRINITY_DN113858_c0_g1	0.00 | 0.00	3.00 | 0.28	1.00 | 0.10	1.00 | 0.06	48.00 | 2.92	22.00 | 1.49	20.00 | 1.33	1.00 | 0.06	4.00 | 0.22	0.514615	0.999974			-0.364616	0.850109	--	--	Matrix protein (MA), p15Gag P30 core shell protein	Gag polyprotein OS=Feline sarcoma virus (strain Gardner-Arnstein) GN=gag PE=3 SV=1	--
TRINITY_DN93392_c0_g1	31.00 | 4.41	14.00 | 2.06	34.00 | 4.60	32.00 | 5.05	27.00 | 3.96	15.00 | 2.27	18.00 | 3.07	53.00 | 9.41	57.00 | 8.91	0.0852153	0.999974	0.790918	0.755747	0.808513	0.499885	--	K19518 TRIB3; tribbles homolog 3	--	--	--
TRINITY_DN108525_c0_g1	425.00 | 2.84	154.00 | 0.99	526.00 | 3.25	219.00 | 1.69	421.00 | 3.24	655.00 | 5.05	89.00 | 0.65	53.00 | 0.41	73.00 | 0.42	0.248176	0.999974	-1.34055	0.196872	-1.84736	0.00425371	Cellular Component:extrinsic component of membrane;; Cellular Component:dense core granule;; Biological Process:protein targeting to vacuole;; Biological Process:nervous system development;; Biological Process:locomotory behavior;; Biological Process:social behavior;; Biological Process:protein retention in Golgi apparatus;;	K19525 VPS13A_C; vacuolar protein sorting-associated protein 13A/C	N-terminal region of Chorein or VPS13;; Vacuolar-sorting-associated 13 protein C-terminal;; SHR-binding domain of vacuolar-sorting associated protein 13;; Repeating coiled region of VPS13Vacuolar sorting-associated protein 13, N-terminal	Vacuolar protein sorting-associated protein 13A OS=Mus musculus GN=Vps13a PE=1 SV=1	vacuolar sorting-associated 13A isoform X1
TRINITY_DN101417_c0_g2	37.00 | 1.97	9.00 | 0.50	28.00 | 1.42	16.00 | 0.93	27.00 | 1.45	13.00 | 0.73	27.00 | 1.70	12.00 | 0.71	49.00 | 2.56	0.0462389	0.999974	0.614354	0.882161	0.745535	0.56321	Cellular Component:ruffle;; Cellular Component:cytoplasm;; Cellular Component:plasma membrane;; Cellular Component:cell-cell junction;; Cellular Component:focal adhesion;; Cellular Component:actin cytoskeleton;; Cellular Component:synapse;; Molecular Function:structural constituent of cytoskeleton;; Molecular Function:actin filament binding;; Biological Process:cytoskeletal anchoring at plasma me…	K06271 TLN; talin	I/LWEQ domain	Talin-2 OS=Homo sapiens GN=TLN2 PE=1 SV=4	talin-2 isoform X2
TRINITY_DN49919_c0_g1	109.00 | 8.61	180.00 | 14.69	174.00 | 13.04	123.00 | 10.68	176.00 | 14.27	138.00 | 11.54	75.00 | 7.02	88.00 | 7.99	87.00 | 6.96	-0.249122	0.999974	-0.661686	0.701325	-0.393541	0.648897	Cellular Component:nucleoplasm;; Cellular Component:cytoplasm;; Cellular Component:intercellular bridge;; Molecular Function:DNA binding;; Molecular Function:protein binding;; Molecular Function:zinc ion binding;; Biological Process:transcription, DNA-templated;; Biological Process:regulation of transcription, DNA-templated;;	--	THAP domain	THAP domain-containing protein 11 OS=Bos taurus GN=THAP11 PE=2 SV=1	THAP domain-containing 11
TRINITY_DN25375_c0_g1	39.00 | 15.19	12.00 | 4.88	11.00 | 4.13	18.00 | 8.05	35.00 | 14.30	23.00 | 9.74	11.00 | 5.35	11.00 | 7.62	2.00 | 1.21	0.505716	0.999974			-0.779096	0.595805
TRINITY_DN109238_c0_g1	22.00 | 1.67	62.00 | 4.53	82.00 | 5.08	29.00 | 2.17	32.00 | 2.41	59.00 | 4.62	26.00 | 2.47	30.00 | 2.74	75.00 | 4.83	-0.584868	0.999974	-0.383105	0.929064	0.355431	0.771229	Cellular Component:nucleus;; Cellular Component:cytosol;; Cellular Component:plasma membrane;; Cellular Component:extracellular exosome;; Molecular Function:nucleotide binding;; Molecular Function:nickel cation binding;; Molecular Function:ubiquitin protein ligase binding;; Molecular Function:identical protein binding;; Molecular Function:bis(5'-adenosyl)-triphosphatase activity;; Biological Proc…	K01522 FHIT; bis(5'-adenosyl)-triphosphatase [EC:3.6.1.29]	HIT domain	Bis(5'-adenosyl)-triphosphatase OS=Mus musculus GN=Fhit PE=1 SV=3	bis(5 -adenosyl)-triphosphatase
TRINITY_DN104161_c0_g2	4.00 | 0.68	6.00 | 1.06	40.00 | 6.51	8.00 | 1.52	9.00 | 1.59	18.00 | 3.28	6.00 | 1.23	12.00 | 2.66	22.00 | 4.29	-0.310108	0.999974	-0.221881	0.991451	0.357556	0.826172
TRINITY_DN325313_c0_g1	12.00 | 1.11	13.00 | 1.24	37.00 | 3.24	5.00 | 0.52	45.00 | 4.27	4.00 | 1.45	17.00 | 1.87	2.00 | 0.70	19.00 | 1.81	-0.136784	0.999974	-0.258064	0.986028	-0.0267348	0.992001	Cellular Component:striated muscle thin filament;; Molecular Function:actin binding;; Molecular Function:tropomyosin binding;; Biological Process:muscle contraction;; Biological Process:actin filament organization;; Biological Process:myofibril assembly;; Biological Process:pointed-end actin filament capping;;	K22030 LMOD; leiomodin	--	Leiomodin-2 OS=Mus musculus GN=Lmod2 PE=1 SV=1	leiomodin-2
TRINITY_DN90915_c3_g1	42.00 | 0.79	6.00 | 0.12	62.00 | 1.10	20.00 | 0.41	61.00 | 1.17	59.00 | 1.16	14.00 | 0.31	4.00 | 0.08	7.00 | 0.12	0.222178	0.999974			-1.43678	0.214442
TRINITY_DN113141_c2_g6	3.00 | 0.10	6.00 | 0.22	22.00 | 0.73	6.00 | 2.10	24.00 | 0.86	41.00 | 1.51	3.00 | 0.12	1.00 | 0.04	10.00 | 0.34	0.262151	0.999974			-1.26613	0.361677
TRINITY_DN247641_c0_g1	13.00 | 0.42	150.00 | 4.98	190.00 | 5.79	0.00 | 0.00	0.00 | 0.00	0.00 | 0.00	59.00 | 2.23	40.00 | 1.40	120.00 | 3.69	-3.61567	2.39469e-18	-0.781205	0.653111	5.03304	7.88357e-12
TRINITY_DN60863_c0_g2	14.00 | 0.86	283.43 | 17.92	187.51 | 10.89	59.00 | 3.96	81.00 | 5.09	140.00 | 9.06	46.00 | 3.33	12.00 | 0.83	15.00 | 0.91	-0.987591	0.999974	-1.80273	0.070841	-1.0271	0.406025	Cellular Component:brush border;; Cellular Component:Z disc;; Molecular Function:calcium ion binding;; Molecular Function:actin filament binding;; Biological Process:muscle contraction;; Biological Process:regulation of the force of skeletal muscle contraction;; Biological Process:skeletal muscle atrophy;; Biological Process:transition between fast and slow fiber;; Biological Process:response to …	K21073 ACTN2_3; actinin alpha 2/3	Calponin homology (CH) domainSpectrin repeat	Alpha-actinin-3 OS=Bos taurus GN=ACTN3 PE=2 SV=1	alpha-actinin-3 isoform X1
TRINITY_DN109468_c0_g1	11.00 | 0.53	2.01 | 0.30	50.00 | 1.72	4.00 | 0.11	58.00 | 2.42	71.00 | 2.76	13.00 | 0.54	7.00 | 0.19	16.00 | 0.38	0.204477	0.999974			-0.937215	0.513421	--	K00798 MMAB; cob(I)alamin adenosyltransferase [EC:2.5.1.17]	--	--	--
TRINITY_DN92152_c0_g1	15074.00 | 520.75	12266.00 | 436.81	10413.94 | 340.55	19953.99 | 752.82	20005.98 | 707.00	9442.99 | 343.84	11150.00 | 453.21	10480.00 | 394.11	11874.00 | 393.28	0.348014	0.999974	0.262936	0.941208	-0.209181	0.865842	Cellular Component:nucleoplasm;; Cellular Component:cell-cell junction;; Cellular Component:dystrophin-associated glycoprotein complex;; Cellular Component:nuclear matrix;; Cellular Component:Z disc;; Cellular Component:sarcolemma;; Cellular Component:costamere;; Cellular Component:keratin filament;; Cellular Component:extracellular exosome;; Molecular Function:structural molecule activity;; Mole…	K07605 KRT2; type II keratin, basic	Keratin type II headIntermediate filament protein	Keratin, type II cytoskeletal 8 OS=Homo sapiens GN=KRT8 PE=1 SV=7	keratin, type II cytoskeletal 8
TRINITY_DN90123_c5_g1	5.00 | 2.96	0.00 | 0.00	15.00 | 8.64	4.00 | 2.80	17.69 | 11.14	24.00 | 15.70	2.00 | 1.53	3.00 | 3.90	5.00 | 5.67	0.214385	0.999974			-1.1392	0.422194
TRINITY_DN99687_c0_g1	28.00 | 2.04	21.00 | 3.55	76.00 | 6.67	24.00 | 2.35	47.00 | 3.50	50.00 | 3.84	14.00 | 1.20	11.00 | 2.46	7.00 | 1.19	-0.119392	0.999974	-0.968209	0.674844	-1.12441	0.321671
TRINITY_DN71601_c0_g1	610.00 | 28.21	1277.00 | 60.90	1094.99 | 47.96	1145.00 | 57.92	1866.00 | 88.35	993.00 | 48.45	1017.00 | 55.44	498.00 | 25.43	707.00 | 31.74	0.079294	0.999974	-0.238024	0.976801	-0.34576	0.76863	Cellular Component:Golgi membrane;; Cellular Component:endoplasmic reticulum membrane;; Cellular Component:cis-Golgi network;; Cellular Component:integral component of membrane;; Cellular Component:transport vesicle;; Cellular Component:extracellular exosome;; Molecular Function:KDEL sequence binding;; Biological Process:protein retention in ER lumen;; Biological Process:intracellular protein tra…	K10949 KDELR; ER lumen protein retaining receptor	ER lumen protein retaining receptor	ER lumen protein-retaining receptor 2 OS=Bos taurus GN=KDELR2 PE=2 SV=1	ER lumen -retaining receptor 2
TRINITY_DN83462_c1_g1	4.00 | 0.15	0.00 | 0.00	10.00 | 0.34	2.00 | 0.08	18.00 | 0.67	24.00 | 0.92	0.00 | 0.00	0.00 | 0.00	1.00 | 0.03	0.266403	0.999974			-1.8768	0.136089	--	K01530 E3.6.3.1; phospholipid-translocating ATPase [EC:3.6.3.1]	--	--	--
TRINITY_DN154161_c0_g1	1.00 | 0.10	33.00 | 3.26	104.00 | 9.45	3.00 | 0.32	72.00 | 7.08	44.00 | 4.46	0.00 | 0.00	18.00 | 2.02	16.00 | 1.58	-0.303898	0.999974	-1.04914	0.620433	-0.791883	0.624469
TRINITY_DN139654_c0_g1	5.00 | 1.45	0.00 | 0.00	5.00 | 1.39	2.00 | 0.66	30.00 | 9.07	26.00 | 8.13	1.00 | 0.36	0.00 | 0.00	0.00 | 0.00	0.473446	0.999974			-1.97199	0.108567	Cellular Component:nucleoplasm;; Cellular Component:cytoplasm;; Cellular Component:SWI/SNF complex;; Cellular Component:nBAF complex;; Molecular Function:DNA binding;; Biological Process:chromatin remodeling;;	--	--	AT-rich interactive domain-containing protein 1B OS=Homo sapiens GN=ARID1B PE=1 SV=2	AT-rich interactive domain-containing 1B isoform X2
TRINITY_DN81320_c0_g1	175.00 | 2.91	398.00 | 6.82	384.00 | 6.04	418.00 | 7.58	362.00 | 6.15	400.00 | 7.01	219.00 | 4.28	189.00 | 3.35	227.00 | 3.55	-0.00110404	0.999974	-0.482466	0.83593	-0.489209	0.564125	Cellular Component:ubiquitin ligase complex;; Cellular Component:mediator complex;; Molecular Function:transcription coactivator activity;; Molecular Function:histone acetyltransferase activity;; Molecular Function:thyroid hormone receptor binding;; Molecular Function:ubiquitin protein ligase activity;; Biological Process:regulation of transcription by RNA polymerase II;; Biological Process:trans…	K15167 MED24; mediator of RNA polymerase II transcription subunit 24	Mediator complex subunit 24 N-terminal	Mediator of RNA polymerase II transcription subunit 24 OS=Rattus norvegicus GN=Med24 PE=1 SV=1	mediator of RNA polymerase II transcription subunit 24 isoform X1
TRINITY_DN334516_c0_g1	348.29 | 62.89	94.04 | 17.60	180.06 | 31.01	75.09 | 15.11	85.00 | 15.86	213.00 | 41.05	110.07 | 23.96	669.00 | 159.20	522.00 | 109.22	-0.107055	0.999974	1.43942	0.151324	1.76722	0.037475	--	K11822 SULT2A1; bile-salt sulfotransferase [EC:2.8.2.14]	--	--	--
TRINITY_DN108841_c0_g1	30351.00 | 350.10	22088.00 | 262.40	16449.00 | 179.40	52311.00 | 656.87	14374.00 | 169.34	10317.00 | 125.19	54531.00 | 737.32	10134.00 | 123.85	16699.00 | 179.78	0.24529	0.999974	0.643882	0.860666	0.325041	1	Cellular Component:extracellular exosome;; Cellular Component:blood microparticle;; Molecular Function:protease binding;; Molecular Function:serine-type endopeptidase inhibitor activity;; Molecular Function:signaling receptor binding;; Molecular Function:interleukin-8 binding;; Molecular Function:interleukin-1 binding;; Molecular Function:tumor necrosis factor binding;; Molecular Function:calcium…	K03910 A2M; alpha-2-macroglobulin	MG2 domain;; Alpha-2-macroglobulin family N-terminal region;; A-macroglobulin receptor;; Alpha-2-macroglobulin family;; Alpha-macro-globulin thiol-ester bond-forming regionA-macroglobulin complement component	Alpha-2-macroglobulin OS=Bos taurus GN=A2M PE=1 SV=2	alpha-2-macroglobulin-like isoform X1
TRINITY_DN108336_c0_g1	176.00 | 1.62	137.00 | 1.30	367.00 | 3.20	110.00 | 1.10	295.00 | 2.78	350.00 | 3.39	81.00 | 0.88	60.00 | 0.58	117.00 | 1.01	-0.00753127	0.999974	-0.949934	0.46339	-1.00664	0.213447	Cellular Component:cytoplasm;; Cellular Component:external side of plasma membrane;; Cellular Component:apical plasma membrane;; Cellular Component:chloride channel complex;; Cellular Component:extracellular exosome;; Molecular Function:calcium activated cation channel activity;; Molecular Function:intracellular calcium activated chloride channel activity;; Molecular Function:voltage-gated chlori…	K19496 ANO1; anoctamin-1	Calcium-activated chloride channelDimerisation domain of Ca+-activated chloride-channel, anoctamin	Anoctamin-1 OS=Mus musculus GN=Ano1 PE=1 SV=2	anoctamin-1 isoform X2
TRINITY_DN111113_c0_g1	47.00 | 0.55	47.00 | 0.73	37.00 | 0.38	23.00 | 0.30	59.00 | 0.67	86.00 | 0.93	22.00 | 0.43	24.00 | 0.78	82.00 | 1.16	0.137578	0.999974	0.109993	0.998099	-0.0785126	0.961436	Cellular Component:integral component of plasma membrane;; Cellular Component:external side of plasma membrane;; Cellular Component:extracellular exosome;; Molecular Function:transmembrane signaling receptor activity;; Molecular Function:carbohydrate binding;; Biological Process:endocytosis;; Biological Process:signal transduction;;	K06560 MRC; mannose receptor, C type	Lectin C-type domainFibronectin type II domain	Lymphocyte antigen 75 OS=Mesocricetus auratus GN=LY75 PE=2 SV=1	lymphocyte antigen 75
TRINITY_DN110739_c0_g1	423.00 | 5.53	597.00 | 8.04	514.00 | 6.36	550.00 | 7.84	449.00 | 6.00	698.00 | 9.61	317.00 | 4.86	347.00 | 4.87	579.00 | 7.20	-0.0157496	0.999974	-0.161994	0.982521	-0.138589	0.88482	Cellular Component:early endosome;; Cellular Component:endoplasmic reticulum;; Cellular Component:cytosol;; Cellular Component:WASH complex;; Molecular Function:protein binding;; Biological Process:oocyte maturation;; Biological Process:protein transport;; Biological Process:endosomal transport;; Biological Process:polar body extrusion after meiotic divisions;; Biological Process:spindle assembly…	K18464 RTSC; WASH complex subunit strumpellin	Hereditary spastic paraplegia protein strumpellin	WASH complex subunit 5 OS=Pongo abelii GN=WASHC5 PE=2 SV=1	WASH complex subunit strumpellin
TRINITY_DN98360_c0_g1	1.00 | 0.07	4.00 | 0.23	9.03 | 3.54	5.00 | 0.33	10.00 | 5.46	18.00 | 0.88	3.00 | 0.27	16.00 | 0.86	22.00 | 13.69					0.421127	0.804206	--	K19518 TRIB3; tribbles homolog 3	--	--	--
TRINITY_DN54264_c0_g1	4.00 | 0.86	11.02 | 2.45	36.05 | 7.36	14.01 | 3.35	111.12 | 24.61	13.01 | 2.98	3.00 | 0.78	24.00 | 7.09	72.00 | 18.70	0.310171	0.999974	0.321573	0.973399	-0.190534	0.92306	--	K03989 C4; complement component 4	--	--	--
TRINITY_DN114069_c147_g1	607.57 | 1370.04	209.03 | 530.79	160.64 | 369.08	963.44 | 2924.73	240.60 | 609.65	135.39 | 339.63	862.91 | 2926.83	112.79 | 848.96	150.49 | 964.42	0.543133	0.999974	0.879257	1	0.111116	0.956398	Cellular Component:extracellular exosome;; Cellular Component:endocytic vesicle lumen;; Cellular Component:blood microparticle;; Molecular Function:protein binding;; Molecular Function:heme transporter activity;; Molecular Function:metal ion binding;; Biological Process:positive regulation of immunoglobulin production;; Biological Process:positive regulation of humoral immune response mediated by…	K18977 HPX; hemopexin	Hemopexin	Hemopexin OS=Homo sapiens GN=HPX PE=1 SV=2	hemopexin
TRINITY_DN110171_c0_g1	184.00 | 3.86	51.00 | 1.05	66.00 | 2.19	132.00 | 3.49	124.00 | 3.21	97.00 | 2.35	83.00 | 1.97	28.00 | 0.50	41.00 | 0.92	0.699385	0.999974	0.179247	0.995704	-0.617047	0.625006	Cellular Component:endoplasmic reticulum;; Molecular Function:CMP-N-acetylneuraminate monooxygenase activity;; Molecular Function:metal ion binding;; Molecular Function:2 iron, 2 sulfur cluster binding;; Biological Process:N-acetylneuraminate metabolic process;; Biological Process:transport;; Biological Process:CMP-N-acetylneuraminate metabolic process;; Biological Process:oxidation-reduction pro…	K08080 CMAH; CMP-N-acetylneuraminate monooxygenase [EC:1.14.18.2]	Beta-lactamase superfamily domainRieske [2Fe-2S] domain	Cytidine monophosphate-N-acetylneuraminic acid hydroxylase OS=Mus musculus GN=Cmah PE=1 SV=1	cytidine monophosphate-N-acetylneuraminic acid hydroxylase isoform X1
TRINITY_DN90626_c0_g1	6608.00 | 44.68	8218.96 | 57.22	8122.94 | 51.91	7351.97 | 54.07	10544.98 | 72.79	7584.00 | 53.92	8848.99 | 70.07	4841.00 | 34.48	5773.00 | 36.23	0.0104827	0.999974	0.0615853	0.998143	0.068356	0.958349	Cellular Component:nucleus;; Cellular Component:cytoplasm;; Cellular Component:cell-cell adherens junction;; Cellular Component:high-density lipoprotein particle;; Molecular Function:RNA binding;; Molecular Function:cadherin binding involved in cell-cell adhesion;; Biological Process:lipid transport;; Biological Process:cholesterol metabolic process;; Biological Process:cell-cell adhesion;;	--	KH domain	Vigilin OS=Mus musculus GN=Hdlbp PE=1 SV=1	vigilin
TRINITY_DN55544_c0_g3	12.00 | 0.94	11.00 | 0.89	20.00 | 1.49	19.00 | 1.64	20.00 | 1.61	22.00 | 1.83	4.00 | 0.37	17.00 | 1.54	48.58 | 3.87	0.212632	0.999974	0.380564	0.954602	0.241197	0.892946
TRINITY_DN69261_c0_g1	55.00 | 2.08	34.00 | 1.33	58.00 | 2.08	53.00 | 2.19	55.00 | 2.13	59.00 | 2.35	29.00 | 1.29	83.00 | 3.43	115.00 | 4.19	0.21039	0.999974	0.739707	0.745543	0.597067	0.554898
TRINITY_DN23860_c0_g1	369.00 | 16.12	489.00 | 22.03	579.00 | 23.95	336.00 | 16.05	411.00 | 18.38	459.00 | 21.15	255.00 | 13.13	371.00 | 17.83	361.00 | 15.28	-0.368409	0.999974	-0.351229	0.876671	0.0722174	0.934876
TRINITY_DN111747_c1_g1	4.00 | 0.41	8.00 | 0.84	40.00 | 3.86	5.01 | 0.56	42.01 | 4.38	30.00 | 3.23	4.00 | 0.48	6.00 | 0.72	37.00 | 3.91	0.0367531	0.999974	-0.183558	0.995838	-0.319784	0.86446
TRINITY_DN39030_c1_g1	1349.00 | 47.34	1183.00 | 42.79	1421.00 | 47.20	1040.00 | 39.86	1369.00 | 49.14	1409.00 | 52.11	674.00 | 27.83	1233.00 | 47.13	1060.00 | 35.68	-0.0540843	0.999974	-0.0812938	0.99804	-0.00561132	0.996613	Cellular Component:nucleoplasm;; Cellular Component:mitochondrial matrix;; Cellular Component:cilium;; Cellular Component:acrosomal matrix;; Cellular Component:myelin sheath;; Cellular Component:oxoglutarate dehydrogenase complex;; Cellular Component:pyruvate dehydrogenase complex;; Molecular Function:dihydrolipoyl dehydrogenase activity;; Molecular Function:pyruvate dehydrogenase (NAD+) activity…	K00382 DLD; dihydrolipoamide dehydrogenase [EC:1.8.1.4]	Pyridine nucleotide-disulphide oxidoreductasePyridine nucleotide-disulphide oxidoreductase, dimerisation domain	Dihydrolipoyl dehydrogenase, mitochondrial OS=Cricetulus griseus GN=DLD PE=2 SV=1	dihydrolipoyl dehydrogenase, mitochondrial
TRINITY_DN55095_c0_g1	1023.56 | 42.79	798.79 | 34.43	786.87 | 31.15	1041.32 | 47.59	719.81 | 30.80	668.36 | 29.47	622.26 | 30.64	376.00 | 17.26	509.00 | 20.58	0.0471722	0.999974	-0.240146	0.971763	-0.290315	0.809725	Cellular Component:nucleoplasm;; Cellular Component:mitochondrion;; Cellular Component:spindle;; Cellular Component:cytosol;; Cellular Component:plasma membrane;; Cellular Component:cell-cell junction;; Cellular Component:vesicle;; Cellular Component:ciliary basal body;; Cellular Component:periplasmic space;; Molecular Function:protein serine/threonine kinase activity;; Molecular Function:protein…	K04456 AKT; RAC serine/threonine-protein kinase [EC:2.7.11.1]	PH domainProtein kinase domain	AKT kinase-transforming protein OS=AKT8 murine leukemia virus GN=V-AKT PE=1 SV=1	RAC-alpha serine threonine- kinase
TRINITY_DN93533_c0_g1	4.00 | 0.39	3.00 | 0.31	38.00 | 2.80	9.00 | 0.73	10.00 | 1.88	38.00 | 2.95	1.00 | 0.12	15.00 | 1.26	46.00 | 3.50	-0.00277867	0.999974	0.0945029	0.998099	0.185068	0.925705	--	K05667 ABCC3; ATP-binding cassette, subfamily C (CFTR/MRP), member 3	--	--	--
TRINITY_DN115106_c1_g2	135.00 | 1.85	135.00 | 1.91	112.00 | 1.45	121.00 | 1.81	132.00 | 1.85	111.00 | 1.60	108.00 | 1.74	76.00 | 1.11	135.00 | 1.73	-0.0454062	0.999974	0.0624918	0.998143	0.138804	0.905386
TRINITY_DN79493_c0_g1	2015.44 | 57.07	1577.65 | 46.04	1599.78 | 42.86	1986.00 | 61.36	1909.55 | 55.29	1570.38 | 46.84	1691.64 | 56.30	1558.65 | 47.69	1623.48 | 43.75	0.151749	0.999974	0.341557	0.906946	0.185199	0.863213	Cellular Component:endoplasmic reticulum lumen;; Cellular Component:extracellular exosome;; Molecular Function:protein disulfide isomerase activity;; Biological Process:protein folding;; Biological Process:response to endoplasmic reticulum stress;; Biological Process:apoptotic cell clearance;; Biological Process:cell redox homeostasis;;	K13984 TXNDC5; thioredoxin domain-containing protein 5	Thioredoxin	Thioredoxin domain-containing protein 5 OS=Mus musculus GN=Txndc5 PE=1 SV=2	thioredoxin domain-containing 5
TRINITY_DN104316_c0_g1	154.00 | 4.58	51.00 | 1.27	69.00 | 1.81	52.00 | 1.37	112.00 | 3.05	65.00 | 1.79	56.00 | 1.59	18.00 | 1.21	18.00 | 0.41	0.210992	0.999974	-0.268249	0.982095	-0.570874	0.680181	Cellular Component:nucleus;; Cellular Component:focal adhesion;; Cellular Component:cell surface;; Cellular Component:integral component of membrane;; Cellular Component:apical plasma membrane;; Cellular Component:intrinsic component of plasma membrane;; Cellular Component:cytoplasmic vesicle;; Cellular Component:lysosomal lumen;; Cellular Component:extracellular exosome;; Molecular Function:plat…	K05089 PDGFRB; platelet-derived growth factor receptor beta [EC:2.7.10.1]	Immunoglobulin domain;; Protein tyrosine kinase;; Immunoglobulin domainImmunoglobulin I-set domain	Platelet-derived growth factor receptor beta OS=Rattus norvegicus GN=Pdgfrb PE=2 SV=2	platelet-derived growth factor receptor beta
TRINITY_DN115304_c22_g2	17011.88 | 2633.33	14713.67 | 2298.35	10887.86 | 1561.29	13349.95 | 2260.04	11905.93 | 1856.30	8442.49 | 1356.47	21169.94 | 3845.45	20414.00 | 3842.79	20075.00 | 3320.78	-0.137088	0.999974	0.867633	0.422385	1.10592	0.129738	Cellular Component:endoplasmic reticulum;; Cellular Component:Golgi apparatus;; Cellular Component:extracellular exosome;; Molecular Function:protease binding;; Molecular Function:serine-type endopeptidase inhibitor activity;; Molecular Function:identical protein binding;; Biological Process:acute-phase response;; Biological Process:negative regulation of endopeptidase activity;;	K03984 SERPINA1; alpha-1-antitrypsin	Serpin (serine protease inhibitor)	Alpha-1-antitrypsin OS=Mesocricetus auratus PE=2 SV=1	Alpha-1-antitrypsin
TRINITY_DN104780_c1_g1	1.00 | 0.17	15.00 | 3.43	36.00 | 5.86	3.00 | 0.57	14.00 | 2.47	22.00 | 4.01	0.00 | 0.00	5.00 | 1.11	20.00 | 3.90	-0.400303	0.999974
TRINITY_DN907_c0_g1	459.58 | 81.97	93.01 | 17.32	146.10 | 24.72	175.47 | 38.02	42.02 | 7.53	113.01 | 20.92	159.05 | 34.73	568.51 | 130.26	527.47 | 110.35	0.0165259	0.999974	1.70643	0.0122886	1.68614	0.0701417	Cellular Component:lysosome;; Cellular Component:cytosol;; Molecular Function:copper ion binding;; Molecular Function:zinc ion binding;; Biological Process:cellular zinc ion homeostasis;; Biological Process:nitric oxide mediated signal transduction;; Biological Process:detoxification of copper ion;; Biological Process:negative regulation of neuron apoptotic process;; Biological Process:cellular r…	--	--	--	metallothionein-1 isoform X1
TRINITY_DN105626_c3_g1	13.00 | 4.02	15.00 | 3.92	34.00 | 8.26	4.00 | 1.05	7.00 | 2.35	36.00 | 9.19	5.00 | 1.28	28.00 | 8.02	66.00 | 22.19	-0.242776	0.999974	0.335082	0.969649	0.874082	0.559234
TRINITY_DN103974_c0_g1	2.00 | 0.04	93.00 | 1.83	72.00 | 1.30	48.00 | 1.00	61.00 | 4.86	103.00 | 2.07	11.00 | 0.25	14.00 | 0.29	28.00 | 0.50	-0.222717	0.999974	-1.50378	0.127167	-1.4603	0.0656089
TRINITY_DN112908_c0_g1	4.00 | 0.19	16.00 | 0.81	31.00 | 1.43	14.00 | 0.76	23.00 | 1.14	28.00 | 1.43	0.00 | 0.00	16.00 | 0.86	38.00 | 1.80	-0.0656485	0.999974	-0.0982351	0.998099	-0.0756905	0.973795
TRINITY_DN90940_c0_g1	21.00 | 0.36	15.00 | 0.25	24.00 | 0.47	15.00 | 0.26	35.00 | 0.57	38.00 | 0.64	7.00 | 0.16	4.00 | 0.10	10.00 | 0.22	0.287545	0.999974			-1.28875	0.261055	Cellular Component:nucleus;; Cellular Component:mitochondrion;; Molecular Function:Hsp70 protein binding;; Molecular Function:chaperone binding;; Molecular Function:proteasome binding;; Biological Process:negative regulation of inclusion body assembly;;	K17592 SACS; sacsin	HEPN domain	Sacsin OS=Mus musculus GN=Sacs PE=1 SV=2	sacsin isoform X1
TRINITY_DN113667_c8_g1	49.00 | 1.68	9.00 | 0.32	59.00 | 1.92	22.00 | 0.82	85.00 | 2.98	65.00 | 2.35	13.00 | 0.52	13.00 | 0.49	42.00 | 1.38	0.360171	0.999974	-0.132112	0.998099	-0.833592	0.479039
TRINITY_DN99062_c0_g1	12.00 | 0.42	8.00 | 0.29	12.00 | 0.40	5.00 | 0.19	4.00 | 0.14	9.00 | 0.33	5.00 | 0.21	31.00 | 1.18	32.00 | 1.07			0.745886	0.822538	1.51677	0.213864
TRINITY_DN103658_c0_g1	6.00 | 1.10	5.00 | 0.27	29.00 | 3.33	1.00 | 0.06	12.00 | 0.64	7.00 | 0.90	2.00 | 0.12	10.00 | 6.70	28.00 | 1.42			-0.0448935	0.999744			Molecular Function:hydrolase activity;; Biological Process:regulation of transcription, DNA-templated;; Biological Process:negative regulation of biological process;;	K09637 TMPRSS6; transmembrane protease serine 6 [EC:3.4.21.-]	--	--	transmembrane protease serine 6
TRINITY_DN27325_c0_g1	2.00 | 1.13	6.00 | 3.58	38.00 | 20.95	2.00 | 1.34	23.00 | 13.85	38.00 | 23.76	0.00 | 0.00	1.00 | 1.22	0.00 | 0.00	-0.0218799	0.999974			-2.06948	0.0868544
TRINITY_DN10381_c0_g1	304.00 | 24.12	181.00 | 14.79	180.00 | 13.54	215.00 | 18.76	157.00 | 12.81	239.00 | 20.02	133.00 | 12.57	179.00 | 16.42	201.00 | 16.17	0.115687	0.999974	0.18899	0.976776	0.0619889	0.956098	Cellular Component:gamma-tubulin complex;; Cellular Component:nucleus;; Cellular Component:mitochondrion;; Cellular Component:lysosomal membrane;; Cellular Component:centrosome;; Cellular Component:BLOC-1 complex;; Cellular Component:BORC complex;; Cellular Component:axon cytoplasm;; Molecular Function:protein C-terminus binding;; Molecular Function:gamma-tubulin binding;; Biological Process:posi…	K16750 BLOC1S2; biogenesis of lysosome-related organelles complex 1 subunit 2	Biogenesis of lysosome-related organelles complex-1 subunit 2	Biogenesis of lysosome-related organelles complex-1 subunit 2 OS=Rattus norvegicus GN=Bloc1s2 PE=2 SV=1	biogenesis of lysosome-related organelles complex 1 subunit 2
TRINITY_DN73174_c0_g1	89.00 | 5.10	36.00 | 2.13	183.00 | 9.93	32.00 | 2.01	106.00 | 6.22	161.00 | 9.74	38.00 | 2.57	59.00 | 3.78	193.00 | 10.89	-0.055104	0.999974	0.0719353	0.998242	0.195807	0.900484
TRINITY_DN96262_c0_g1	67.00 | 1.24	2.00 | 0.04	22.00 | 0.38	6.00 | 0.12	19.00 | 0.36	42.00 | 0.82	2.00 | 0.04	3.00 | 0.06	24.00 | 0.42	0.267289	0.999974	-0.0262129	0.999744	-0.619144	0.707047
TRINITY_DN99902_c0_g2	163.00 | 4.06	74.00 | 1.90	112.00 | 2.64	107.00 | 2.90	87.00 | 2.21	148.00 | 3.88	78.00 | 2.28	151.00 | 4.04	160.00 | 3.78	0.222757	0.999974	0.682084	0.643248	0.45412	0.61062	Cellular Component:nucleoplasm;; Molecular Function:ATP binding;; Biological Process:negative regulation of chromatin binding;;	K15192 BTAF1; TATA-binding protein-associated factor [EC:3.6.4.-]	Helicase conserved C-terminal domain	TATA-binding protein-associated factor 172 OS=Homo sapiens GN=BTAF1 PE=1 SV=2	TATA-binding -associated factor 172
TRINITY_DN103698_c0_g1	2.00 | 0.08	4.00 | 0.16	22.00 | 0.65	15.00 | 0.54	46.00 | 1.48	19.00 | 0.63	1.00 | 0.05	1.00 | 0.04	13.00 | 0.41	0.417169	0.999974			-1.4119	0.297648
TRINITY_DN90685_c0_g1	230.00 | 9.88	656.00 | 29.05	623.00 | 25.34	236.00 | 11.08	742.00 | 32.62	608.00 | 27.54	692.00 | 35.01	744.00 | 35.13	1214.00 | 50.49	-0.29689	0.999974	0.666753	0.482146	1.05093	0.108567	Cellular Component:nucleus;; Cellular Component:cytoplasm;; Cellular Component:proteasome core complex;; Cellular Component:extracellular exosome;; Cellular Component:spermatoproteasome complex;; Molecular Function:threonine-type endopeptidase activity;; Biological Process:antigen processing and presentation;; Biological Process:fat cell differentiation;; Biological Process:proteolysis involved i…	K02740 PSMB8; 20S proteasome subunit beta 8 [EC:3.4.25.1]	Proteasome subunit	Proteasome subunit beta type-8 OS=Rattus norvegicus GN=Psmb8 PE=1 SV=3	proteasome subunit beta type-8
TRINITY_DN96461_c0_g1	844.00 | 10.20	763.00 | 9.51	861.00 | 9.83	542.00 | 7.13	789.00 | 9.73	848.00 | 10.77	446.00 | 6.33	315.00 | 4.06	449.00 | 5.12	-0.182936	0.999974	-0.572119	0.746955	-0.393979	0.630795	Molecular Function:proline-rich region binding;; Biological Process:epidermal growth factor receptor signaling pathway;; Biological Process:positive regulation of cell proliferation;; Biological Process:positive regulation of cell division;; Biological Process:positive regulation of ERK1 and ERK2 cascade;; Biological Process:cellular response to epidermal growth factor stimulus;;	--	Cell-cycle sustaining, positive selection,	GRB2-associated and regulator of MAPK protein OS=Mus musculus GN=Garem1 PE=1 SV=2	GRB2-associated and regulator of MAPK 1 isoform X1
TRINITY_DN29021_c0_g1	80.00 | 4.12	73.00 | 3.88	125.00 | 6.48	87.00 | 5.36	140.00 | 7.81	125.00 | 7.22	49.00 | 2.98	52.00 | 2.98	43.00 | 2.85	0.191944	0.999974	-0.507935	0.878991	-0.776056	0.362672	Cellular Component:nucleoplasm;; Biological Process:transcription, DNA-templated;; Biological Process:mRNA processing;; Biological Process:RNA splicing;; Biological Process:regulation of mRNA export from nucleus;; Biological Process:regulation of DNA-templated transcription, elongation;; Biological Process:regulation of mRNA processing;; Biological Process:mRNA transport;; Biological Process:regu…	K17498 SPN1; transcription factor SPN1	--	--	IWS1 homolog isoform X1
TRINITY_DN114966_c10_g1	2.49 | 1.36	12.01 | 6.94	75.01 | 40.05	16.41 | 10.60	22.28 | 12.99	48.46 | 29.34	3.28 | 2.31	14.00 | 16.27	47.17 | 47.93	-0.22415	0.999974	-0.389358	0.951636	-0.175419	0.924116
TRINITY_DN98809_c0_g1	13.00 | 0.60	9.00 | 0.43	33.00 | 1.44	17.00 | 0.86	27.00 | 1.28	13.00 | 0.63	4.00 | 0.22	34.00 | 1.73	24.00 | 1.08	-0.0112997	0.999974	0.161119	0.997463	0.276207	0.877934	--	K12491 AGAP1_3; Arf-GAP with GTPase, ANK repeat and PH domain-containing protein 1/3	--	--	--
TRINITY_DN84065_c0_g1	10.00 | 0.14	24.00 | 0.35	30.00 | 0.40	13.00 | 0.20	34.00 | 0.49	41.00 | 0.61	13.00 | 0.21	4.00 | 0.06	9.00 | 0.12	0.0128511	0.999974	-0.673697	0.860666	-0.917228	0.494062	--	--	NHS-like	NHS-like protein 2 OS=Mus musculus GN=Nhsl2 PE=1 SV=1	--
TRINITY_DN67122_c0_g1	33.25 | 4.11	684.80 | 88.07	949.85 | 111.04	154.66 | 20.68	561.47 | 72.18	662.26 | 88.26	368.68 | 56.48	253.61 | 39.42	472.77 | 65.67	-0.647262	0.999974	-0.725519	0.545949	0.122677	0.925974
TRINITY_DN106155_c1_g1	289.00 | 6.91	369.00 | 9.46	329.00 | 7.51	333.00 | 10.16	416.00 | 12.63	301.00 | 8.55	216.00 | 6.38	201.00 | 5.26	297.00 | 6.48	-0.0255215	0.999974	-0.235991	0.957027	-0.204728	0.825689	Cellular Component:cytoplasm;; Molecular Function:nucleotide binding;; Molecular Function:RNA binding;; Biological Process:intracellular mRNA localization;;	--	5-formyltetrahydrofolate cyclo-ligase family	Methenyltetrahydrofolate synthase domain-containing protein OS=Mus musculus GN=Mthfsd PE=2 SV=1	methenyltetrahydrofolate synthase domain-containing isoform X1
TRINITY_DN93030_c0_g1	3.00 | 0.13	8.00 | 0.36	25.00 | 1.04	4.00 | 0.19	21.00 | 0.94	13.00 | 0.60	4.00 | 0.21	3.00 | 0.14	11.00 | 0.47	-0.138974	0.999974
TRINITY_DN99663_c0_g1	41.00 | 2.13	25.00 | 1.34	49.00 | 2.41	32.00 | 1.82	56.00 | 2.98	61.00 | 3.34	15.00 | 0.92	30.00 | 1.73	61.00 | 3.10	0.274104	0.999974	0.127576	0.998099	-0.191693	0.890263
TRINITY_DN110040_c7_g1	0.00 | 0.00	0.00 | 0.00	19.00 | 1.05	1.00 | 0.06	20.00 | 1.19	10.00 | 0.61	1.00 | 0.07	12.00 | 0.78	25.00 | 1.55					0.307739	0.877934
TRINITY_DN105893_c0_g1	99.00 | 2.27	61.00 | 1.44	70.00 | 1.52	75.00 | 1.88	70.00 | 1.64	52.00 | 1.26	61.00 | 1.64	41.00 | 1.01	89.00 | 1.93	0.0213747	0.999974	0.210864	0.985318	0.218004	0.867262
TRINITY_DN115421_c10_g5	63.00 | 4.98	314.00 | 25.62	356.00 | 26.69	128.00 | 11.11	216.00 | 17.51	297.00 | 24.83	153.00 | 14.33	131.00 | 11.90	174.00 | 13.91	-0.577962	0.999974	-0.70383	0.588239	-0.0452708	0.970495
TRINITY_DN163722_c0_g1	11.00 | 0.69	24.00 | 1.55	82.70 | 4.92	8.00 | 0.55	48.00 | 3.09	62.16 | 4.12	5.00 | 0.37	20.00 | 1.41	173.00 | 10.76	-0.209459	0.999974	0.1964	0.995647	0.570242	0.729529
TRINITY_DN112630_c0_g1	10.00 | 0.43	15.00 | 0.66	37.00 | 1.49	14.00 | 0.65	17.00 | 0.74	35.00 | 1.57	20.00 | 1.00	18.00 | 0.84	15.00 | 0.62	-0.111943	0.999974	-0.059738	0.998438	0.124965	0.941043
TRINITY_DN94016_c0_g1	11.00 | 0.63	11.00 | 0.85	18.00 | 0.98	8.00 | 0.49	24.00 | 1.44	24.00 | 1.38	8.00 | 0.52	3.00 | 0.20	8.00 | 0.48	0.134301	0.999974			-0.779324	0.590166	--	--	zinc-finger of a C2HC-type	Zinc finger C2HC domain-containing protein 1A OS=Mus musculus GN=Zc2hc1a PE=1 SV=1	--
TRINITY_DN101834_c0_g1	998.00 | 18.11	1370.00 | 21.38	1386.00 | 21.21	1203.00 | 20.85	1600.00 | 27.34	1629.00 | 27.50	854.00 | 16.62	910.00 | 15.08	1193.00 | 17.11	0.0385677	0.999974	-0.170361	0.972244	-0.209511	0.755254	Cellular Component:nucleoplasm;; Cellular Component:spliceosomal complex;; Cellular Component:cytoplasm;; Cellular Component:membrane;; Molecular Function:fibroblast growth factor binding;; Biological Process:apoptotic process;; Biological Process:negative regulation of fibroblast apoptotic process;;	--	Apoptosis inhibitory protein 5 (API5)	Apoptosis inhibitor 5 OS=Mus musculus GN=Api5 PE=1 SV=2	apoptosis inhibitor 5 isoform X2
[truncated: 26,812 more rows]
