# Supplementary material for: Transcriptome analysis of the liver of Eospalax fontanierii under hypoxia
Source: PeerJ. 2021 Apr 22;9:e11166. doi: 10.7717/peerj.11166 (PMC8071069; doi:10.7717/peerj.11166)
Supplement: Table S5 [file peerj-09-11166-s003.xls]

GO ID (level1)	GO Term (level1)	GO ID (level2)	GO Term (level2)	number_of_out (All)	Genes_of_out
GO:0008150	Biological Process	GO:0032501	multicellular organismal process	139	TRINITY_DN100151_c0_g1,TRINITY_DN100427_c0_g1,TRINITY_DN100852_c2_g1,TRINITY_DN101058_c0_g1,TRINITY_DN101163_c0_g1,TRINITY_DN101613_c0_g1,TRINITY_DN101681_c0_g1,TRINITY_DN102038_c1_g1,TRINITY_DN102157_c0_g2,TRINITY_DN102340_c2_g1,TRINITY_DN102365_c0_g1,TRINITY_DN102460_c0_g1,TRINITY_DN102508_c0_g1,TRINITY_DN102956_c1_g1,TRINITY_DN102999_c1_g1,TRINITY_DN103502_c0_g1,TRINITY_DN103656_c1_g2,TRINITY_…
GO:0008150	Biological Process	GO:0007610	behavior	25	TRINITY_DN101613_c0_g1,TRINITY_DN102038_c1_g1,TRINITY_DN102157_c0_g2,TRINITY_DN102365_c0_g1,TRINITY_DN103502_c0_g1,TRINITY_DN104024_c1_g1,TRINITY_DN105937_c0_g1,TRINITY_DN108525_c0_g1,TRINITY_DN109363_c0_g1,TRINITY_DN109500_c0_g1,TRINITY_DN112121_c0_g1,TRINITY_DN112270_c21_g1,TRINITY_DN112304_c0_g2,TRINITY_DN113293_c0_g1,TRINITY_DN113311_c0_g2,TRINITY_DN113365_c0_g2,TRINITY_DN114958_c1_g1,TRINITY…
GO:0008150	Biological Process	GO:0048511	rhythmic process	13	TRINITY_DN102340_c2_g1,TRINITY_DN103502_c0_g1,TRINITY_DN104828_c0_g1,TRINITY_DN108983_c0_g1,TRINITY_DN109500_c0_g1,TRINITY_DN112448_c0_g1,TRINITY_DN113293_c0_g1,TRINITY_DN115195_c0_g2,TRINITY_DN115626_c1_g1,TRINITY_DN221415_c0_g1,TRINITY_DN30628_c0_g1,TRINITY_DN91543_c1_g1,TRINITY_DN9675_c0_g1
GO:0008150	Biological Process	GO:0051704	multi-organism process	47	TRINITY_DN100151_c0_g1,TRINITY_DN100852_c2_g1,TRINITY_DN101163_c0_g1,TRINITY_DN101613_c0_g1,TRINITY_DN101681_c0_g1,TRINITY_DN102340_c2_g1,TRINITY_DN103821_c4_g1,TRINITY_DN103821_c4_g2,TRINITY_DN104024_c1_g1,TRINITY_DN104934_c0_g1,TRINITY_DN106323_c3_g1,TRINITY_DN106382_c0_g1,TRINITY_DN107055_c0_g1,TRINITY_DN108525_c0_g1,TRINITY_DN108983_c0_g1,TRINITY_DN109500_c0_g1,TRINITY_DN109581_c1_g1,TRINITY_…
GO:0008150	Biological Process	GO:0050896	response to stimulus	164	TRINITY_DN100151_c0_g1,TRINITY_DN100427_c0_g1,TRINITY_DN100852_c2_g1,TRINITY_DN101058_c0_g1,TRINITY_DN101163_c0_g1,TRINITY_DN101203_c0_g1,TRINITY_DN101412_c0_g1,TRINITY_DN101613_c0_g1,TRINITY_DN102157_c0_g2,TRINITY_DN102340_c2_g1,TRINITY_DN102365_c0_g1,TRINITY_DN102956_c1_g1,TRINITY_DN102999_c1_g1,TRINITY_DN103656_c1_g2,TRINITY_DN103821_c4_g1,TRINITY_DN103821_c4_g2,TRINITY_DN103979_c0_g2,TRINITY_…
GO:0008150	Biological Process	GO:0044699	single-organism process	257	TRINITY_DN100151_c0_g1,TRINITY_DN100427_c0_g1,TRINITY_DN100852_c2_g1,TRINITY_DN101058_c0_g1,TRINITY_DN101163_c0_g1,TRINITY_DN101203_c0_g1,TRINITY_DN101534_c0_g1,TRINITY_DN101613_c0_g1,TRINITY_DN101681_c0_g1,TRINITY_DN102038_c1_g1,TRINITY_DN102157_c0_g2,TRINITY_DN102340_c2_g1,TRINITY_DN102365_c0_g1,TRINITY_DN102460_c0_g1,TRINITY_DN102508_c0_g1,TRINITY_DN102692_c2_g1,TRINITY_DN102738_c1_g1,TRINITY_…
GO:0008150	Biological Process	GO:0032502	developmental process	118	TRINITY_DN100151_c0_g1,TRINITY_DN100427_c0_g1,TRINITY_DN100852_c2_g1,TRINITY_DN101058_c0_g1,TRINITY_DN101163_c0_g1,TRINITY_DN101613_c0_g1,TRINITY_DN101681_c0_g1,TRINITY_DN102038_c1_g1,TRINITY_DN102157_c0_g2,TRINITY_DN102340_c2_g1,TRINITY_DN102365_c0_g1,TRINITY_DN102460_c0_g1,TRINITY_DN102999_c1_g1,TRINITY_DN103656_c1_g2,TRINITY_DN103821_c4_g1,TRINITY_DN103821_c4_g2,TRINITY_DN103979_c0_g2,TRINITY_…
GO:0008150	Biological Process	GO:0022414	reproductive process	27	TRINITY_DN101163_c0_g1,TRINITY_DN101613_c0_g1,TRINITY_DN101681_c0_g1,TRINITY_DN102340_c2_g1,TRINITY_DN104024_c1_g1,TRINITY_DN106323_c3_g1,TRINITY_DN106382_c0_g1,TRINITY_DN108983_c0_g1,TRINITY_DN109500_c0_g1,TRINITY_DN109581_c1_g1,TRINITY_DN110206_c0_g1,TRINITY_DN110337_c0_g1,TRINITY_DN111667_c0_g1,TRINITY_DN112304_c0_g2,TRINITY_DN112898_c2_g1,TRINITY_DN113029_c0_g2,TRINITY_DN113293_c0_g1,TRINITY_…
GO:0008150	Biological Process	GO:0000003	reproduction	27	TRINITY_DN101163_c0_g1,TRINITY_DN101613_c0_g1,TRINITY_DN101681_c0_g1,TRINITY_DN102340_c2_g1,TRINITY_DN104024_c1_g1,TRINITY_DN106323_c3_g1,TRINITY_DN106382_c0_g1,TRINITY_DN108983_c0_g1,TRINITY_DN109500_c0_g1,TRINITY_DN109581_c1_g1,TRINITY_DN110206_c0_g1,TRINITY_DN110337_c0_g1,TRINITY_DN111667_c0_g1,TRINITY_DN112304_c0_g2,TRINITY_DN112898_c2_g1,TRINITY_DN113029_c0_g2,TRINITY_DN113293_c0_g1,TRINITY_…
GO:0008150	Biological Process	GO:0099531	presynaptic process involved in synaptic transmission	5	TRINITY_DN110626_c0_g1,TRINITY_DN111977_c0_g1,TRINITY_DN71653_c0_g1,TRINITY_DN84303_c1_g1,TRINITY_DN92508_c0_g1
GO:0008150	Biological Process	GO:0023052	signaling	114	TRINITY_DN100151_c0_g1,TRINITY_DN100427_c0_g1,TRINITY_DN100852_c2_g1,TRINITY_DN101058_c0_g1,TRINITY_DN101203_c0_g1,TRINITY_DN101613_c0_g1,TRINITY_DN102157_c0_g2,TRINITY_DN102365_c0_g1,TRINITY_DN103656_c1_g2,TRINITY_DN103979_c0_g2,TRINITY_DN104828_c0_g1,TRINITY_DN104934_c0_g1,TRINITY_DN105249_c0_g1,TRINITY_DN105560_c0_g1,TRINITY_DN106237_c2_g1,TRINITY_DN106636_c0_g1,TRINITY_DN106900_c0_g2,TRINITY_…
GO:0008150	Biological Process	GO:0065007	biological regulation	209	TRINITY_DN100151_c0_g1,TRINITY_DN100427_c0_g1,TRINITY_DN100852_c2_g1,TRINITY_DN101058_c0_g1,TRINITY_DN101163_c0_g1,TRINITY_DN101203_c0_g1,TRINITY_DN101613_c0_g1,TRINITY_DN102157_c0_g2,TRINITY_DN102365_c0_g1,TRINITY_DN102460_c0_g1,TRINITY_DN102508_c0_g1,TRINITY_DN102956_c1_g1,TRINITY_DN102999_c1_g1,TRINITY_DN103502_c0_g1,TRINITY_DN103624_c1_g1,TRINITY_DN103656_c1_g2,TRINITY_DN103821_c4_g1,TRINITY_…
GO:0008150	Biological Process	GO:0098743	cell aggregation	1	TRINITY_DN80371_c0_g1
GO:0008150	Biological Process	GO:0040007	growth	26	TRINITY_DN100427_c0_g1,TRINITY_DN101163_c0_g1,TRINITY_DN103821_c4_g1,TRINITY_DN103821_c4_g2,TRINITY_DN104645_c7_g1,TRINITY_DN104934_c0_g1,TRINITY_DN107874_c1_g1,TRINITY_DN109500_c0_g1,TRINITY_DN110882_c0_g1,TRINITY_DN111667_c0_g1,TRINITY_DN112304_c0_g2,TRINITY_DN114527_c0_g3,TRINITY_DN114958_c1_g1,TRINITY_DN115195_c0_g2,TRINITY_DN115430_c0_g3,TRINITY_DN115626_c1_g1,TRINITY_DN165716_c0_g1,TRINITY_…
GO:0008150	Biological Process	GO:0040011	locomotion	34	TRINITY_DN102157_c0_g2,TRINITY_DN104729_c0_g1,TRINITY_DN104828_c0_g1,TRINITY_DN104934_c0_g1,TRINITY_DN105560_c0_g1,TRINITY_DN106237_c2_g1,TRINITY_DN107251_c0_g1,TRINITY_DN107874_c1_g1,TRINITY_DN109363_c0_g1,TRINITY_DN113029_c0_g2,TRINITY_DN113233_c4_g1,TRINITY_DN113311_c0_g2,TRINITY_DN113380_c0_g1,TRINITY_DN113933_c11_g1,TRINITY_DN114958_c1_g1,TRINITY_DN115430_c0_g3,TRINITY_DN115626_c1_g1,TRINITY…
GO:0008150	Biological Process	GO:0048519	negative regulation of biological process	95	TRINITY_DN100151_c0_g1,TRINITY_DN100427_c0_g1,TRINITY_DN100852_c2_g1,TRINITY_DN101163_c0_g1,TRINITY_DN101613_c0_g1,TRINITY_DN102157_c0_g2,TRINITY_DN102460_c0_g1,TRINITY_DN102999_c1_g1,TRINITY_DN103502_c0_g1,TRINITY_DN103624_c1_g1,TRINITY_DN103656_c1_g2,TRINITY_DN103821_c4_g1,TRINITY_DN103821_c4_g2,TRINITY_DN103979_c0_g2,TRINITY_DN104828_c0_g1,TRINITY_DN104856_c0_g1,TRINITY_DN104934_c0_g1,TRINITY_…
GO:0008150	Biological Process	GO:0098754	detoxification	3	TRINITY_DN108091_c1_g1,TRINITY_DN29567_c0_g1,TRINITY_DN907_c0_g1
GO:0008150	Biological Process	GO:0022610	biological adhesion	31	TRINITY_DN102157_c0_g2,TRINITY_DN103656_c1_g2,TRINITY_DN104828_c0_g1,TRINITY_DN106464_c0_g2,TRINITY_DN106956_c1_g1,TRINITY_DN107874_c1_g1,TRINITY_DN108091_c1_g1,TRINITY_DN109500_c0_g1,TRINITY_DN109734_c3_g1,TRINITY_DN110779_c0_g1,TRINITY_DN111137_c0_g1,TRINITY_DN111173_c1_g1,TRINITY_DN112304_c0_g2,TRINITY_DN112349_c2_g1,TRINITY_DN113660_c1_g1,TRINITY_DN114156_c8_g1,TRINITY_DN114527_c0_g3,TRINITY_…
GO:0008150	Biological Process	GO:0051179	localization	113	TRINITY_DN101203_c0_g1,TRINITY_DN101613_c0_g1,TRINITY_DN102157_c0_g2,TRINITY_DN102508_c0_g1,TRINITY_DN102956_c1_g1,TRINITY_DN103656_c1_g2,TRINITY_DN104024_c1_g1,TRINITY_DN104402_c1_g1,TRINITY_DN104645_c7_g1,TRINITY_DN104729_c0_g1,TRINITY_DN104828_c0_g1,TRINITY_DN104856_c0_g1,TRINITY_DN104934_c0_g1,TRINITY_DN105560_c0_g1,TRINITY_DN106237_c2_g1,TRINITY_DN107514_c2_g2,TRINITY_DN108525_c0_g1,TRINITY_…
GO:0008150	Biological Process	GO:0050789	regulation of biological process	194	TRINITY_DN100151_c0_g1,TRINITY_DN100427_c0_g1,TRINITY_DN100852_c2_g1,TRINITY_DN101058_c0_g1,TRINITY_DN101163_c0_g1,TRINITY_DN101203_c0_g1,TRINITY_DN101613_c0_g1,TRINITY_DN102157_c0_g2,TRINITY_DN102365_c0_g1,TRINITY_DN102460_c0_g1,TRINITY_DN102999_c1_g1,TRINITY_DN103502_c0_g1,TRINITY_DN103624_c1_g1,TRINITY_DN103656_c1_g2,TRINITY_DN103821_c4_g1,TRINITY_DN103821_c4_g2,TRINITY_DN103979_c0_g2,TRINITY_…
GO:0008150	Biological Process	GO:0048518	positive regulation of biological process	107	TRINITY_DN100852_c2_g1,TRINITY_DN101163_c0_g1,TRINITY_DN101203_c0_g1,TRINITY_DN101613_c0_g1,TRINITY_DN102157_c0_g2,TRINITY_DN102365_c0_g1,TRINITY_DN102999_c1_g1,TRINITY_DN103656_c1_g2,TRINITY_DN103821_c4_g1,TRINITY_DN104024_c1_g1,TRINITY_DN104729_c0_g1,TRINITY_DN104828_c0_g1,TRINITY_DN104856_c0_g1,TRINITY_DN104934_c0_g1,TRINITY_DN105560_c0_g1,TRINITY_DN106237_c2_g1,TRINITY_DN106956_c1_g1,TRINITY_…
GO:0008150	Biological Process	GO:0001906	cell killing	2	TRINITY_DN71653_c0_g1,TRINITY_DN84208_c0_g1
GO:0008150	Biological Process	GO:0008152	metabolic process	219	TRINITY_DN100151_c0_g1,TRINITY_DN100427_c0_g1,TRINITY_DN100852_c2_g1,TRINITY_DN101163_c0_g1,TRINITY_DN101203_c0_g1,TRINITY_DN101534_c0_g1,TRINITY_DN101613_c0_g1,TRINITY_DN101681_c0_g1,TRINITY_DN102038_c1_g1,TRINITY_DN102157_c0_g2,TRINITY_DN102340_c2_g1,TRINITY_DN102365_c0_g1,TRINITY_DN102460_c0_g1,TRINITY_DN102692_c2_g1,TRINITY_DN102738_c1_g1,TRINITY_DN102738_c1_g2,TRINITY_DN102956_c1_g1,TRINITY_…
GO:0008150	Biological Process	GO:0002376	immune system process	39	TRINITY_DN100151_c0_g1,TRINITY_DN100852_c2_g1,TRINITY_DN101163_c0_g1,TRINITY_DN101613_c0_g1,TRINITY_DN103656_c1_g2,TRINITY_DN104934_c0_g1,TRINITY_DN105334_c1_g1,TRINITY_DN107874_c1_g1,TRINITY_DN109363_c0_g1,TRINITY_DN109500_c0_g1,TRINITY_DN110779_c0_g1,TRINITY_DN111622_c0_g1,TRINITY_DN112304_c0_g2,TRINITY_DN112607_c0_g1,TRINITY_DN114156_c8_g1,TRINITY_DN114527_c0_g3,TRINITY_DN114958_c1_g1,TRINITY_…
GO:0008150	Biological Process	GO:0071840	cellular component organization or biogenesis	103	TRINITY_DN100151_c0_g1,TRINITY_DN101058_c0_g1,TRINITY_DN101163_c0_g1,TRINITY_DN102038_c1_g1,TRINITY_DN102157_c0_g2,TRINITY_DN102956_c1_g1,TRINITY_DN102999_c1_g1,TRINITY_DN103519_c0_g2,TRINITY_DN103656_c1_g2,TRINITY_DN103701_c0_g2,TRINITY_DN103979_c0_g2,TRINITY_DN104024_c1_g1,TRINITY_DN104402_c1_g1,TRINITY_DN104828_c0_g1,TRINITY_DN104856_c0_g1,TRINITY_DN104934_c0_g1,TRINITY_DN105560_c0_g1,TRINITY_…
GO:0008150	Biological Process	GO:0009987	cellular process	264	TRINITY_DN100151_c0_g1,TRINITY_DN100427_c0_g1,TRINITY_DN100852_c2_g1,TRINITY_DN101058_c0_g1,TRINITY_DN101163_c0_g1,TRINITY_DN101203_c0_g1,TRINITY_DN101412_c0_g1,TRINITY_DN101534_c0_g1,TRINITY_DN101613_c0_g1,TRINITY_DN101681_c0_g1,TRINITY_DN102038_c1_g1,TRINITY_DN102157_c0_g2,TRINITY_DN102340_c2_g1,TRINITY_DN102365_c0_g1,TRINITY_DN102460_c0_g1,TRINITY_DN102692_c2_g1,TRINITY_DN102956_c1_g1,TRINITY_…
GO:0003674	Molecular Function	GO:0045735	nutrient reservoir activity	2	TRINITY_DN109999_c0_g1,TRINITY_DN111088_c0_g1
GO:0003674	Molecular Function	GO:0005215	transporter activity	28	TRINITY_DN102956_c1_g1,TRINITY_DN104024_c1_g1,TRINITY_DN104402_c1_g1,TRINITY_DN109216_c0_g1,TRINITY_DN110491_c0_g1,TRINITY_DN110577_c0_g2,TRINITY_DN110959_c0_g1,TRINITY_DN111977_c0_g1,TRINITY_DN112400_c0_g2,TRINITY_DN112649_c8_g1,TRINITY_DN112898_c2_g1,TRINITY_DN113110_c9_g1,TRINITY_DN113311_c0_g2,TRINITY_DN115360_c6_g3,TRINITY_DN145244_c0_g1,TRINITY_DN182228_c0_g1,TRINITY_DN30352_c0_g1,TRINITY_D…
GO:0003674	Molecular Function	GO:0003824	catalytic activity	138	TRINITY_DN100427_c0_g1,TRINITY_DN101163_c0_g1,TRINITY_DN101534_c0_g1,TRINITY_DN101681_c0_g1,TRINITY_DN102038_c1_g1,TRINITY_DN102340_c2_g1,TRINITY_DN102365_c0_g1,TRINITY_DN102692_c2_g1,TRINITY_DN102738_c1_g1,TRINITY_DN102738_c1_g2,TRINITY_DN102956_c1_g1,TRINITY_DN103086_c5_g1,TRINITY_DN103519_c0_g2,TRINITY_DN103821_c4_g1,TRINITY_DN103821_c4_g2,TRINITY_DN104019_c1_g1,TRINITY_DN104645_c7_g1,TRINITY_…
GO:0003674	Molecular Function	GO:0009055	electron carrier activity	4	TRINITY_DN111270_c4_g1,TRINITY_DN30352_c0_g1,TRINITY_DN57618_c0_g1,TRINITY_DN80984_c0_g1
GO:0003674	Molecular Function	GO:0005198	structural molecule activity	14	TRINITY_DN103519_c0_g2,TRINITY_DN103701_c0_g2,TRINITY_DN104402_c1_g1,TRINITY_DN104828_c0_g1,TRINITY_DN105465_c1_g1,TRINITY_DN106237_c2_g1,TRINITY_DN107055_c0_g1,TRINITY_DN109216_c0_g1,TRINITY_DN110779_c0_g1,TRINITY_DN113598_c3_g1,TRINITY_DN144467_c0_g1,TRINITY_DN182228_c0_g1,TRINITY_DN66951_c0_g1,TRINITY_DN9826_c0_g1
GO:0003674	Molecular Function	GO:0060089	molecular transducer activity	16	TRINITY_DN101613_c0_g1,TRINITY_DN103656_c1_g2,TRINITY_DN104934_c0_g1,TRINITY_DN106636_c0_g1,TRINITY_DN109053_c0_g1,TRINITY_DN109077_c0_g1,TRINITY_DN109500_c0_g1,TRINITY_DN109734_c3_g1,TRINITY_DN112304_c0_g2,TRINITY_DN112400_c0_g2,TRINITY_DN112649_c8_g1,TRINITY_DN113029_c0_g2,TRINITY_DN115195_c0_g2,TRINITY_DN115430_c0_g3,TRINITY_DN59389_c0_g1,TRINITY_DN93113_c0_g2
GO:0003674	Molecular Function	GO:0004871	signal transducer activity	15	TRINITY_DN101613_c0_g1,TRINITY_DN103656_c1_g2,TRINITY_DN106636_c0_g1,TRINITY_DN109053_c0_g1,TRINITY_DN109077_c0_g1,TRINITY_DN109500_c0_g1,TRINITY_DN112304_c0_g2,TRINITY_DN112649_c8_g1,TRINITY_DN113029_c0_g2,TRINITY_DN115195_c0_g2,TRINITY_DN115430_c0_g3,TRINITY_DN59389_c0_g1,TRINITY_DN62824_c0_g1,TRINITY_DN91543_c1_g1,TRINITY_DN93113_c0_g2
GO:0003674	Molecular Function	GO:0045182	translation regulator activity	1	TRINITY_DN56379_c0_g1
GO:0003674	Molecular Function	GO:0098772	molecular function regulator	24	TRINITY_DN101203_c0_g1,TRINITY_DN102999_c1_g1,TRINITY_DN103624_c1_g1,TRINITY_DN104934_c0_g1,TRINITY_DN110219_c1_g1,TRINITY_DN110577_c0_g1,TRINITY_DN110577_c0_g2,TRINITY_DN112532_c0_g1,TRINITY_DN112570_c1_g1,TRINITY_DN113380_c0_g1,TRINITY_DN114566_c43_g2,TRINITY_DN114781_c0_g1,TRINITY_DN114832_c1_g1,TRINITY_DN145244_c0_g1,TRINITY_DN246883_c0_g1,TRINITY_DN275577_c1_g1,TRINITY_DN62824_c0_g1,TRINITY_…
GO:0003674	Molecular Function	GO:0005488	binding	238	TRINITY_DN100151_c0_g1,TRINITY_DN100318_c2_g1,TRINITY_DN101058_c0_g1,TRINITY_DN101163_c0_g1,TRINITY_DN101203_c0_g1,TRINITY_DN101412_c0_g1,TRINITY_DN101613_c0_g1,TRINITY_DN102157_c0_g2,TRINITY_DN102365_c0_g1,TRINITY_DN102460_c0_g1,TRINITY_DN102508_c0_g1,TRINITY_DN102692_c2_g1,TRINITY_DN102738_c1_g1,TRINITY_DN102738_c1_g2,TRINITY_DN102956_c1_g1,TRINITY_DN102999_c1_g1,TRINITY_DN103086_c5_g1,TRINITY_…
GO:0003674	Molecular Function	GO:0016209	antioxidant activity	1	TRINITY_DN108091_c1_g1
GO:0003674	Molecular Function	GO:0001071	nucleic acid binding transcription factor activity	14	TRINITY_DN101163_c0_g1,TRINITY_DN102460_c0_g1,TRINITY_DN111622_c0_g1,TRINITY_DN111968_c3_g1,TRINITY_DN112448_c0_g1,TRINITY_DN113293_c0_g1,TRINITY_DN114153_c0_g1,TRINITY_DN114729_c0_g1,TRINITY_DN115195_c0_g2,TRINITY_DN22701_c0_g1,TRINITY_DN81696_c0_g1,TRINITY_DN88951_c0_g1,TRINITY_DN91543_c1_g1,TRINITY_DN95433_c0_g1
GO:0003674	Molecular Function	GO:0000988	transcription factor activity, protein binding	7	TRINITY_DN101163_c0_g1,TRINITY_DN108983_c0_g1,TRINITY_DN111968_c3_g1,TRINITY_DN113146_c0_g1,TRINITY_DN115196_c1_g1,TRINITY_DN83522_c0_g1,TRINITY_DN9675_c0_g1
GO:0005575	Cellular Component	GO:0005576	extracellular region	93	TRINITY_DN100427_c0_g1,TRINITY_DN102365_c0_g1,TRINITY_DN102508_c0_g1,TRINITY_DN102999_c1_g1,TRINITY_DN103086_c5_g1,TRINITY_DN103624_c1_g1,TRINITY_DN103656_c1_g2,TRINITY_DN103979_c0_g2,TRINITY_DN104024_c1_g1,TRINITY_DN104729_c0_g1,TRINITY_DN106358_c0_g1,TRINITY_DN106382_c0_g1,TRINITY_DN106501_c3_g1,TRINITY_DN107874_c1_g1,TRINITY_DN108091_c1_g1,TRINITY_DN109077_c0_g1,TRINITY_DN109363_c0_g1,TRINITY_…
GO:0005575	Cellular Component	GO:0044421	extracellular region part	86	TRINITY_DN100427_c0_g1,TRINITY_DN102365_c0_g1,TRINITY_DN102508_c0_g1,TRINITY_DN102999_c1_g1,TRINITY_DN103086_c5_g1,TRINITY_DN103624_c1_g1,TRINITY_DN103656_c1_g2,TRINITY_DN103979_c0_g2,TRINITY_DN104024_c1_g1,TRINITY_DN104729_c0_g1,TRINITY_DN106358_c0_g1,TRINITY_DN106382_c0_g1,TRINITY_DN106501_c3_g1,TRINITY_DN107874_c1_g1,TRINITY_DN108091_c1_g1,TRINITY_DN109077_c0_g1,TRINITY_DN109363_c0_g1,TRINITY_…
GO:0005575	Cellular Component	GO:0044425	membrane part	129	TRINITY_DN101534_c0_g1,TRINITY_DN101613_c0_g1,TRINITY_DN101681_c0_g1,TRINITY_DN102738_c1_g1,TRINITY_DN102738_c1_g2,TRINITY_DN102956_c1_g1,TRINITY_DN103624_c1_g1,TRINITY_DN103656_c1_g2,TRINITY_DN103821_c4_g1,TRINITY_DN103821_c4_g2,TRINITY_DN104019_c1_g1,TRINITY_DN104024_c1_g1,TRINITY_DN104402_c1_g1,TRINITY_DN104645_c7_g1,TRINITY_DN104729_c0_g1,TRINITY_DN104856_c0_g1,TRINITY_DN104934_c0_g1,TRINITY_…
GO:0005575	Cellular Component	GO:0031012	extracellular matrix	11	TRINITY_DN108091_c1_g1,TRINITY_DN109363_c0_g1,TRINITY_DN111137_c0_g1,TRINITY_DN112349_c2_g1,TRINITY_DN112594_c0_g2,TRINITY_DN246883_c0_g1,TRINITY_DN275577_c1_g1,TRINITY_DN53352_c0_g1,TRINITY_DN66951_c0_g1,TRINITY_DN71653_c0_g1,TRINITY_DN83522_c0_g1
GO:0005575	Cellular Component	GO:0016020	membrane	170	TRINITY_DN101058_c0_g1,TRINITY_DN101203_c0_g1,TRINITY_DN101534_c0_g1,TRINITY_DN101613_c0_g1,TRINITY_DN101681_c0_g1,TRINITY_DN102157_c0_g2,TRINITY_DN102738_c1_g1,TRINITY_DN102738_c1_g2,TRINITY_DN102956_c1_g1,TRINITY_DN103624_c1_g1,TRINITY_DN103656_c1_g2,TRINITY_DN103821_c4_g1,TRINITY_DN103821_c4_g2,TRINITY_DN104019_c1_g1,TRINITY_DN104024_c1_g1,TRINITY_DN104402_c1_g1,TRINITY_DN104645_c7_g1,TRINITY_…
GO:0005575	Cellular Component	GO:0044456	synapse part	14	TRINITY_DN102157_c0_g2,TRINITY_DN105560_c0_g1,TRINITY_DN106237_c2_g1,TRINITY_DN106956_c1_g1,TRINITY_DN111977_c0_g1,TRINITY_DN113380_c0_g1,TRINITY_DN115195_c0_g2,TRINITY_DN115626_c1_g1,TRINITY_DN275577_c1_g1,TRINITY_DN37947_c0_g1,TRINITY_DN62742_c0_g1,TRINITY_DN71653_c0_g1,TRINITY_DN80984_c0_g1,TRINITY_DN92508_c0_g1
GO:0005575	Cellular Component	GO:0045202	synapse	16	TRINITY_DN102157_c0_g2,TRINITY_DN105560_c0_g1,TRINITY_DN106237_c2_g1,TRINITY_DN106956_c1_g1,TRINITY_DN111977_c0_g1,TRINITY_DN113029_c0_g2,TRINITY_DN113380_c0_g1,TRINITY_DN115195_c0_g2,TRINITY_DN115626_c1_g1,TRINITY_DN275577_c1_g1,TRINITY_DN37947_c0_g1,TRINITY_DN62742_c0_g1,TRINITY_DN71653_c0_g1,TRINITY_DN80984_c0_g1,TRINITY_DN92508_c0_g1,TRINITY_DN96301_c0_g1
GO:0005575	Cellular Component	GO:0044215	other organism	1	TRINITY_DN112607_c0_g1
GO:0005575	Cellular Component	GO:0044217	other organism part	1	TRINITY_DN112607_c0_g1
GO:0005575	Cellular Component	GO:0009295	nucleoid	1	TRINITY_DN113744_c11_g2
GO:0005575	Cellular Component	GO:0044420	extracellular matrix component	2	TRINITY_DN53352_c0_g1,TRINITY_DN66951_c0_g1
GO:0005575	Cellular Component	GO:0099512	supramolecular fiber	10	TRINITY_DN105465_c1_g1,TRINITY_DN110337_c0_g1,TRINITY_DN112532_c0_g1,TRINITY_DN113420_c3_g1,TRINITY_DN114729_c0_g1,TRINITY_DN236763_c1_g1,TRINITY_DN71653_c0_g1,TRINITY_DN84777_c0_g1,TRINITY_DN90770_c0_g1,TRINITY_DN96938_c0_g1
GO:0005575	Cellular Component	GO:0005623	cell	273	TRINITY_DN100151_c0_g1,TRINITY_DN100427_c0_g1,TRINITY_DN100852_c2_g1,TRINITY_DN101058_c0_g1,TRINITY_DN101163_c0_g1,TRINITY_DN101203_c0_g1,TRINITY_DN101412_c0_g1,TRINITY_DN101534_c0_g1,TRINITY_DN101613_c0_g1,TRINITY_DN101681_c0_g1,TRINITY_DN102038_c1_g1,TRINITY_DN102157_c0_g2,TRINITY_DN102340_c2_g1,TRINITY_DN102365_c0_g1,TRINITY_DN102460_c0_g1,TRINITY_DN102692_c2_g1,TRINITY_DN102738_c1_g1,TRINITY_…
GO:0005575	Cellular Component	GO:0030054	cell junction	17	TRINITY_DN105560_c0_g1,TRINITY_DN107055_c0_g1,TRINITY_DN107874_c1_g1,TRINITY_DN108983_c0_g1,TRINITY_DN110779_c0_g1,TRINITY_DN111137_c0_g1,TRINITY_DN113119_c0_g1,TRINITY_DN113660_c1_g1,TRINITY_DN114958_c1_g1,TRINITY_DN275577_c1_g1,TRINITY_DN71653_c0_g1,TRINITY_DN80984_c0_g1,TRINITY_DN89884_c0_g1,TRINITY_DN90770_c0_g1,TRINITY_DN91308_c0_g2,TRINITY_DN96603_c1_g1,TRINITY_DN9826_c0_g1
GO:0005575	Cellular Component	GO:0044464	cell part	272	TRINITY_DN100151_c0_g1,TRINITY_DN100427_c0_g1,TRINITY_DN100852_c2_g1,TRINITY_DN101058_c0_g1,TRINITY_DN101163_c0_g1,TRINITY_DN101203_c0_g1,TRINITY_DN101412_c0_g1,TRINITY_DN101534_c0_g1,TRINITY_DN101613_c0_g1,TRINITY_DN101681_c0_g1,TRINITY_DN102038_c1_g1,TRINITY_DN102157_c0_g2,TRINITY_DN102340_c2_g1,TRINITY_DN102365_c0_g1,TRINITY_DN102460_c0_g1,TRINITY_DN102692_c2_g1,TRINITY_DN102738_c1_g1,TRINITY_…
GO:0005575	Cellular Component	GO:0032991	macromolecular complex	91	TRINITY_DN100151_c0_g1,TRINITY_DN101163_c0_g1,TRINITY_DN102340_c2_g1,TRINITY_DN102460_c0_g1,TRINITY_DN102956_c1_g1,TRINITY_DN103519_c0_g2,TRINITY_DN103701_c0_g2,TRINITY_DN104402_c1_g1,TRINITY_DN104828_c0_g1,TRINITY_DN104934_c0_g1,TRINITY_DN105334_c1_g1,TRINITY_DN106115_c1_g1,TRINITY_DN106237_c2_g1,TRINITY_DN107874_c1_g1,TRINITY_DN108983_c0_g1,TRINITY_DN109077_c0_g1,TRINITY_DN109178_c1_g1,TRINITY_…
GO:0005575	Cellular Component	GO:0044422	organelle part	123	TRINITY_DN100151_c0_g1,TRINITY_DN101058_c0_g1,TRINITY_DN101163_c0_g1,TRINITY_DN101613_c0_g1,TRINITY_DN102157_c0_g2,TRINITY_DN102340_c2_g1,TRINITY_DN102738_c1_g1,TRINITY_DN102738_c1_g2,TRINITY_DN102956_c1_g1,TRINITY_DN103502_c0_g1,TRINITY_DN103519_c0_g2,TRINITY_DN103701_c0_g2,TRINITY_DN103821_c4_g1,TRINITY_DN103821_c4_g2,TRINITY_DN104402_c1_g1,TRINITY_DN104645_c7_g1,TRINITY_DN104729_c0_g1,TRINITY_…
GO:0005575	Cellular Component	GO:0043226	organelle	217	TRINITY_DN100151_c0_g1,TRINITY_DN100427_c0_g1,TRINITY_DN101058_c0_g1,TRINITY_DN101163_c0_g1,TRINITY_DN101412_c0_g1,TRINITY_DN101534_c0_g1,TRINITY_DN101613_c0_g1,TRINITY_DN101681_c0_g1,TRINITY_DN102157_c0_g2,TRINITY_DN102340_c2_g1,TRINITY_DN102365_c0_g1,TRINITY_DN102460_c0_g1,TRINITY_DN102508_c0_g1,TRINITY_DN102692_c2_g1,TRINITY_DN102738_c1_g1,TRINITY_DN102738_c1_g2,TRINITY_DN102956_c1_g1,TRINITY_…
GO:0005575	Cellular Component	GO:0031974	membrane-enclosed lumen	45	TRINITY_DN101163_c0_g1,TRINITY_DN102157_c0_g2,TRINITY_DN102340_c2_g1,TRINITY_DN103502_c0_g1,TRINITY_DN105937_c0_g1,TRINITY_DN106115_c1_g1,TRINITY_DN106323_c3_g1,TRINITY_DN106379_c0_g1,TRINITY_DN108091_c1_g1,TRINITY_DN108983_c0_g1,TRINITY_DN109199_c3_g1,TRINITY_DN110337_c0_g1,TRINITY_DN111173_c1_g1,TRINITY_DN111667_c0_g1,TRINITY_DN111968_c3_g1,TRINITY_DN112448_c0_g1,TRINITY_DN112842_c3_g1,TRINITY_…
