# Supplementary material for: Transcriptome analysis of the liver of Eospalax fontanierii under hypoxia
Source: PeerJ. 2021 Apr 22;9:e11166. doi: 10.7717/peerj.11166 (PMC8071069; doi:10.7717/peerj.11166)
Supplement: Table S6 [file peerj-09-11166-s004.xls]

id	num	qvalue	per	ratio	class	Pvalue	Qvalue	fg_num	bg_num
GO:0097305 response to alcohol	19	0.000798984555184	6.355	0.09	Biological Process	3.17669483824786E-07	0.000798984555184	19	210
GO:0006629 lipid metabolic process	58	0.000798984555184	19.398	0.045	Biological Process	3.44167372467683E-07	0.000798984555184	58	1298
GO:0055114 oxidation-reduction process	51	0.005555911473818	17.057	0.044	Biological Process	4.35674349821403E-06	0.005555911473818	51	1172
GO:0006641 triglyceride metabolic process	13	0.005555911473818	4.348	0.105	Biological Process	4.78648414716181E-06	0.005555911473818	13	124
GO:0020037 heme binding	18	0.004882137001707	6.25	0.076	Molecular Function	5.97568788458636E-06	0.004882137001707	18	236
GO:0008202 steroid metabolic process	22	0.007772463314125	7.358	0.066	Biological Process	8.37008756636374E-06	0.007772463314125	22	335
GO:0000096 sulfur amino acid metabolic process	9	0.010231817688055	3.01	0.141	Biological Process	1.32222498661065E-05	0.010231817688055	9	64
GO:0044711 single-organism biosynthetic process	60	0.011599381948232	20.067	0.039	Biological Process	1.74877608523849E-05	0.011599381948232	60	1539
GO:0046906 tetrapyrrole binding	18	0.008269828424588	6.25	0.07	Molecular Function	2.02443780283674E-05	0.008269828424588	18	258
GO:0006639 acylglycerol metabolic process	14	0.012445488240558	4.682	0.085	Biological Process	2.25307541402116E-05	0.012445488240558	14	164
GO:0006638 neutral lipid metabolic process	14	0.012445488240558	4.682	0.085	Biological Process	2.41243579937595E-05	0.012445488240558	14	165
GO:0097208 alveolar lamellar body	4	0.011562684351833	1.286	0.444	Cellular Component	2.90650374773094E-05	0.011562684351833	4	9
GO:1901700 response to oxygen-containing compound	48	0.013131758695695	16.054	0.041	Biological Process	3.04635968462002E-05	0.013131758695695	48	1157
GO:0045471 response to ethanol	9	0.013131758695695	3.01	0.127	Biological Process	3.11112094879698E-05	0.013131758695695	9	71
GO:0005506 iron ion binding	19	0.008990621291974	6.597	0.065	Molecular Function	3.30132972777491E-05	0.008990621291974	19	293
GO:0006566 threonine metabolic process	8	0.017949537875544	2.676	0.138	Biological Process	4.63912243175817E-05	0.017949537875544	8	58
GO:0042599 lamellar body	4	0.011562684351833	1.286	0.4	Cellular Component	4.75830631762688E-05	0.011562684351833	4	10
GO:0019825 oxygen binding	7	0.01165378451563	2.431	0.156	Molecular Function	5.70564725367436E-05	0.01165378451563	7	45
GO:0046486 glycerolipid metabolic process	24	0.021247537782326	8.027	0.055	Biological Process	5.94912752897333E-05	0.021247537782326	24	436
GO:0006563 L-serine metabolic process	8	0.025085992469331	2.676	0.129	Biological Process	7.56415883201895E-05	0.025085992469331	8	62
GO:0005771 multivesicular body	6	0.013345882766847	1.929	0.182	Cellular Component	8.23819923879436E-05	0.013345882766847	6	33
GO:0032787 monocarboxylic acid metabolic process	33	0.028524095738514	11.037	0.046	Biological Process	9.21519354033416E-05	0.028524095738514	33	718
GO:0006544 glycine metabolic process	8	0.032449782115145	2.676	0.121	Biological Process	0.00011878476906	0.032449782115145	8	66
GO:0009743 response to carbohydrate	13	0.032449782115145	4.348	0.077	Biological Process	0.00012115945774	0.032449782115145	13	168
GO:1901615 organic hydroxy compound metabolic process	26	0.032449782115145	8.696	0.05	Biological Process	0.00012580143831	0.032449782115145	26	516
GO:0010043 response to zinc ion	6	0.033853110271066	2.007	0.167	Biological Process	0.000143940897125	0.033853110271066	6	36
GO:0044712 single-organism catabolic process	42	0.033853110271066	14.047	0.041	Biological Process	0.000145824295805	0.033853110271066	42	1029
GO:0015245 fatty acid transporter activity	4	0.024425251779181	1.389	0.308	Molecular Function	0.000149481345038	0.024425251779181	4	13
GO:0006006 glucose metabolic process	16	0.038809464794855	5.351	0.064	Biological Process	0.000185831816475	0.038809464794855	16	249
GO:0044255 cellular lipid metabolic process	43	0.038809464794855	14.381	0.04	Biological Process	0.000188506998116	0.038809464794855	43	1075
GO:0009725 response to hormone	32	0.038809464794855	10.702	0.045	Biological Process	0.000192250202516	0.038809464794855	32	715
GO:0006082 organic acid metabolic process	62	0.038949368537885	20.736	0.035	Biological Process	0.000201332079455	0.038949368537885	62	1748
GO:0016840 carbon-nitrogen lyase activity	3	0.028695054965903	1.042	0.5	Molecular Function	0.000210734797791	0.028695054965903	3	6
GO:0050667 homocysteine metabolic process	4	0.040649020040332	1.338	0.286	Biological Process	0.000218872604137	0.040649020040332	4	14
GO:0009746 response to hexose	12	0.041543794141761	4.013	0.077	Biological Process	0.000232638089099	0.041543794141761	12	156
GO:0034284 response to monosaccharide	12	0.042452822420186	4.013	0.076	Biological Process	0.000246871894324	0.042452822420186	12	157
GO:0010817 regulation of hormone levels	22	0.042495069075474	7.358	0.052	Biological Process	0.000261804481744	0.042495069075474	22	422
GO:0044283 small molecule biosynthetic process	32	0.042495069075474	10.702	0.044	Biological Process	0.0002654225723	0.042495069075474	32	728
GO:0043436 oxoacid metabolic process	61	0.045092310091236	20.401	0.035	Biological Process	0.000291356731152	0.045092310091236	61	1735
GO:0006094 gluconeogenesis	11	0.052111763920964	3.679	0.079	Biological Process	0.000351210107999	0.052111763920964	11	140
GO:0016042 lipid catabolic process	18	0.052111763920964	6.02	0.057	Biological Process	0.000359159260278	0.052111763920964	18	318
GO:0033574 response to testosterone	4	0.052913593571775	1.338	0.25	Biological Process	0.000383897554259	0.052913593571775	4	16
GO:0044282 small molecule catabolic process	21	0.052913593571775	7.023	0.052	Biological Process	0.00038747839359	0.052913593571775	21	405
GO:0016705 oxidoreductase activity, acting on paired donors, with incorporation or reduction of molecular oxygen	16	0.029100983241605	5.556	0.059	Molecular Function	0.000399811892952	0.029100983241605	16	271
GO:0019319 hexose biosynthetic process	11	0.058939285871922	3.679	0.076	Biological Process	0.000474181918448	0.058939285871922	11	145
GO:0003941 L-serine ammonia-lyase activity	2	0.029100983241605	0.694	1	Molecular Function	0.000498670459464	0.029100983241605	2	2
GO:0004392 heme oxygenase (decyclizing) activity	2	0.029100983241605	0.694	1	Molecular Function	0.000498670459464	0.029100983241605	2	2
GO:0004794 L-threonine ammonia-lyase activity	2	0.029100983241605	0.694	1	Molecular Function	0.000498670459464	0.029100983241605	2	2
GO:0008397 sterol 12-alpha-hydroxylase activity	2	0.029100983241605	0.694	1	Molecular Function	0.000498670459464	0.029100983241605	2	2
GO:0016841 ammonia-lyase activity	2	0.029100983241605	0.694	1	Molecular Function	0.000498670459464	0.029100983241605	2	2
GO:0033778 7alpha-hydroxycholest-4-en-3-one 12alpha-hydroxylase activity	2	0.029100983241605	0.694	1	Molecular Function	0.000498670459464	0.029100983241605	2	2
GO:0038021 leptin receptor activity	2	0.029100983241605	0.694	1	Molecular Function	0.000498670459464	0.029100983241605	2	2
GO:0006788 heme oxidation	2	0.058939285871922	0.669	1	Biological Process	0.000515153760522	0.058939285871922	2	2
GO:0034486 vacuolar transmembrane transport	2	0.058939285871922	0.669	1	Biological Process	0.000515153760522	0.058939285871922	2	2
GO:0046687 response to chromate	2	0.058939285871922	0.669	1	Biological Process	0.000515153760522	0.058939285871922	2	2
GO:0061741 chaperone-mediated protein transport involved in chaperone-mediated autophagy	2	0.058939285871922	0.669	1	Biological Process	0.000515153760522	0.058939285871922	2	2
GO:0071247 cellular response to chromate	2	0.058939285871922	0.669	1	Biological Process	0.000515153760522	0.058939285871922	2	2
GO:0019752 carboxylic acid metabolic process	58	0.058939285871922	19.398	0.035	Biological Process	0.000520463217908	0.058939285871922	58	1663
GO:0032355 response to estradiol	7	0.060174015197113	2.341	0.111	Biological Process	0.000544326650502	0.060174015197113	7	63
GO:0002072 optic cup morphogenesis involved in camera-type eye development	3	0.064623751586064	1.003	0.375	Biological Process	0.000598496945553	0.064623751586064	3	8
GO:0009749 response to glucose	11	0.072310334118275	3.679	0.072	Biological Process	0.000705284051317	0.072310334118275	11	152
GO:0016053 organic acid biosynthetic process	20	0.072310334118275	6.689	0.051	Biological Process	0.000716406497833	0.072310334118275	20	395
GO:0046394 carboxylic acid biosynthetic process	20	0.072310334118275	6.689	0.051	Biological Process	0.000716406497833	0.072310334118275	20	395
GO:0006534 cysteine metabolic process	4	0.076533621330463	1.338	0.211	Biological Process	0.000774731898025	0.076533621330463	4	19
GO:0006790 sulfur compound metabolic process	19	0.080921808403974	6.355	0.051	Biological Process	0.000874036379789	0.080921808403974	19	372
GO:0046364 monosaccharide biosynthetic process	11	0.080921808403974	3.679	0.071	Biological Process	0.000874938549873	0.080921808403974	11	156
GO:0045721 negative regulation of gluconeogenesis	3	0.080921808403974	1.003	0.333	Biological Process	0.000882671300248	0.080921808403974	3	9
GO:0019318 hexose metabolic process	17	0.080921808403974	5.686	0.054	Biological Process	0.000888867591773	0.080921808403974	17	315
GO:0005903 brush border	9	0.092825381871878	2.894	0.081	Cellular Component	0.000897374352452	0.092825381871878	9	111
GO:0098862 cluster of actin-based cell projections	10	0.092825381871878	3.215	0.074	Cellular Component	0.000954993640657	0.092825381871878	10	135
GO:0034754 cellular hormone metabolic process	10	0.086260828698443	3.344	0.075	Biological Process	0.000966091555529	0.086260828698443	10	134
GO:0050796 regulation of insulin secretion	10	0.09481993541844	3.344	0.074	Biological Process	0.001082372728231	0.09481993541844	10	136
GO:0044281 small molecule metabolic process	82	0.095958340222126	27.425	0.031	Biological Process	0.001129774206648	0.095958340222126	82	2634
GO:0043627 response to estrogen	9	0.095958340222126	3.01	0.079	Biological Process	0.00115687075819	0.095958340222126	9	114
GO:0097306 cellular response to alcohol	8	0.095958340222126	2.676	0.087	Biological Process	0.001157369599922	0.095958340222126	8	92
GO:0060900 embryonic camera-type eye formation	3	0.100990114257238	1.003	0.3	Biological Process	0.001239809716275	0.100990114257238	3	10
GO:0017174 glycine N-methyltransferase activity	2	0.059405225382297	0.694	0.667	Molecular Function	0.001473853411889	0.059405225382297	2	3
GO:0050197 phytanate-CoA ligase activity	2	0.059405225382297	0.694	0.667	Molecular Function	0.001473853411889	0.059405225382297	2	3
GO:0070251 pristanate-CoA ligase activity	2	0.059405225382297	0.694	0.667	Molecular Function	0.001473853411889	0.059405225382297	2	3
GO:0070699 type II activin receptor binding	2	0.059405225382297	0.694	0.667	Molecular Function	0.001473853411889	0.059405225382297	2	3
GO:0072518 Rho-dependent protein serine/threonine kinase activity	2	0.059405225382297	0.694	0.667	Molecular Function	0.001473853411889	0.059405225382297	2	3
GO:0044710 single-organism metabolic process	140	0.112183076602041	46.823	0.028	Biological Process	0.001516051183892	0.112183076602041	140	5042
GO:0051260 protein homooligomerization	14	0.112183076602041	4.682	0.057	Biological Process	0.001516222432092	0.112183076602041	14	246
GO:0060179 male mating behavior	2	0.112183076602041	0.669	0.667	Biological Process	0.001522191218163	0.112183076602041	2	3
GO:0060414 aorta smooth muscle tissue morphogenesis	2	0.112183076602041	0.669	0.667	Biological Process	0.001522191218163	0.112183076602041	2	3
GO:1903699 tarsal gland development	2	0.112183076602041	0.669	0.667	Biological Process	0.001522191218163	0.112183076602041	2	3
GO:2000252 negative regulation of feeding behavior	2	0.112183076602041	0.669	0.667	Biological Process	0.001522191218163	0.112183076602041	2	3
GO:0046883 regulation of hormone secretion	12	0.11238016984405	4.013	0.062	Biological Process	0.001549069754473	0.11238016984405	12	193
GO:0005319 lipid transporter activity	8	0.059405225382297	2.778	0.082	Molecular Function	0.001570219487604	0.059405225382297	8	98
GO:0004028 3-chloroallyl aldehyde dehydrogenase activity	3	0.059405225382297	1.042	0.273	Molecular Function	0.001599651111886	0.059405225382297	3	11
GO:0005344 oxygen transporter activity	3	0.059405225382297	1.042	0.273	Molecular Function	0.001599651111886	0.059405225382297	3	11
GO:0005833 hemoglobin complex	3	0.128394729736593	0.965	0.273	Cellular Component	0.001631520095509	0.128394729736593	3	11
GO:0042573 retinoic acid metabolic process	4	0.112789765124089	1.338	0.174	Biological Process	0.001647671571822	0.112789765124089	4	23
GO:0051084 'de novo' posttranslational protein folding	4	0.112789765124089	1.338	0.174	Biological Process	0.001647671571822	0.112789765124089	4	23
GO:0006805 xenobiotic metabolic process	9	0.112789765124089	3.01	0.075	Biological Process	0.001658516394564	0.112789765124089	9	120
GO:0019216 regulation of lipid metabolic process	16	0.112789765124089	5.351	0.052	Biological Process	0.001676018621841	0.112789765124089	16	305
GO:0015671 oxygen transport	3	0.112789765124089	1.003	0.273	Biological Process	0.001676177857756	0.112789765124089	3	11
GO:0005996 monosaccharide metabolic process	18	0.112985466177655	6.02	0.049	Biological Process	0.001703726120474	0.112985466177655	18	364
GO:0032501 multicellular organismal process	139	0.112985466177655	46.488	0.028	Biological Process	0.001727755351844	0.112985466177655	139	5014
GO:0017144 drug metabolic process	7	0.116488251324384	2.341	0.091	Biological Process	0.001806408377203	0.116488251324384	7	77
GO:0090087 regulation of peptide transport	11	0.116990297956469	3.679	0.064	Biological Process	0.001839390857381	0.116990297956469	11	171
GO:0030176 integral component of endoplasmic reticulum membrane	9	0.128394729736593	2.894	0.073	Cellular Component	0.001849306806906	0.128394729736593	9	123
GO:0071466 cellular response to xenobiotic stimulus	9	0.121923383303884	3.01	0.073	Biological Process	0.001967727812218	0.121923383303884	9	123
GO:0046888 negative regulation of hormone secretion	6	0.121923383303884	2.007	0.103	Biological Process	0.00196947097734	0.121923383303884	6	58
GO:0005548 phospholipid transporter activity	5	0.074468854558792	1.736	0.122	Molecular Function	0.002096430422096	0.074468854558792	5	41
GO:0006090 pyruvate metabolic process	11	0.12891631680442	3.679	0.063	Biological Process	0.002110196010583	0.12891631680442	11	174
GO:0035507 regulation of myosin-light-chain-phosphatase activity	3	0.132506593979135	1.003	0.25	Biological Process	0.002197503281584	0.132506593979135	3	12
GO:0004497 monooxygenase activity	12	0.076287811624639	4.167	0.059	Molecular Function	0.002241012826183	0.076287811624639	12	205
GO:0016999 antibiotic metabolic process	4	0.135197871888213	1.338	0.16	Biological Process	0.002271254362972	0.135197871888213	4	25
GO:0048878 chemical homeostasis	34	0.136754224909711	11.371	0.038	Biological Process	0.002326854139106	0.136754224909711	34	898
GO:0008395 steroid hydroxylase activity	7	0.077361740773797	2.431	0.085	Molecular Function	0.002367250329676	0.077361740773797	7	82
GO:0044706 multi-multicellular organism process	10	0.137520420037374	3.344	0.066	Biological Process	0.002369509714191	0.137520420037374	10	151
GO:0065008 regulation of biological quality	89	0.137996877720804	29.766	0.03	Biological Process	0.002407440683908	0.137996877720804	89	2981
GO:0031227 intrinsic component of endoplasmic reticulum membrane	9	0.13030537399311	2.894	0.07	Cellular Component	0.002430435277297	0.13030537399311	9	128
GO:0016491 oxidoreductase activity	35	0.078794394160889	12.153	0.037	Molecular Function	0.002507532739514	0.078794394160889	35	953
GO:0061077 chaperone-mediated protein folding	6	0.144550525538954	2.007	0.098	Biological Process	0.002552906115484	0.144550525538954	6	61
GO:0031526 brush border membrane	5	0.13030537399311	1.608	0.116	Cellular Component	0.002676848017883	0.13030537399311	5	43
GO:0005615 extracellular space	28	0.13030537399311	9.003	0.04	Cellular Component	0.002681180534838	0.13030537399311	28	707
GO:0042301 phosphate ion binding	3	0.081162550979818	1.042	0.231	Molecular Function	0.002682238526873	0.081162550979818	3	13
GO:0009410 response to xenobiotic stimulus	9	0.1522075255987	3.01	0.07	Biological Process	0.002723744951904	0.1522075255987	9	129
GO:0001523 retinoid metabolic process	6	0.1522075255987	2.007	0.097	Biological Process	0.002773579732345	0.1522075255987	6	62
GO:0006699 bile acid biosynthetic process	5	0.1522075255987	1.672	0.116	Biological Process	0.002786482807644	0.1522075255987	5	43
GO:0033500 carbohydrate homeostasis	12	0.152922395408174	4.013	0.058	Biological Process	0.002890246360949	0.152922395408174	12	208
GO:0042593 glucose homeostasis	12	0.152922395408174	4.013	0.058	Biological Process	0.002890246360949	0.152922395408174	12	208
GO:0070697 activin receptor binding	2	0.084738271060732	0.694	0.5	Molecular Function	0.002904126792779	0.084738271060732	2	4
GO:0008078 mesodermal cell migration	2	0.152922395408174	0.669	0.5	Biological Process	0.00299862806571	0.152922395408174	2	4
GO:0048149 behavioral response to ethanol	2	0.152922395408174	0.669	0.5	Biological Process	0.00299862806571	0.152922395408174	2	4
GO:0071294 cellular response to zinc ion	2	0.152922395408174	0.669	0.5	Biological Process	0.00299862806571	0.152922395408174	2	4
GO:0097089 methyl-branched fatty acid metabolic process	2	0.152922395408174	0.669	0.5	Biological Process	0.00299862806571	0.152922395408174	2	4
GO:0007610 behavior	25	0.152922395408174	8.361	0.041	Biological Process	0.00303012284677	0.152922395408174	25	607
GO:0042572 retinol metabolic process	5	0.154082615740928	1.672	0.114	Biological Process	0.003086298355354	0.154082615740928	5	44
GO:0007626 locomotory behavior	11	0.154235296179151	3.679	0.06	Biological Process	0.003122575455705	0.154235296179151	11	183
GO:0006066 alcohol metabolic process	18	0.155224070415265	6.02	0.047	Biological Process	0.003209457411128	0.155224070415265	18	386
GO:1901565 organonitrogen compound catabolic process	18	0.155224070415265	6.02	0.047	Biological Process	0.003209457411128	0.155224070415265	18	386
GO:0030073 insulin secretion	10	0.157537140496962	3.344	0.063	Biological Process	0.003291213144132	0.157537140496962	10	158
GO:0004012 phospholipid-translocating ATPase activity	3	0.093585700109389	1.042	0.214	Molecular Function	0.003357684599361	0.093585700109389	3	14
GO:0043467 regulation of generation of precursor metabolites and energy	7	0.157933772282482	2.341	0.081	Biological Process	0.003395740106542	0.157933772282482	7	86
GO:0016712 oxidoreductase activity, acting on paired donors, with incorporation or reduction of molecular oxygen, reduced flavin or flavoprotein as one donor, and incorporation of one atom of oxygen	8	0.093585700109389	2.778	0.072	Molecular Function	0.003436439416501	0.093585700109389	8	111
GO:0090276 regulation of peptide hormone secretion	10	0.157933772282482	3.344	0.063	Biological Process	0.003443424322635	0.157933772282482	10	159
GO:0045475 locomotor rhythm	3	0.157933772282482	1.003	0.214	Biological Process	0.003515400086607	0.157933772282482	3	14
GO:0060026 convergent extension	3	0.157933772282482	1.003	0.214	Biological Process	0.003515400086607	0.157933772282482	3	14
GO:0060259 regulation of feeding behavior	3	0.157933772282482	1.003	0.214	Biological Process	0.003515400086607	0.157933772282482	3	14
GO:0016101 diterpenoid metabolic process	6	0.157933772282482	2.007	0.092	Biological Process	0.003521667223132	0.157933772282482	6	65
GO:0048871 multicellular organismal homeostasis	15	0.157933772282482	5.017	0.05	Biological Process	0.003537607649661	0.157933772282482	15	299
GO:0006721 terpenoid metabolic process	7	0.160195749197199	2.341	0.08	Biological Process	0.003622777011782	0.160195749197199	7	87
GO:1901575 organic substance catabolic process	57	0.166990724597282	19.064	0.032	Biological Process	0.003843770998765	0.166990724597282	57	1772
GO:1901654 response to ketone	9	0.166990724597282	3.01	0.066	Biological Process	0.003878334992069	0.166990724597282	9	136
GO:0042221 response to chemical	89	0.166990724597282	29.766	0.029	Biological Process	0.003884341644735	0.166990724597282	89	3029
GO:0015833 peptide transport	12	0.173351638756891	4.013	0.055	Biological Process	0.004069637868727	0.173351638756891	12	217
GO:0002791 regulation of peptide secretion	10	0.173442196185014	3.344	0.061	Biological Process	0.004109119444401	0.173442196185014	10	163
GO:0001758 retinal dehydrogenase activity	3	0.105399190564702	1.042	0.2	Molecular Function	0.004128242470098	0.105399190564702	3	15
GO:0004806 triglyceride lipase activity	3	0.105399190564702	1.042	0.2	Molecular Function	0.004128242470098	0.105399190564702	3	15
GO:0000050 urea cycle	3	0.17598453366139	1.003	0.2	Biological Process	0.004320964212233	0.17598453366139	3	15
GO:0002138 retinoic acid biosynthetic process	3	0.17598453366139	1.003	0.2	Biological Process	0.004320964212233	0.17598453366139	3	15
GO:0044320 cellular response to leptin stimulus	3	0.17598453366139	1.003	0.2	Biological Process	0.004320964212233	0.17598453366139	3	15
GO:0071392 cellular response to estradiol stimulus	3	0.17598453366139	1.003	0.2	Biological Process	0.004320964212233	0.17598453366139	3	15
GO:0030072 peptide hormone secretion	11	0.179932592746392	3.679	0.057	Biological Process	0.004493535670115	0.179932592746392	11	192
GO:0023061 signal release	16	0.179932592746392	5.351	0.047	Biological Process	0.00449540830467	0.179932592746392	16	337
GO:0045177 apical part of cell	15	0.200895541760918	4.823	0.048	Cellular Component	0.004547018434918	0.200895541760918	15	310
GO:0016051 carbohydrate biosynthetic process	13	0.18077117959425	4.348	0.052	Biological Process	0.00462407849891	0.18077117959425	13	249
GO:0048545 response to steroid hormone	17	0.18077117959425	5.686	0.046	Biological Process	0.004665315129594	0.18077117959425	17	369
GO:0021537 telencephalon development	11	0.18077117959425	3.679	0.057	Biological Process	0.004671497895786	0.18077117959425	11	193
GO:0051048 negative regulation of secretion	10	0.18077117959425	3.344	0.06	Biological Process	0.004672095961945	0.18077117959425	10	166
GO:0044275 cellular carbohydrate catabolic process	6	0.181892852177272	2.007	0.087	Biological Process	0.00474026170869	0.181892852177272	6	69
GO:0004340 glucokinase activity	2	0.111317015396159	0.694	0.4	Molecular Function	0.004768782789309	0.111317015396159	2	5
GO:0008865 fructokinase activity	2	0.111317015396159	0.694	0.4	Molecular Function	0.004768782789309	0.111317015396159	2	5
GO:0019158 mannokinase activity	2	0.111317015396159	0.694	0.4	Molecular Function	0.004768782789309	0.111317015396159	2	5
GO:0010273 detoxification of copper ion	2	0.185823514197456	0.669	0.4	Biological Process	0.004922742245593	0.185823514197456	2	5
GO:1990169 stress response to copper ion	2	0.185823514197456	0.669	0.4	Biological Process	0.004922742245593	0.185823514197456	2	5
GO:0010876 lipid localization	15	0.188135222037504	5.017	0.048	Biological Process	0.005081096462401	0.188135222037504	15	311
GO:0015669 gas transport	3	0.188135222037504	1.003	0.188	Biological Process	0.005229518056381	0.188135222037504	3	16
GO:0016102 diterpenoid biosynthetic process	3	0.188135222037504	1.003	0.188	Biological Process	0.005229518056381	0.188135222037504	3	16
GO:0019627 urea metabolic process	3	0.188135222037504	1.003	0.188	Biological Process	0.005229518056381	0.188135222037504	3	16
GO:0044321 response to leptin	3	0.188135222037504	1.003	0.188	Biological Process	0.005229518056381	0.188135222037504	3	16
GO:0015748 organophosphate ester transport	7	0.188135222037504	2.341	0.075	Biological Process	0.005236332980557	0.188135222037504	7	93
GO:0005789 endoplasmic reticulum membrane	29	0.212085050613327	9.325	0.037	Cellular Component	0.005236667916378	0.212085050613327	29	777
GO:0016052 carbohydrate catabolic process	10	0.188135222037504	3.344	0.059	Biological Process	0.005294090324008	0.188135222037504	10	169
GO:1901701 cellular response to oxygen-containing compound	29	0.188135222037504	9.699	0.038	Biological Process	0.005308144321971	0.188135222037504	29	771
GO:0002790 peptide secretion	11	0.191350846924291	3.679	0.056	Biological Process	0.005440084383805	0.191350846924291	11	197
GO:0007565 female pregnancy	8	0.191603320135911	2.676	0.068	Biological Process	0.005488529308222	0.191603320135911	8	118
GO:0009066 aspartate family amino acid metabolic process	11	0.21061522222764	3.679	0.055	Biological Process	0.006079505086321	0.21061522222764	11	200
GO:0045834 positive regulation of lipid metabolic process	9	0.21061522222764	3.01	0.062	Biological Process	0.006155207552666	0.21061522222764	9	146
GO:0006560 proline metabolic process	6	0.21061522222764	2.007	0.082	Biological Process	0.006243864059329	0.21061522222764	6	73
GO:0045332 phospholipid translocation	3	0.21061522222764	1.003	0.176	Biological Process	0.006244467713494	0.21061522222764	3	17
GO:0023057 negative regulation of signaling	36	0.21061522222764	12.04	0.035	Biological Process	0.006278357199647	0.21061522222764	36	1029
GO:0009636 response to toxic substance	11	0.21061522222764	3.679	0.055	Biological Process	0.006305301720793	0.21061522222764	11	201
GO:0042594 response to starvation	9	0.21172850724201	3.01	0.061	Biological Process	0.006429834055809	0.21172850724201	9	147
GO:1903531 negative regulation of secretion by cell	9	0.21172850724201	3.01	0.061	Biological Process	0.006429834055809	0.21172850724201	9	147
GO:0042562 hormone binding	5	0.13709662246192	1.736	0.094	Molecular Function	0.006460847663103	0.13709662246192	5	53
GO:0044707 single-multicellular organism process	127	0.21250584976238	42.475	0.027	Biological Process	0.006828064196575	0.21250584976238	127	4668
GO:0042175 nuclear outer membrane-endoplasmic reticulum membrane network	29	0.247893634443458	9.325	0.037	Cellular Component	0.006900757083723	0.247893634443458	29	793
GO:0055081 anion homeostasis	5	0.21250584976238	1.672	0.094	Biological Process	0.006911835842688	0.21250584976238	5	53
GO:0032870 cellular response to hormone stimulus	21	0.21250584976238	7.023	0.041	Biological Process	0.00697394231287	0.21250584976238	21	514
GO:0001678 cellular glucose homeostasis	8	0.21250584976238	2.676	0.065	Biological Process	0.007014888090598	0.21250584976238	8	123
GO:0004396 hexokinase activity	2	0.13709662246192	0.694	0.333	Molecular Function	0.007047806785068	0.13709662246192	2	6
GO:0008970 phosphatidylcholine 1-acylhydrolase activity	2	0.13709662246192	0.694	0.333	Molecular Function	0.007047806785068	0.13709662246192	2	6
GO:0015651 quaternary ammonium group transmembrane transporter activity	2	0.13709662246192	0.694	0.333	Molecular Function	0.007047806785068	0.13709662246192	2	6
GO:0032896 palmitoyl-CoA 9-desaturase activity	2	0.13709662246192	0.694	0.333	Molecular Function	0.007047806785068	0.13709662246192	2	6
GO:0045735 nutrient reservoir activity	2	0.13709662246192	0.694	0.333	Molecular Function	0.007047806785068	0.13709662246192	2	6
GO:0070087 chromo shadow domain binding	2	0.13709662246192	0.694	0.333	Molecular Function	0.007047806785068	0.13709662246192	2	6
GO:0035749 myelin sheath adaxonal region	2	0.247893634443458	0.643	0.333	Cellular Component	0.007140968893433	0.247893634443458	2	6
GO:0048511 rhythmic process	13	0.21250584976238	4.348	0.049	Biological Process	0.00723853918597	0.21250584976238	13	263
GO:0006787 porphyrin-containing compound catabolic process	2	0.21250584976238	0.669	0.333	Biological Process	0.007273551100417	0.21250584976238	2	6
GO:0030643 cellular phosphate ion homeostasis	2	0.21250584976238	0.669	0.333	Biological Process	0.007273551100417	0.21250584976238	2	6
GO:0033015 tetrapyrrole catabolic process	2	0.21250584976238	0.669	0.333	Biological Process	0.007273551100417	0.21250584976238	2	6
GO:0042167 heme catabolic process	2	0.21250584976238	0.669	0.333	Biological Process	0.007273551100417	0.21250584976238	2	6
GO:0046149 pigment catabolic process	2	0.21250584976238	0.669	0.333	Biological Process	0.007273551100417	0.21250584976238	2	6
GO:0061635 regulation of protein complex stability	2	0.21250584976238	0.669	0.333	Biological Process	0.007273551100417	0.21250584976238	2	6
GO:0072501 cellular divalent inorganic anion homeostasis	2	0.21250584976238	0.669	0.333	Biological Process	0.007273551100417	0.21250584976238	2	6
GO:0072502 cellular trivalent inorganic anion homeostasis	2	0.21250584976238	0.669	0.333	Biological Process	0.007273551100417	0.21250584976238	2	6
GO:0097501 stress response to metal ion	2	0.21250584976238	0.669	0.333	Biological Process	0.007273551100417	0.21250584976238	2	6
GO:1903964 monounsaturated fatty acid metabolic process	2	0.21250584976238	0.669	0.333	Biological Process	0.007273551100417	0.21250584976238	2	6
GO:1903966 monounsaturated fatty acid biosynthetic process	2	0.21250584976238	0.669	0.333	Biological Process	0.007273551100417	0.21250584976238	2	6
GO:0042886 amide transport	12	0.21250584976238	4.013	0.051	Biological Process	0.007335265752099	0.21250584976238	12	234
GO:0001676 long-chain fatty acid metabolic process	8	0.21250584976238	2.676	0.065	Biological Process	0.007355193815101	0.21250584976238	8	124
GO:0034204 lipid translocation	3	0.21250584976238	1.003	0.167	Biological Process	0.007368822272613	0.21250584976238	3	18
GO:0071941 nitrogen cycle metabolic process	3	0.21250584976238	1.003	0.167	Biological Process	0.007368822272613	0.21250584976238	3	18
GO:0044703 multi-organism reproductive process	23	0.213031280077439	7.692	0.039	Biological Process	0.00745134021303	0.213031280077439	23	584
GO:0008206 bile acid metabolic process	5	0.213031280077439	1.672	0.093	Biological Process	0.007478806515749	0.213031280077439	5	54
GO:0046879 hormone secretion	12	0.214531441330167	4.013	0.051	Biological Process	0.007577677445218	0.214531441330167	12	235
GO:0051384 response to glucocorticoid	7	0.217828362229988	2.341	0.07	Biological Process	0.007741046687045	0.217828362229988	7	100
GO:0010648 negative regulation of cell communication	36	0.232156404547648	12.04	0.034	Biological Process	0.008300228980166	0.232156404547648	36	1048
GO:0042611 MHC protein complex	5	0.271623045923165	1.608	0.089	Cellular Component	0.008383427343308	0.271623045923165	5	56
GO:0006570 tyrosine metabolic process	9	0.23575731687391	3.01	0.058	Biological Process	0.008624827088238	0.23575731687391	9	154
GO:0003008 system process	39	0.23575731687391	13.043	0.034	Biological Process	0.008666214840439	0.23575731687391	39	1161
GO:0006111 regulation of gluconeogenesis	4	0.23575731687391	1.338	0.111	Biological Process	0.008699196032172	0.23575731687391	4	36
GO:0034308 primary alcohol metabolic process	5	0.23575731687391	1.672	0.089	Biological Process	0.008708431245901	0.23575731687391	5	56
GO:0016054 organic acid catabolic process	14	0.23575731687391	4.682	0.047	Biological Process	0.009065343419653	0.23575731687391	14	301
GO:0046395 carboxylic acid catabolic process	14	0.23575731687391	4.682	0.047	Biological Process	0.009065343419653	0.23575731687391	14	301
GO:1901215 negative regulation of neuron death	10	0.23575731687391	3.344	0.055	Biological Process	0.00909931576567	0.23575731687391	10	183
GO:0051259 protein oligomerization	17	0.23575731687391	5.686	0.043	Biological Process	0.009204775341276	0.23575731687391	17	396
GO:0031960 response to corticosteroid	7	0.23575731687391	2.341	0.067	Biological Process	0.009519284684079	0.23575731687391	7	104
GO:0006458 'de novo' protein folding	4	0.23575731687391	1.338	0.108	Biological Process	0.009582769383591	0.23575731687391	4	37
GO:0031076 embryonic camera-type eye development	4	0.23575731687391	1.338	0.108	Biological Process	0.009582769383591	0.23575731687391	4	37
GO:0044432 endoplasmic reticulum part	31	0.281574688111922	9.968	0.035	Cellular Component	0.009602753590913	0.281574688111922	31	885
GO:0009267 cellular response to starvation	8	0.23575731687391	2.676	0.062	Biological Process	0.009664852314525	0.23575731687391	8	130
GO:0006869 lipid transport	13	0.23575731687391	4.348	0.048	Biological Process	0.009737380724185	0.23575731687391	13	273
GO:0030336 negative regulation of cell migration	10	0.23575731687391	3.344	0.054	Biological Process	0.009780391131512	0.23575731687391	10	185
GO:0031616 spindle pole centrosome	2	0.281574688111922	0.643	0.286	Cellular Component	0.009849320366055	0.281574688111922	2	7
GO:0006577 amino-acid betaine metabolic process	3	0.23575731687391	1.003	0.15	Biological Process	0.009955919019039	0.23575731687391	3	20
GO:0030201 heparan sulfate proteoglycan metabolic process	3	0.23575731687391	1.003	0.15	Biological Process	0.009955919019039	0.23575731687391	3	20
GO:0071326 cellular response to monosaccharide stimulus	7	0.23575731687391	2.341	0.067	Biological Process	0.010006966687798	0.23575731687391	7	105
GO:0071331 cellular response to hexose stimulus	7	0.23575731687391	2.341	0.067	Biological Process	0.010006966687798	0.23575731687391	7	105
GO:0001561 fatty acid alpha-oxidation	2	0.23575731687391	0.669	0.286	Biological Process	0.010030789163003	0.23575731687391	2	7
GO:0008228 opsonization	2	0.23575731687391	0.669	0.286	Biological Process	0.010030789163003	0.23575731687391	2	7
GO:0010825 positive regulation of centrosome duplication	2	0.23575731687391	0.669	0.286	Biological Process	0.010030789163003	0.23575731687391	2	7
GO:0015879 carnitine transport	2	0.23575731687391	0.669	0.286	Biological Process	0.010030789163003	0.23575731687391	2	7
GO:0021960 anterior commissure morphogenesis	2	0.23575731687391	0.669	0.286	Biological Process	0.010030789163003	0.23575731687391	2	7
GO:0048733 sebaceous gland development	2	0.23575731687391	0.669	0.286	Biological Process	0.010030789163003	0.23575731687391	2	7
GO:0055062 phosphate ion homeostasis	2	0.23575731687391	0.669	0.286	Biological Process	0.010030789163003	0.23575731687391	2	7
GO:0070365 hepatocyte differentiation	2	0.23575731687391	0.669	0.286	Biological Process	0.010030789163003	0.23575731687391	2	7
GO:0071394 cellular response to testosterone stimulus	2	0.23575731687391	0.669	0.286	Biological Process	0.010030789163003	0.23575731687391	2	7
GO:0072506 trivalent inorganic anion homeostasis	2	0.23575731687391	0.669	0.286	Biological Process	0.010030789163003	0.23575731687391	2	7
GO:1902031 regulation of NADP metabolic process	2	0.23575731687391	0.669	0.286	Biological Process	0.010030789163003	0.23575731687391	2	7
GO:1903347 negative regulation of bicellular tight junction assembly	2	0.23575731687391	0.669	0.286	Biological Process	0.010030789163003	0.23575731687391	2	7
GO:0006091 generation of precursor metabolites and energy	19	0.23575731687391	6.355	0.041	Biological Process	0.010031076955922	0.23575731687391	19	465
GO:0071496 cellular response to external stimulus	12	0.23575731687391	4.013	0.049	Biological Process	0.01005383345704	0.23575731687391	12	244
GO:0009914 hormone transport	12	0.240444023198836	4.013	0.049	Biological Process	0.010363689530047	0.240444023198836	12	245
GO:0006073 cellular glucan metabolic process	7	0.240444023198836	2.341	0.066	Biological Process	0.010512629056507	0.240444023198836	7	106
GO:0006140 regulation of nucleotide metabolic process	7	0.240444023198836	2.341	0.066	Biological Process	0.010512629056507	0.240444023198836	7	106
GO:0010906 regulation of glucose metabolic process	7	0.240444023198836	2.341	0.066	Biological Process	0.010512629056507	0.240444023198836	7	106
GO:0044042 glucan metabolic process	7	0.240444023198836	2.341	0.066	Biological Process	0.010512629056507	0.240444023198836	7	106
GO:0009056 catabolic process	63	0.244099940664861	21.07	0.03	Biological Process	0.010725045853033	0.244099940664861	63	2097
GO:0031669 cellular response to nutrient levels	9	0.246197665700955	3.01	0.056	Biological Process	0.010923264943872	0.246197665700955	9	160
GO:0044724 single-organism carbohydrate catabolic process	9	0.246197665700955	3.01	0.056	Biological Process	0.010923264943872	0.246197665700955	9	160
GO:1901617 organic hydroxy compound biosynthetic process	12	0.246854394926435	4.013	0.049	Biological Process	0.011005569620886	0.246854394926435	12	247
GO:0042612 MHC class I protein complex	4	0.301315040013386	1.286	0.103	Cellular Component	0.011159816296792	0.301315040013386	4	39
GO:0043457 regulation of cellular respiration	3	0.252554303365033	1.003	0.143	Biological Process	0.011422873940697	0.252554303365033	3	21
GO:0045979 positive regulation of nucleoside metabolic process	3	0.252554303365033	1.003	0.143	Biological Process	0.011422873940697	0.252554303365033	3	21
GO:1903580 positive regulation of ATP metabolic process	3	0.252554303365033	1.003	0.143	Biological Process	0.011422873940697	0.252554303365033	3	21
GO:0010563 negative regulation of phosphorus metabolic process	20	0.25375924472772	6.689	0.039	Biological Process	0.011991346804579	0.25375924472772	20	507
GO:0045936 negative regulation of phosphate metabolic process	20	0.25375924472772	6.689	0.039	Biological Process	0.011991346804579	0.25375924472772	20	507
GO:0016829 lyase activity	10	0.186483851793143	3.472	0.052	Molecular Function	0.012002714469665	0.186483851793143	10	194
GO:0044262 cellular carbohydrate metabolic process	14	0.25375924472772	4.682	0.045	Biological Process	0.012152789902205	0.25375924472772	14	312
GO:1901564 organonitrogen compound metabolic process	79	0.25375924472772	26.421	0.029	Biological Process	0.012266252221181	0.25375924472772	79	2750
GO:0015711 organic anion transport	15	0.25375924472772	5.017	0.044	Biological Process	0.012272941832233	0.25375924472772	15	344
GO:0042592 homeostatic process	45	0.25375924472772	15.05	0.032	Biological Process	0.012547562334226	0.25375924472772	45	1415
GO:0002762 negative regulation of myeloid leukocyte differentiation	4	0.25375924472772	1.338	0.1	Biological Process	0.012576523371667	0.25375924472772	4	40
GO:0019432 triglyceride biosynthetic process	4	0.25375924472772	1.338	0.1	Biological Process	0.012576523371667	0.25375924472772	4	40
GO:0031307 integral component of mitochondrial outer membrane	3	0.324402129348278	0.965	0.136	Cellular Component	0.012682387772875	0.324402129348278	3	22
GO:0072330 monocarboxylic acid biosynthetic process	12	0.25375924472772	4.013	0.048	Biological Process	0.012744817044432	0.25375924472772	12	252
GO:0005977 glycogen metabolic process	6	0.25375924472772	2.007	0.071	Biological Process	0.012813834253294	0.25375924472772	6	85
GO:0042445 hormone metabolic process	10	0.25375924472772	3.344	0.052	Biological Process	0.012900498534209	0.25375924472772	10	193
GO:2000146 negative regulation of cell motility	10	0.25375924472772	3.344	0.052	Biological Process	0.012900498534209	0.25375924472772	10	193
GO:0009822 alkaloid catabolic process	3	0.25375924472772	1.003	0.136	Biological Process	0.01300769609642	0.25375924472772	3	22
GO:0009750 response to fructose	2	0.25375924472772	0.669	0.25	Biological Process	0.01317488656882	0.25375924472772	2	8
GO:0015838 amino-acid betaine transport	2	0.25375924472772	0.669	0.25	Biological Process	0.01317488656882	0.25375924472772	2	8
GO:0019240 citrulline biosynthetic process	2	0.25375924472772	0.669	0.25	Biological Process	0.01317488656882	0.25375924472772	2	8
GO:0033210 leptin-mediated signaling pathway	2	0.25375924472772	0.669	0.25	Biological Process	0.01317488656882	0.25375924472772	2	8
GO:0046607 positive regulation of centrosome cycle	2	0.25375924472772	0.669	0.25	Biological Process	0.01317488656882	0.25375924472772	2	8
GO:0060028 convergent extension involved in axis elongation	2	0.25375924472772	0.669	0.25	Biological Process	0.01317488656882	0.25375924472772	2	8
GO:0061687 detoxification of inorganic compound	2	0.25375924472772	0.669	0.25	Biological Process	0.01317488656882	0.25375924472772	2	8
GO:0072505 divalent inorganic anion homeostasis	2	0.25375924472772	0.669	0.25	Biological Process	0.01317488656882	0.25375924472772	2	8
GO:1901685 glutathione derivative metabolic process	2	0.25375924472772	0.669	0.25	Biological Process	0.01317488656882	0.25375924472772	2	8
GO:1901687 glutathione derivative biosynthetic process	2	0.25375924472772	0.669	0.25	Biological Process	0.01317488656882	0.25375924472772	2	8
GO:1903715 regulation of aerobic respiration	2	0.25375924472772	0.669	0.25	Biological Process	0.01317488656882	0.25375924472772	2	8
GO:0003823 antigen binding	6	0.186483851793143	2.083	0.069	Molecular Function	0.013242214493343	0.186483851793143	6	87
GO:0071322 cellular response to carbohydrate stimulus	7	0.25375924472772	2.341	0.063	Biological Process	0.013323244645304	0.25375924472772	7	111
GO:0030334 regulation of cell migration	24	0.25375924472772	8.027	0.037	Biological Process	0.013346075044093	0.25375924472772	24	650
GO:0010677 negative regulation of cellular carbohydrate metabolic process	4	0.25375924472772	1.338	0.098	Biological Process	0.01369280991685	0.25375924472772	4	41
GO:0046676 negative regulation of insulin secretion	4	0.25375924472772	1.338	0.098	Biological Process	0.01369280991685	0.25375924472772	4	41
GO:0071548 response to dexamethasone	4	0.25375924472772	1.338	0.098	Biological Process	0.01369280991685	0.25375924472772	4	41
GO:0046943 carboxylic acid transmembrane transporter activity	7	0.186483851793143	2.431	0.061	Molecular Function	0.014053328296162	0.186483851793143	7	114
GO:0042605 peptide antigen binding	4	0.186483851793143	1.389	0.095	Molecular Function	0.014082832354741	0.186483851793143	4	42
GO:0008652 cellular amino acid biosynthetic process	8	0.25375924472772	2.676	0.058	Biological Process	0.014087005385615	0.25375924472772	8	139
GO:0019748 secondary metabolic process	5	0.25375924472772	1.672	0.079	Biological Process	0.014101907552967	0.25375924472772	5	63
GO:0031306 intrinsic component of mitochondrial outer membrane	3	0.343377202024291	0.965	0.13	Cellular Component	0.014345933874759	0.343377202024291	3	23
GO:1990267 response to transition metal nanoparticle	7	0.25375924472772	2.341	0.062	Biological Process	0.014585836309507	0.25375924472772	7	113
GO:0006694 steroid biosynthetic process	9	0.25375924472772	3.01	0.054	Biological Process	0.014667474251616	0.25375924472772	9	168
GO:0008610 lipid biosynthetic process	22	0.25375924472772	7.358	0.038	Biological Process	0.014684653542614	0.25375924472772	22	586
GO:0000097 sulfur amino acid biosynthetic process	3	0.25375924472772	1.003	0.13	Biological Process	0.014711699775109	0.25375924472772	3	23
GO:0030212 hyaluronan metabolic process	3	0.25375924472772	1.003	0.13	Biological Process	0.014711699775109	0.25375924472772	3	23
GO:0045992 negative regulation of embryonic development	3	0.25375924472772	1.003	0.13	Biological Process	0.014711699775109	0.25375924472772	3	23
GO:0005576 extracellular region	93	0.343377202024291	29.904	0.028	Cellular Component	0.014837286507223	0.343377202024291	93	3372
GO:0050873 brown fat cell differentiation	4	0.25375924472772	1.338	0.095	Biological Process	0.014870124792839	0.25375924472772	4	42
GO:0007631 feeding behavior	5	0.25375924472772	1.672	0.078	Biological Process	0.015020931954042	0.25375924472772	5	64
GO:0009719 response to endogenous stimulus	41	0.25375924472772	13.712	0.032	Biological Process	0.015068694292499	0.25375924472772	41	1279
GO:0043434 response to peptide hormone	13	0.25375924472772	4.348	0.045	Biological Process	0.015084727334369	0.25375924472772	13	289
GO:0005342 organic acid transmembrane transporter activity	7	0.186483851793143	2.431	0.06	Molecular Function	0.015342292102802	0.186483851793143	7	116
GO:0050708 regulation of protein secretion	14	0.25375924472772	4.682	0.043	Biological Process	0.015619401013527	0.25375924472772	14	322
GO:0043027 cysteine-type endopeptidase inhibitor activity involved in apoptotic process	3	0.186483851793143	1.042	0.125	Molecular Function	0.015837016908528	0.186483851793143	3	24
GO:0005975 carbohydrate metabolic process	27	0.25375924472772	9.03	0.035	Biological Process	0.015928808545903	0.25375924472772	27	767
GO:0072341 modified amino acid binding	5	0.186483851793143	1.736	0.076	Molecular Function	0.015930578845654	0.186483851793143	5	66
GO:0042326 negative regulation of phosphorylation	17	0.25375924472772	5.686	0.04	Biological Process	0.016060281981145	0.25375924472772	17	421
GO:0042178 xenobiotic catabolic process	4	0.25375924472772	1.338	0.093	Biological Process	0.016109472688757	0.25375924472772	4	43
GO:0046460 neutral lipid biosynthetic process	4	0.25375924472772	1.338	0.093	Biological Process	0.016109472688757	0.25375924472772	4	43
GO:0046463 acylglycerol biosynthetic process	4	0.25375924472772	1.338	0.093	Biological Process	0.016109472688757	0.25375924472772	4	43
GO:0004611 phosphoenolpyruvate carboxykinase activity	2	0.186483851793143	0.694	0.222	Molecular Function	0.016180912492289	0.186483851793143	2	9
GO:0004768 stearoyl-CoA 9-desaturase activity	2	0.186483851793143	0.694	0.222	Molecular Function	0.016180912492289	0.186483851793143	2	9
GO:0015101 organic cation transmembrane transporter activity	2	0.186483851793143	0.694	0.222	Molecular Function	0.016180912492289	0.186483851793143	2	9
GO:0018479 benzaldehyde dehydrogenase (NAD+) activity	2	0.186483851793143	0.694	0.222	Molecular Function	0.016180912492289	0.186483851793143	2	9
GO:0046703 natural killer cell lectin-like receptor binding	2	0.186483851793143	0.694	0.222	Molecular Function	0.016180912492289	0.186483851793143	2	9
GO:0006559 L-phenylalanine catabolic process	3	0.25375924472772	1.003	0.125	Biological Process	0.016535913064477	0.25375924472772	3	24
GO:0071391 cellular response to estrogen stimulus	3	0.25375924472772	1.003	0.125	Biological Process	0.016535913064477	0.25375924472772	3	24
GO:1901889 negative regulation of cell junction assembly	3	0.25375924472772	1.003	0.125	Biological Process	0.016535913064477	0.25375924472772	3	24
GO:1902222 erythrose 4-phosphate/phosphoenolpyruvate family amino acid catabolic process	3	0.25375924472772	1.003	0.125	Biological Process	0.016535913064477	0.25375924472772	3	24
GO:0000098 sulfur amino acid catabolic process	2	0.25375924472772	0.669	0.222	Biological Process	0.016686948074127	0.25375924472772	2	9
GO:0014067 negative regulation of phosphatidylinositol 3-kinase signaling	2	0.25375924472772	0.669	0.222	Biological Process	0.016686948074127	0.25375924472772	2	9
GO:0018948 xylene metabolic process	2	0.25375924472772	0.669	0.222	Biological Process	0.016686948074127	0.25375924472772	2	9
GO:0018970 toluene metabolic process	2	0.25375924472772	0.669	0.222	Biological Process	0.016686948074127	0.25375924472772	2	9
GO:0019064 fusion of virus membrane with host plasma membrane	2	0.25375924472772	0.669	0.222	Biological Process	0.016686948074127	0.25375924472772	2	9
GO:0042184 xylene catabolic process	2	0.25375924472772	0.669	0.222	Biological Process	0.016686948074127	0.25375924472772	2	9
GO:0042203 toluene catabolic process	2	0.25375924472772	0.669	0.222	Biological Process	0.016686948074127	0.25375924472772	2	9
GO:0042760 very long-chain fatty acid catabolic process	2	0.25375924472772	0.669	0.222	Biological Process	0.016686948074127	0.25375924472772	2	9
GO:0072490 toluene-containing compound metabolic process	2	0.25375924472772	0.669	0.222	Biological Process	0.016686948074127	0.25375924472772	2	9
GO:0072491 toluene-containing compound catabolic process	2	0.25375924472772	0.669	0.222	Biological Process	0.016686948074127	0.25375924472772	2	9
GO:0022843 voltage-gated cation channel activity	5	0.186483851793143	1.736	0.075	Molecular Function	0.016910160192077	0.186483851793143	5	67
GO:0043470 regulation of carbohydrate catabolic process	4	0.25375924472772	1.338	0.091	Biological Process	0.017411790122097	0.25375924472772	4	44
GO:0043471 regulation of cellular carbohydrate catabolic process	4	0.25375924472772	1.338	0.091	Biological Process	0.017411790122097	0.25375924472772	4	44
GO:0031301 integral component of organelle membrane	12	0.344942597748174	3.859	0.045	Cellular Component	0.017580826695508	0.344942597748174	12	266
GO:0016021 integral component of membrane	102	0.344942597748174	32.797	0.027	Cellular Component	0.017630534033628	0.344942597748174	102	3771
GO:0044723 single-organism carbohydrate metabolic process	25	0.25375924472772	8.361	0.036	Biological Process	0.017868930355118	0.25375924472772	25	703
GO:0005980 glycogen catabolic process	3	0.25375924472772	1.003	0.12	Biological Process	0.0184810937965	0.25375924472772	3	25
GO:0009084 glutamine family amino acid biosynthetic process	3	0.25375924472772	1.003	0.12	Biological Process	0.0184810937965	0.25375924472772	3	25
GO:0048596 embryonic camera-type eye morphogenesis	3	0.25375924472772	1.003	0.12	Biological Process	0.0184810937965	0.25375924472772	3	25
GO:0008210 estrogen metabolic process	4	0.25375924472772	1.338	0.089	Biological Process	0.018777945409929	0.25375924472772	4	45
GO:0044264 cellular polysaccharide metabolic process	7	0.25375924472772	2.341	0.059	Biological Process	0.018883463084015	0.25375924472772	7	119
GO:0009132 nucleoside diphosphate metabolic process	8	0.25375924472772	2.676	0.054	Biological Process	0.019120030850715	0.25375924472772	8	147
GO:0043524 negative regulation of neuron apoptotic process	8	0.25375924472772	2.676	0.054	Biological Process	0.019120030850715	0.25375924472772	8	147
GO:0006112 energy reserve metabolic process	6	0.25375924472772	2.007	0.065	Biological Process	0.019240620312533	0.25375924472772	6	93
GO:0006939 smooth muscle contraction	6	0.25375924472772	2.007	0.065	Biological Process	0.019240620312533	0.25375924472772	6	93
GO:0031667 response to nutrient levels	16	0.25375924472772	5.351	0.04	Biological Process	0.019492611356004	0.25375924472772	16	397
GO:0017046 peptide hormone binding	3	0.186483851793143	1.042	0.115	Molecular Function	0.01968981425139	0.186483851793143	3	26
GO:0051402 neuron apoptotic process	11	0.25375924472772	3.679	0.046	Biological Process	0.019807844904832	0.25375924472772	11	237
GO:0070696 transmembrane receptor protein serine/threonine kinase binding	2	0.186483851793143	0.694	0.2	Molecular Function	0.019930421340158	0.186483851793143	2	10
GO:0001541 ovarian follicle development	4	0.25375924472772	1.338	0.087	Biological Process	0.020208738787599	0.25375924472772	4	46
GO:0070830 bicellular tight junction assembly	4	0.25375924472772	1.338	0.087	Biological Process	0.020208738787599	0.25375924472772	4	46
GO:0090278 negative regulation of peptide hormone secretion	4	0.25375924472772	1.338	0.087	Biological Process	0.020208738787599	0.25375924472772	4	46
GO:0044242 cellular lipid catabolic process	12	0.25375924472772	4.013	0.045	Biological Process	0.020264525043729	0.25375924472772	12	269
GO:0031224 intrinsic component of membrane	103	0.344942597748174	33.119	0.027	Cellular Component	0.020493408552273	0.344942597748174	103	3834
GO:0008045 motor neuron axon guidance	3	0.25375924472772	1.003	0.115	Biological Process	0.020547744838709	0.25375924472772	3	26
GO:0009251 glucan catabolic process	3	0.25375924472772	1.003	0.115	Biological Process	0.020547744838709	0.25375924472772	3	26
GO:0016114 terpenoid biosynthetic process	3	0.25375924472772	1.003	0.115	Biological Process	0.020547744838709	0.25375924472772	3	26
GO:0044247 cellular polysaccharide catabolic process	3	0.25375924472772	1.003	0.115	Biological Process	0.020547744838709	0.25375924472772	3	26
GO:0097035 regulation of membrane lipid distribution	3	0.25375924472772	1.003	0.115	Biological Process	0.020547744838709	0.25375924472772	3	26
GO:1900034 regulation of cellular response to heat	3	0.25375924472772	1.003	0.115	Biological Process	0.020547744838709	0.25375924472772	3	26
GO:0006526 arginine biosynthetic process	2	0.25375924472772	0.669	0.2	Biological Process	0.02054873266359	0.25375924472772	2	10
GO:0006591 ornithine metabolic process	2	0.25375924472772	0.669	0.2	Biological Process	0.02054873266359	0.25375924472772	2	10
GO:0010759 positive regulation of macrophage chemotaxis	2	0.25375924472772	0.669	0.2	Biological Process	0.02054873266359	0.25375924472772	2	10
GO:0015917 aminophospholipid transport	2	0.25375924472772	0.669	0.2	Biological Process	0.02054873266359	0.25375924472772	2	10
GO:0035509 negative regulation of myosin-light-chain-phosphatase activity	2	0.25375924472772	0.669	0.2	Biological Process	0.02054873266359	0.25375924472772	2	10
GO:0039663 membrane fusion involved in viral entry into host cell	2	0.25375924472772	0.669	0.2	Biological Process	0.02054873266359	0.25375924472772	2	10
GO:0044800 multi-organism membrane fusion	2	0.25375924472772	0.669	0.2	Biological Process	0.02054873266359	0.25375924472772	2	10
GO:0051005 negative regulation of lipoprotein lipase activity	2	0.25375924472772	0.669	0.2	Biological Process	0.02054873266359	0.25375924472772	2	10
GO:0072321 chaperone-mediated protein transport	2	0.25375924472772	0.669	0.2	Biological Process	0.02054873266359	0.25375924472772	2	10
GO:0098911 regulation of ventricular cardiac muscle cell action potential	2	0.25375924472772	0.669	0.2	Biological Process	0.02054873266359	0.25375924472772	2	10
GO:0032879 regulation of localization	63	0.25375924472772	21.07	0.029	Biological Process	0.020799381572212	0.25375924472772	63	2167
GO:0030141 secretory granule	11	0.344942597748174	3.537	0.046	Cellular Component	0.020819499185778	0.344942597748174	11	241
GO:0051270 regulation of cellular component movement	26	0.25375924472772	8.696	0.035	Biological Process	0.021190593484536	0.25375924472772	26	750
GO:0001894 tissue homeostasis	10	0.25375924472772	3.344	0.048	Biological Process	0.021312645648945	0.25375924472772	10	209
GO:1901616 organic hydroxy compound catabolic process	5	0.25375924472772	1.672	0.071	Biological Process	0.021381226696677	0.25375924472772	5	70
GO:0022892 substrate-specific transporter activity	28	0.186483851793143	9.722	0.033	Molecular Function	0.021678518222553	0.186483851793143	28	838
GO:0002792 negative regulation of peptide secretion	4	0.25375924472772	1.338	0.085	Biological Process	0.021704902664646	0.25375924472772	4	47
GO:0045912 negative regulation of carbohydrate metabolic process	4	0.25375924472772	1.338	0.085	Biological Process	0.021704902664646	0.25375924472772	4	47
GO:0004029 aldehyde dehydrogenase (NAD) activity	3	0.186483851793143	1.042	0.111	Molecular Function	0.021792628858912	0.186483851793143	3	27
GO:0016776 phosphotransferase activity, phosphate group as acceptor	3	0.186483851793143	1.042	0.111	Molecular Function	0.021792628858912	0.186483851793143	3	27
GO:0010675 regulation of cellular carbohydrate metabolic process	8	0.25375924472772	2.676	0.053	Biological Process	0.022067939490989	0.25375924472772	8	151
GO:0071901 negative regulation of protein serine/threonine kinase activity	7	0.25375924472772	2.341	0.057	Biological Process	0.022199282900706	0.25375924472772	7	123
GO:0044421 extracellular region part	86	0.344942597748174	27.653	0.027	Cellular Component	0.022366644339577	0.344942597748174	86	3135
GO:0003845 11-beta-hydroxysteroid dehydrogenase [NAD(P)] activity	1	0.186483851793143	0.347	1	Molecular Function	0.022368932038835	0.186483851793143	1	1
GO:0004056 argininosuccinate lyase activity	1	0.186483851793143	0.347	1	Molecular Function	0.022368932038835	0.186483851793143	1	1
GO:0004122 cystathionine beta-synthase activity	1	0.186483851793143	0.347	1	Molecular Function	0.022368932038835	0.186483851793143	1	1
GO:0004124 cysteine synthase activity	1	0.186483851793143	0.347	1	Molecular Function	0.022368932038835	0.186483851793143	1	1
GO:0004349 glutamate 5-kinase activity	1	0.186483851793143	0.347	1	Molecular Function	0.022368932038835	0.186483851793143	1	1
GO:0004350 glutamate-5-semialdehyde dehydrogenase activity	1	0.186483851793143	0.347	1	Molecular Function	0.022368932038835	0.186483851793143	1	1
GO:0004994 somatostatin receptor activity	1	0.186483851793143	0.347	1	Molecular Function	0.022368932038835	0.186483851793143	1	1
GO:0008123 cholesterol 7-alpha-monooxygenase activity	1	0.186483851793143	0.347	1	Molecular Function	0.022368932038835	0.186483851793143	1	1
GO:0008743 L-threonine 3-dehydrogenase activity	1	0.186483851793143	0.347	1	Molecular Function	0.022368932038835	0.186483851793143	1	1
GO:0008887 glycerate kinase activity	1	0.186483851793143	0.347	1	Molecular Function	0.022368932038835	0.186483851793143	1	1
GO:0015199 amino-acid betaine transmembrane transporter activity	1	0.186483851793143	0.347	1	Molecular Function	0.022368932038835	0.186483851793143	1	1
GO:0015226 carnitine transmembrane transporter activity	1	0.186483851793143	0.347	1	Molecular Function	0.022368932038835	0.186483851793143	1	1
GO:0015499 formate transmembrane transporter activity	1	0.186483851793143	0.347	1	Molecular Function	0.022368932038835	0.186483851793143	1	1
GO:0015660 formate efflux transmembrane transporter activity	1	0.186483851793143	0.347	1	Molecular Function	0.022368932038835	0.186483851793143	1	1
GO:0016314 phosphatidylinositol-3,4,5-trisphosphate 3-phosphatase activity	1	0.186483851793143	0.347	1	Molecular Function	0.022368932038835	0.186483851793143	1	1
GO:0016662 oxidoreductase activity, acting on other nitrogenous compounds as donors, cytochrome as acceptor	1	0.186483851793143	0.347	1	Molecular Function	0.022368932038835	0.186483851793143	1	1
GO:0017084 delta1-pyrroline-5-carboxylate synthetase activity	1	0.186483851793143	0.347	1	Molecular Function	0.022368932038835	0.186483851793143	1	1
GO:0017172 cysteine dioxygenase activity	1	0.186483851793143	0.347	1	Molecular Function	0.022368932038835	0.186483851793143	1	1
GO:0019202 amino acid kinase activity	1	0.186483851793143	0.347	1	Molecular Function	0.022368932038835	0.186483851793143	1	1
GO:0033779 5beta-cholestane-3alpha,7alpha-diol 12alpha-hydroxylase activity	1	0.186483851793143	0.347	1	Molecular Function	0.022368932038835	0.186483851793143	1	1
GO:0033862 UMP kinase activity	1	0.186483851793143	0.347	1	Molecular Function	0.022368932038835	0.186483851793143	1	1
GO:0033906 hyaluronoglucuronidase activity	1	0.186483851793143	0.347	1	Molecular Function	0.022368932038835	0.186483851793143	1	1
GO:0047173 phosphatidylcholine-retinol O-acyltransferase activity	1	0.186483851793143	0.347	1	Molecular Function	0.022368932038835	0.186483851793143	1	1
GO:0047464 heparosan-N-sulfate-glucuronate 5-epimerase activity	1	0.186483851793143	0.347	1	Molecular Function	0.022368932038835	0.186483851793143	1	1
GO:0047685 amine sulfotransferase activity	1	0.186483851793143	0.347	1	Molecular Function	0.022368932038835	0.186483851793143	1	1
GO:0050379 UDP-glucuronate 5'-epimerase activity	1	0.186483851793143	0.347	1	Molecular Function	0.022368932038835	0.186483851793143	1	1
GO:0050421 nitrite reductase (NO-forming) activity	1	0.186483851793143	0.347	1	Molecular Function	0.022368932038835	0.186483851793143	1	1
GO:0050459 ethanolamine-phosphate phospho-lyase activity	1	0.186483851793143	0.347	1	Molecular Function	0.022368932038835	0.186483851793143	1	1
GO:0051424 corticotropin-releasing hormone binding	1	0.186483851793143	0.347	1	Molecular Function	0.022368932038835	0.186483851793143	1	1
GO:0051717 inositol-1,3,4,5-tetrakisphosphate 3-phosphatase activity	1	0.186483851793143	0.347	1	Molecular Function	0.022368932038835	0.186483851793143	1	1
GO:0051800 phosphatidylinositol-3,4-bisphosphate 3-phosphatase activity	1	0.186483851793143	0.347	1	Molecular Function	0.022368932038835	0.186483851793143	1	1
GO:0051978 lysophospholipid transporter activity	1	0.186483851793143	0.347	1	Molecular Function	0.022368932038835	0.186483851793143	1	1
GO:0070025 carbon monoxide binding	1	0.186483851793143	0.347	1	Molecular Function	0.022368932038835	0.186483851793143	1	1
GO:0070026 nitric oxide binding	1	0.186483851793143	0.347	1	Molecular Function	0.022368932038835	0.186483851793143	1	1
GO:0098605 selenocystathionine beta-synthase activity	1	0.186483851793143	0.347	1	Molecular Function	0.022368932038835	0.186483851793143	1	1
GO:1904047 S-adenosyl-L-methionine binding	1	0.186483851793143	0.347	1	Molecular Function	0.022368932038835	0.186483851793143	1	1
GO:1904593 prostaglandin binding	1	0.186483851793143	0.347	1	Molecular Function	0.022368932038835	0.186483851793143	1	1
GO:1990833 clathrin-uncoating ATPase activity	1	0.186483851793143	0.347	1	Molecular Function	0.022368932038835	0.186483851793143	1	1
GO:0005586 collagen type III trimer	1	0.344942597748174	0.322	1	Cellular Component	0.022518282528419	0.344942597748174	1	1
GO:0009333 cysteine synthase complex	1	0.344942597748174	0.322	1	Cellular Component	0.022518282528419	0.344942597748174	1	1
GO:0098575 lumenal side of lysosomal membrane	1	0.344942597748174	0.322	1	Cellular Component	0.022518282528419	0.344942597748174	1	1
GO:0098839 postsynaptic density membrane	1	0.344942597748174	0.322	1	Cellular Component	0.022518282528419	0.344942597748174	1	1
GO:1990836 lysosomal matrix	1	0.344942597748174	0.322	1	Cellular Component	0.022518282528419	0.344942597748174	1	1
GO:0001895 retina homeostasis	5	0.25375924472772	1.672	0.07	Biological Process	0.022587817376682	0.25375924472772	5	71
GO:0015914 phospholipid transport	5	0.25375924472772	1.672	0.07	Biological Process	0.022587817376682	0.25375924472772	5	71
GO:0022602 ovulation cycle process	5	0.25375924472772	1.672	0.07	Biological Process	0.022587817376682	0.25375924472772	5	71
GO:0043523 regulation of neuron apoptotic process	10	0.25375924472772	3.344	0.047	Biological Process	0.022592786338332	0.25375924472772	10	211
GO:0031300 intrinsic component of organelle membrane	12	0.344942597748174	3.859	0.043	Cellular Component	0.022712269810579	0.344942597748174	12	276
GO:0003137 Notch signaling pathway involved in heart induction	1	0.25375924472772	0.334	1	Biological Process	0.022734184914842	0.25375924472772	1	1
GO:0003210 cardiac atrium formation	1	0.25375924472772	0.334	1	Biological Process	0.022734184914842	0.25375924472772	1	1
GO:0003235 sinus venosus development	1	0.25375924472772	0.334	1	Biological Process	0.022734184914842	0.25375924472772	1	1
GO:0003236 sinus venosus morphogenesis	1	0.25375924472772	0.334	1	Biological Process	0.022734184914842	0.25375924472772	1	1
GO:0003259 cardioblast anterior-lateral migration	1	0.25375924472772	0.334	1	Biological Process	0.022734184914842	0.25375924472772	1	1
GO:0003260 cardioblast migration	1	0.25375924472772	0.334	1	Biological Process	0.022734184914842	0.25375924472772	1	1
GO:0003318 cell migration to the midline involved in heart development	1	0.25375924472772	0.334	1	Biological Process	0.022734184914842	0.25375924472772	1	1
GO:0006117 acetaldehyde metabolic process	1	0.25375924472772	0.334	1	Biological Process	0.022734184914842	0.25375924472772	1	1
GO:0006535 cysteine biosynthetic process from serine	1	0.25375924472772	0.334	1	Biological Process	0.022734184914842	0.25375924472772	1	1
GO:0006592 ornithine biosynthetic process	1	0.25375924472772	0.334	1	Biological Process	0.022734184914842	0.25375924472772	1	1
GO:0006653 1,2-diacyl-sn-glycero-3-phosphocholine metabolic process	1	0.25375924472772	0.334	1	Biological Process	0.022734184914842	0.25375924472772	1	1
GO:0006682 galactosylceramide biosynthetic process	1	0.25375924472772	0.334	1	Biological Process	0.022734184914842	0.25375924472772	1	1
GO:0009372 quorum sensing	1	0.25375924472772	0.334	1	Biological Process	0.022734184914842	0.25375924472772	1	1
GO:0010578 regulation of adenylate cyclase activity involved in G-protein coupled receptor signaling pathway	1	0.25375924472772	0.334	1	Biological Process	0.022734184914842	0.25375924472772	1	1
GO:0010938 cytoplasmic microtubule depolymerization	1	0.25375924472772	0.334	1	Biological Process	0.022734184914842	0.25375924472772	1	1
GO:0010979 regulation of vitamin D 24-hydroxylase activity	1	0.25375924472772	0.334	1	Biological Process	0.022734184914842	0.25375924472772	1	1
GO:0010980 positive regulation of vitamin D 24-hydroxylase activity	1	0.25375924472772	0.334	1	Biological Process	0.022734184914842	0.25375924472772	1	1
GO:0010983 positive regulation of high-density lipoprotein particle clearance	1	0.25375924472772	0.334	1	Biological Process	0.022734184914842	0.25375924472772	1	1
GO:0015724 formate transport	1	0.25375924472772	0.334	1	Biological Process	0.022734184914842	0.25375924472772	1	1
GO:0015797 mannitol transport	1	0.25375924472772	0.334	1	Biological Process	0.022734184914842	0.25375924472772	1	1
GO:0016036 cellular response to phosphate starvation	1	0.25375924472772	0.334	1	Biological Process	0.022734184914842	0.25375924472772	1	1
GO:0019375 galactolipid biosynthetic process	1	0.25375924472772	0.334	1	Biological Process	0.022734184914842	0.25375924472772	1	1
GO:0019450 L-cysteine catabolic process to pyruvate	1	0.25375924472772	0.334	1	Biological Process	0.022734184914842	0.25375924472772	1	1
GO:0019451 L-cysteine catabolic process to pyruvate, using cysteine dioxygenase	1	0.25375924472772	0.334	1	Biological Process	0.022734184914842	0.25375924472772	1	1
GO:0021768 nucleus accumbens development	1	0.25375924472772	0.334	1	Biological Process	0.022734184914842	0.25375924472772	1	1
GO:0021816 extension of a leading process involved in cell motility in cerebral cortex radial glia guided migration	1	0.25375924472772	0.334	1	Biological Process	0.022734184914842	0.25375924472772	1	1
GO:0031335 regulation of sulfur amino acid metabolic process	1	0.25375924472772	0.334	1	Biological Process	0.022734184914842	0.25375924472772	1	1
GO:0031337 positive regulation of sulfur amino acid metabolic process	1	0.25375924472772	0.334	1	Biological Process	0.022734184914842	0.25375924472772	1	1
GO:0031658 negative regulation of cyclin-dependent protein serine/threonine kinase activity involved in G1/S transition of mitotic cell cycle	1	0.25375924472772	0.334	1	Biological Process	0.022734184914842	0.25375924472772	1	1
GO:0031930 mitochondria-nucleus signaling pathway	1	0.25375924472772	0.334	1	Biological Process	0.022734184914842	0.25375924472772	1	1
GO:0032918 spermidine acetylation	1	0.25375924472772	0.334	1	Biological Process	0.022734184914842	0.25375924472772	1	1
GO:0035120 post-embryonic appendage morphogenesis	1	0.25375924472772	0.334	1	Biological Process	0.022734184914842	0.25375924472772	1	1
GO:0035127 post-embryonic limb morphogenesis	1	0.25375924472772	0.334	1	Biological Process	0.022734184914842	0.25375924472772	1	1
GO:0035128 post-embryonic forelimb morphogenesis	1	0.25375924472772	0.334	1	Biological Process	0.022734184914842	0.25375924472772	1	1
GO:0035480 regulation of Notch signaling pathway involved in heart induction	1	0.25375924472772	0.334	1	Biological Process	0.022734184914842	0.25375924472772	1	1
GO:0035481 positive regulation of Notch signaling pathway involved in heart induction	1	0.25375924472772	0.334	1	Biological Process	0.022734184914842	0.25375924472772	1	1
GO:0035750 protein localization to myelin sheath abaxonal region	1	0.25375924472772	0.334	1	Biological Process	0.022734184914842	0.25375924472772	1	1
GO:0038169 somatostatin receptor signaling pathway	1	0.25375924472772	0.334	1	Biological Process	0.022734184914842	0.25375924472772	1	1
GO:0038170 somatostatin signaling pathway	1	0.25375924472772	0.334	1	Biological Process	0.022734184914842	0.25375924472772	1	1
GO:0042000 translocation of peptides or proteins into host	1	0.25375924472772	0.334	1	Biological Process	0.022734184914842	0.25375924472772	1	1
GO:0042369 vitamin D catabolic process	1	0.25375924472772	0.334	1	Biological Process	0.022734184914842	0.25375924472772	1	1
GO:0042664 negative regulation of endodermal cell fate specification	1	0.25375924472772	0.334	1	Biological Process	0.022734184914842	0.25375924472772	1	1
GO:0044053 translocation of peptides or proteins into host cell cytoplasm	1	0.25375924472772	0.334	1	Biological Process	0.022734184914842	0.25375924472772	1	1
GO:0044417 translocation of molecules into host	1	0.25375924472772	0.334	1	Biological Process	0.022734184914842	0.25375924472772	1	1
GO:0045914 negative regulation of catecholamine metabolic process	1	0.25375924472772	0.334	1	Biological Process	0.022734184914842	0.25375924472772	1	1
GO:0045963 negative regulation of dopamine metabolic process	1	0.25375924472772	0.334	1	Biological Process	0.022734184914842	0.25375924472772	1	1
GO:0046186 acetaldehyde biosynthetic process	1	0.25375924472772	0.334	1	Biological Process	0.022734184914842	0.25375924472772	1	1
GO:0048874 homeostasis of number of cells in a free-living population	1	0.25375924472772	0.334	1	Biological Process	0.022734184914842	0.25375924472772	1	1
GO:0050666 regulation of homocysteine metabolic process	1	0.25375924472772	0.334	1	Biological Process	0.022734184914842	0.25375924472772	1	1
GO:0050668 positive regulation of homocysteine metabolic process	1	0.25375924472772	0.334	1	Biological Process	0.022734184914842	0.25375924472772	1	1
GO:0051132 NK T cell activation	1	0.25375924472772	0.334	1	Biological Process	0.022734184914842	0.25375924472772	1	1
GO:0051133 regulation of NK T cell activation	1	0.25375924472772	0.334	1	Biological Process	0.022734184914842	0.25375924472772	1	1
GO:0051135 positive regulation of NK T cell activation	1	0.25375924472772	0.334	1	Biological Process	0.022734184914842	0.25375924472772	1	1
GO:0051808 translocation of peptides or proteins into other organism involved in symbiotic interaction	1	0.25375924472772	0.334	1	Biological Process	0.022734184914842	0.25375924472772	1	1
GO:0051836 translocation of molecules into other organism involved in symbiotic interaction	1	0.25375924472772	0.334	1	Biological Process	0.022734184914842	0.25375924472772	1	1
GO:0051867 general adaptation syndrome, behavioral process	1	0.25375924472772	0.334	1	Biological Process	0.022734184914842	0.25375924472772	1	1
GO:0052097 interspecies quorum sensing	1	0.25375924472772	0.334	1	Biological Process	0.022734184914842	0.25375924472772	1	1
GO:0052106 quorum sensing involved in interaction with host	1	0.25375924472772	0.334	1	Biological Process	0.022734184914842	0.25375924472772	1	1
GO:0060166 olfactory pit development	1	0.25375924472772	0.334	1	Biological Process	0.022734184914842	0.25375924472772	1	1
GO:0060404 axonemal microtubule depolymerization	1	0.25375924472772	0.334	1	Biological Process	0.022734184914842	0.25375924472772	1	1
GO:0060730 regulation of intestinal epithelial structure maintenance	1	0.25375924472772	0.334	1	Biological Process	0.022734184914842	0.25375924472772	1	1
GO:0060731 positive regulation of intestinal epithelial structure maintenance	1	0.25375924472772	0.334	1	Biological Process	0.022734184914842	0.25375924472772	1	1
GO:0060975 cardioblast migration to the midline involved in heart field formation	1	0.25375924472772	0.334	1	Biological Process	0.022734184914842	0.25375924472772	1	1
GO:0061536 glycine secretion	1	0.25375924472772	0.334	1	Biological Process	0.022734184914842	0.25375924472772	1	1
GO:0061537 glycine secretion, neurotransmission	1	0.25375924472772	0.334	1	Biological Process	0.022734184914842	0.25375924472772	1	1
GO:0061740 protein targeting to lysosome involved in chaperone-mediated autophagy	1	0.25375924472772	0.334	1	Biological Process	0.022734184914842	0.25375924472772	1	1
GO:0070462 plus-end specific microtubule depolymerization	1	0.25375924472772	0.334	1	Biological Process	0.022734184914842	0.25375924472772	1	1
GO:0070473 negative regulation of uterine smooth muscle contraction	1	0.25375924472772	0.334	1	Biological Process	0.022734184914842	0.25375924472772	1	1
GO:0070715 sodium-dependent organic cation transport	1	0.25375924472772	0.334	1	Biological Process	0.022734184914842	0.25375924472772	1	1
GO:0071881 adenylate cyclase-inhibiting adrenergic receptor signaling pathway	1	0.25375924472772	0.334	1	Biological Process	0.022734184914842	0.25375924472772	1	1
GO:0071882 phospholipase C-activating adrenergic receptor signaling pathway	1	0.25375924472772	0.334	1	Biological Process	0.022734184914842	0.25375924472772	1	1
GO:0090081 regulation of heart induction by regulation of canonical Wnt signaling pathway	1	0.25375924472772	0.334	1	Biological Process	0.022734184914842	0.25375924472772	1	1
GO:0090082 positive regulation of heart induction by negative regulation of canonical Wnt signaling pathway	1	0.25375924472772	0.334	1	Biological Process	0.022734184914842	0.25375924472772	1	1
GO:0090381 regulation of heart induction	1	0.25375924472772	0.334	1	Biological Process	0.022734184914842	0.25375924472772	1	1
GO:0097213 regulation of lysosomal membrane permeability	1	0.25375924472772	0.334	1	Biological Process	0.022734184914842	0.25375924472772	1	1
GO:0097214 positive regulation of lysosomal membrane permeability	1	0.25375924472772	0.334	1	Biological Process	0.022734184914842	0.25375924472772	1	1
GO:0097393 telomeric repeat-containing RNA transcription	1	0.25375924472772	0.334	1	Biological Process	0.022734184914842	0.25375924472772	1	1
GO:0097394 telomeric repeat-containing RNA transcription from RNA pol II promoter	1	0.25375924472772	0.334	1	Biological Process	0.022734184914842	0.25375924472772	1	1
GO:0100012 regulation of heart induction by canonical Wnt signaling pathway	1	0.25375924472772	0.334	1	Biological Process	0.022734184914842	0.25375924472772	1	1
GO:1901321 positive regulation of heart induction	1	0.25375924472772	0.334	1	Biological Process	0.022734184914842	0.25375924472772	1	1
GO:1901580 regulation of telomeric RNA transcription from RNA pol II promoter	1	0.25375924472772	0.334	1	Biological Process	0.022734184914842	0.25375924472772	1	1
GO:1901581 negative regulation of telomeric RNA transcription from RNA pol II promoter	1	0.25375924472772	0.334	1	Biological Process	0.022734184914842	0.25375924472772	1	1
GO:1903760 regulation of voltage-gated potassium channel activity involved in ventricular cardiac muscle cell action potential repolarization	1	0.25375924472772	0.334	1	Biological Process	0.022734184914842	0.25375924472772	1	1
GO:1903762 positive regulation of voltage-gated potassium channel activity involved in ventricular cardiac muscle cell action potential repolarization	1	0.25375924472772	0.334	1	Biological Process	0.022734184914842	0.25375924472772	1	1
GO:1903947 positive regulation of ventricular cardiac muscle cell action potential	1	0.25375924472772	0.334	1	Biological Process	0.022734184914842	0.25375924472772	1	1
GO:1903999 negative regulation of eating behavior	1	0.25375924472772	0.334	1	Biological Process	0.022734184914842	0.25375924472772	1	1
GO:1904060 negative regulation of locomotor rhythm	1	0.25375924472772	0.334	1	Biological Process	0.022734184914842	0.25375924472772	1	1
GO:1904592 positive regulation of protein refolding	1	0.25375924472772	0.334	1	Biological Process	0.022734184914842	0.25375924472772	1	1
GO:1904764 chaperone-mediated autophagy translocation complex disassembly	1	0.25375924472772	0.334	1	Biological Process	0.022734184914842	0.25375924472772	1	1
GO:1904781 positive regulation of protein localization to centrosome	1	0.25375924472772	0.334	1	Biological Process	0.022734184914842	0.25375924472772	1	1
GO:1990519 mitochondrial pyrimidine nucleotide import	1	0.25375924472772	0.334	1	Biological Process	0.022734184914842	0.25375924472772	1	1
GO:2000298 regulation of Rho-dependent protein serine/threonine kinase activity	1	0.25375924472772	0.334	1	Biological Process	0.022734184914842	0.25375924472772	1	1
GO:2000299 negative regulation of Rho-dependent protein serine/threonine kinase activity	1	0.25375924472772	0.334	1	Biological Process	0.022734184914842	0.25375924472772	1	1
GO:2000522 positive regulation of immunological synapse formation	1	0.25375924472772	0.334	1	Biological Process	0.022734184914842	0.25375924472772	1	1
GO:2000808 negative regulation of synaptic vesicle clustering	1	0.25375924472772	0.334	1	Biological Process	0.022734184914842	0.25375924472772	1	1
GO:2000852 regulation of corticosterone secretion	1	0.25375924472772	0.334	1	Biological Process	0.022734184914842	0.25375924472772	1	1
GO:0006706 steroid catabolic process	3	0.25375924472772	1.003	0.111	Biological Process	0.022736128754411	0.25375924472772	3	27
GO:0042196 chlorinated hydrocarbon metabolic process	3	0.25375924472772	1.003	0.111	Biological Process	0.022736128754411	0.25375924472772	3	27
GO:0042197 halogenated hydrocarbon metabolic process	3	0.25375924472772	1.003	0.111	Biological Process	0.022736128754411	0.25375924472772	3	27
GO:0044425 membrane part	129	0.349905422368124	41.479	0.026	Cellular Component	0.023759010160799	0.349905422368124	129	4965
GO:0021543 pallium development	7	0.265926037999075	2.341	0.056	Biological Process	0.023999739181976	0.265926037999075	7	125
GO:0016215 acyl-CoA desaturase activity	2	0.190474360174121	0.694	0.182	Molecular Function	0.02400392583533	0.190474360174121	2	11
GO:0031957 very long-chain fatty acid-CoA ligase activity	2	0.190474360174121	0.694	0.182	Molecular Function	0.02400392583533	0.190474360174121	2	11
GO:0016701 oxidoreductase activity, acting on single donors with incorporation of molecular oxygen	3	0.190474360174121	1.042	0.107	Molecular Function	0.02401329142954	0.190474360174121	3	28
GO:0016702 oxidoreductase activity, acting on single donors with incorporation of molecular oxygen, incorporation of two atoms of oxygen	3	0.190474360174121	1.042	0.107	Molecular Function	0.02401329142954	0.190474360174121	3	28
GO:0051019 mitogen-activated protein kinase binding	3	0.190474360174121	1.042	0.107	Molecular Function	0.02401329142954	0.190474360174121	3	28
GO:0031668 cellular response to extracellular stimulus	9	0.265926037999075	3.01	0.049	Biological Process	0.024118155862846	0.265926037999075	9	183
GO:2000145 regulation of cell motility	24	0.265926037999075	8.027	0.035	Biological Process	0.024610003242561	0.265926037999075	24	688
GO:0000052 citrulline metabolic process	2	0.265926037999075	0.669	0.182	Biological Process	0.024742633731553	0.265926037999075	2	11
GO:0003334 keratinocyte development	2	0.265926037999075	0.669	0.182	Biological Process	0.024742633731553	0.265926037999075	2	11
GO:0009071 serine family amino acid catabolic process	2	0.265926037999075	0.669	0.182	Biological Process	0.024742633731553	0.265926037999075	2	11
GO:0015697 quaternary ammonium group transport	2	0.265926037999075	0.669	0.182	Biological Process	0.024742633731553	0.265926037999075	2	11
GO:0042904 9-cis-retinoic acid biosynthetic process	2	0.265926037999075	0.669	0.182	Biological Process	0.024742633731553	0.265926037999075	2	11
GO:0042905 9-cis-retinoic acid metabolic process	2	0.265926037999075	0.669	0.182	Biological Process	0.024742633731553	0.265926037999075	2	11
GO:0043455 regulation of secondary metabolic process	2	0.265926037999075	0.669	0.182	Biological Process	0.024742633731553	0.265926037999075	2	11
GO:0044539 long-chain fatty acid import	2	0.265926037999075	0.669	0.182	Biological Process	0.024742633731553	0.265926037999075	2	11
GO:0045989 positive regulation of striated muscle contraction	2	0.265926037999075	0.669	0.182	Biological Process	0.024742633731553	0.265926037999075	2	11
GO:0051085 chaperone mediated protein folding requiring cofactor	2	0.265926037999075	0.669	0.182	Biological Process	0.024742633731553	0.265926037999075	2	11
GO:0061684 chaperone-mediated autophagy	2	0.265926037999075	0.669	0.182	Biological Process	0.024742633731553	0.265926037999075	2	11
GO:0070633 transepithelial transport	2	0.265926037999075	0.669	0.182	Biological Process	0.024742633731553	0.265926037999075	2	11
GO:0071397 cellular response to cholesterol	2	0.265926037999075	0.669	0.182	Biological Process	0.024742633731553	0.265926037999075	2	11
GO:0051196 regulation of coenzyme metabolic process	4	0.266445962961037	1.338	0.082	Biological Process	0.024895934844215	0.266445962961037	4	49
GO:0019220 regulation of phosphate metabolic process	41	0.266445962961037	13.712	0.031	Biological Process	0.024905782452098	0.266445962961037	41	1323
GO:0006457 protein folding	9	0.273724353860683	3.01	0.049	Biological Process	0.025645077305492	0.273724353860683	9	185
GO:0006165 nucleoside diphosphate phosphorylation	7	0.275161673994732	2.341	0.055	Biological Process	0.025898266537949	0.275161673994732	7	127
GO:0006720 isoprenoid metabolic process	7	0.275161673994732	2.341	0.055	Biological Process	0.025898266537949	0.275161673994732	7	127
GO:0030900 forebrain development	12	0.275696197532512	4.013	0.043	Biological Process	0.026007954882455	0.275696197532512	12	279
GO:0016311 dephosphorylation	15	0.277713513682621	5.017	0.04	Biological Process	0.026258072906886	0.277713513682621	15	378
GO:0009142 nucleoside triphosphate biosynthetic process	5	0.279013088861071	1.672	0.068	Biological Process	0.026469264676948	0.279013088861071	5	74
GO:0009820 alkaloid metabolic process	4	0.279013088861071	1.338	0.08	Biological Process	0.026591932868644	0.279013088861071	4	50
GO:0051193 regulation of cofactor metabolic process	4	0.279013088861071	1.338	0.08	Biological Process	0.026591932868644	0.279013088861071	4	50
GO:0071705 nitrogen compound transport	21	0.279013088861071	7.023	0.036	Biological Process	0.026621322068804	0.279013088861071	21	586
GO:0005976 polysaccharide metabolic process	7	0.281141846334478	2.341	0.055	Biological Process	0.026884983797654	0.281141846334478	7	128
GO:1901652 response to peptide	13	0.281529165050669	4.348	0.042	Biological Process	0.026982657430012	0.281529165050669	13	313
GO:0015077 monovalent inorganic cation transmembrane transporter activity	11	0.212758491212562	3.819	0.043	Molecular Function	0.027187892994566	0.212758491212562	11	253
GO:0000272 polysaccharide catabolic process	3	0.285414949502537	1.003	0.103	Biological Process	0.027478027660485	0.285414949502537	3	29
GO:0021799 cerebral cortex radially oriented cell migration	3	0.285414949502537	1.003	0.103	Biological Process	0.027478027660485	0.285414949502537	3	29
GO:0051704 multi-organism process	47	0.288008854084043	15.719	0.03	Biological Process	0.027803975891031	0.288008854084043	47	1566
GO:0043255 regulation of carbohydrate biosynthetic process	5	0.288008854084043	1.672	0.067	Biological Process	0.027851814663738	0.288008854084043	5	75
GO:0046496 nicotinamide nucleotide metabolic process	9	0.289539518948072	3.01	0.048	Biological Process	0.02806219761504	0.289539518948072	9	188
GO:0006754 ATP biosynthetic process	4	0.290628863360071	1.338	0.078	Biological Process	0.028355562158542	0.290628863360071	4	51
GO:0032024 positive regulation of insulin secretion	4	0.290628863360071	1.338	0.078	Biological Process	0.028355562158542	0.290628863360071	4	51
GO:0070373 negative regulation of ERK1 and ERK2 cascade	4	0.290628863360071	1.338	0.078	Biological Process	0.028355562158542	0.290628863360071	4	51
GO:0005251 delayed rectifier potassium channel activity	2	0.212758491212562	0.694	0.167	Molecular Function	0.028385159782337	0.212758491212562	2	12
GO:0005536 glucose binding	2	0.212758491212562	0.694	0.167	Molecular Function	0.028385159782337	0.212758491212562	2	12
GO:0005540 hyaluronic acid binding	2	0.212758491212562	0.694	0.167	Molecular Function	0.028385159782337	0.212758491212562	2	12
GO:0016717 oxidoreductase activity, acting on paired donors, with oxidation of a pair of donors resulting in the reduction of molecular oxygen to two molecules of water	2	0.212758491212562	0.694	0.167	Molecular Function	0.028385159782337	0.212758491212562	2	12
GO:0033612 receptor serine/threonine kinase binding	2	0.212758491212562	0.694	0.167	Molecular Function	0.028385159782337	0.212758491212562	2	12
GO:0051174 regulation of phosphorus metabolic process	41	0.291449477578202	13.712	0.031	Biological Process	0.028629430172173	0.291449477578202	41	1336
GO:0006109 regulation of carbohydrate metabolic process	8	0.291449477578202	2.676	0.05	Biological Process	0.02890106070099	0.291449477578202	8	159
GO:0009135 purine nucleoside diphosphate metabolic process	7	0.291449477578202	2.341	0.054	Biological Process	0.028934620719124	0.291449477578202	7	130
GO:0009179 purine ribonucleoside diphosphate metabolic process	7	0.291449477578202	2.341	0.054	Biological Process	0.028934620719124	0.291449477578202	7	130
GO:0071375 cellular response to peptide hormone stimulus	10	0.291449477578202	3.344	0.045	Biological Process	0.029049944501782	0.291449477578202	10	220
GO:0009804 coumarin metabolic process	2	0.291449477578202	0.669	0.167	Biological Process	0.029251659821547	0.291449477578202	2	12
GO:0010758 regulation of macrophage chemotaxis	2	0.291449477578202	0.669	0.167	Biological Process	0.029251659821547	0.291449477578202	2	12
GO:0030277 maintenance of gastrointestinal epithelium	2	0.291449477578202	0.669	0.167	Biological Process	0.029251659821547	0.291449477578202	2	12
GO:0033561 regulation of water loss via skin	2	0.291449477578202	0.669	0.167	Biological Process	0.029251659821547	0.291449477578202	2	12
GO:0043217 myelin maintenance	2	0.291449477578202	0.669	0.167	Biological Process	0.029251659821547	0.291449477578202	2	12
GO:0050746 regulation of lipoprotein metabolic process	2	0.291449477578202	0.669	0.167	Biological Process	0.029251659821547	0.291449477578202	2	12
GO:0055091 phospholipid homeostasis	2	0.291449477578202	0.669	0.167	Biological Process	0.029251659821547	0.291449477578202	2	12
GO:2000060 positive regulation of protein ubiquitination involved in ubiquitin-dependent protein catabolic process	2	0.291449477578202	0.669	0.167	Biological Process	0.029251659821547	0.291449477578202	2	12
GO:0046942 carboxylic acid transport	11	0.29229067641066	3.679	0.044	Biological Process	0.029399040681408	0.29229067641066	11	252
GO:0015980 energy derivation by oxidation of organic compounds	13	0.292621274389917	4.348	0.041	Biological Process	0.029495316910291	0.292621274389917	13	317
GO:0001664 G-protein coupled receptor binding	9	0.220291470445386	3.125	0.047	Molecular Function	0.029659806302316	0.220291470445386	9	193
GO:0009062 fatty acid catabolic process	6	0.294786227627619	2.007	0.058	Biological Process	0.029984004061982	0.294786227627619	6	103
GO:0071333 cellular response to glucose stimulus	6	0.294786227627619	2.007	0.058	Biological Process	0.029984004061982	0.294786227627619	6	103
GO:0097285 cell-type specific apoptotic process	17	0.294786227627619	5.686	0.038	Biological Process	0.029985524915726	0.294786227627619	17	453
GO:0046677 response to antibiotic	3	0.294786227627619	1.003	0.1	Biological Process	0.0300309898057	0.294786227627619	3	30
GO:0090208 positive regulation of triglyceride metabolic process	3	0.294786227627619	1.003	0.1	Biological Process	0.0300309898057	0.294786227627619	3	30
GO:0042698 ovulation cycle	5	0.301231346187021	1.672	0.065	Biological Process	0.030752457052046	0.301231346187021	5	77
GO:0008514 organic anion transmembrane transporter activity	7	0.224493299292384	2.431	0.052	Molecular Function	0.030918497867523	0.224493299292384	7	134
GO:0006820 anion transport	17	0.302598097069438	5.686	0.037	Biological Process	0.031086102839036	0.302598097069438	17	455
GO:0009185 ribonucleoside diphosphate metabolic process	7	0.302598097069438	2.341	0.053	Biological Process	0.031087506418721	0.302598097069438	7	132
GO:0046939 nucleotide phosphorylation	7	0.302598097069438	2.341	0.053	Biological Process	0.031087506418721	0.302598097069438	7	132
GO:0015849 organic acid transport	11	0.30751850103927	3.679	0.043	Biological Process	0.031659238315049	0.30751850103927	11	255
GO:0007585 respiratory gaseous exchange	4	0.309564648257209	1.338	0.075	Biological Process	0.032087255661081	0.309564648257209	4	53
GO:0051156 glucose 6-phosphate metabolic process	4	0.309564648257209	1.338	0.075	Biological Process	0.032087255661081	0.309564648257209	4	53
GO:0051591 response to cAMP	4	0.309564648257209	1.338	0.075	Biological Process	0.032087255661081	0.309564648257209	4	53
GO:0015718 monocarboxylic acid transport	7	0.309564648257209	2.341	0.053	Biological Process	0.032203257615385	0.309564648257209	7	133
GO:0055088 lipid homeostasis	7	0.309564648257209	2.341	0.053	Biological Process	0.032203257615385	0.309564648257209	7	133
GO:0006555 methionine metabolic process	3	0.311162865080209	1.003	0.097	Biological Process	0.032704604384911	0.311162865080209	3	31
GO:0021955 central nervous system neuron axonogenesis	3	0.311162865080209	1.003	0.097	Biological Process	0.032704604384911	0.311162865080209	3	31
GO:0048512 circadian behavior	3	0.311162865080209	1.003	0.097	Biological Process	0.032704604384911	0.311162865080209	3	31
GO:0070989 oxidative demethylation	3	0.311162865080209	1.003	0.097	Biological Process	0.032704604384911	0.311162865080209	3	31
GO:1904036 negative regulation of epithelial cell apoptotic process	3	0.311162865080209	1.003	0.097	Biological Process	0.032704604384911	0.311162865080209	3	31
GO:0004550 nucleoside diphosphate kinase activity	2	0.224493299292384	0.694	0.154	Molecular Function	0.033058418192421	0.224493299292384	2	13
GO:0010038 response to metal ion	11	0.311909009991417	3.679	0.043	Biological Process	0.033233223079314	0.311909009991417	11	257
GO:1901607 alpha-amino acid biosynthetic process	7	0.311909009991417	2.341	0.052	Biological Process	0.033345514274085	0.311909009991417	7	134
GO:0009991 response to extracellular stimulus	16	0.311909009991417	5.351	0.038	Biological Process	0.03375708317894	0.311909009991417	16	425
GO:0050764 regulation of phagocytosis	5	0.311909009991417	1.672	0.063	Biological Process	0.033836181582577	0.311909009991417	5	79
GO:0009118 regulation of nucleoside metabolic process	4	0.311909009991417	1.338	0.074	Biological Process	0.034055931592707	0.311909009991417	4	54
GO:0043297 apical junction assembly	4	0.311909009991417	1.338	0.074	Biological Process	0.034055931592707	0.311909009991417	4	54
GO:1903578 regulation of ATP metabolic process	4	0.311909009991417	1.338	0.074	Biological Process	0.034055931592707	0.311909009991417	4	54
GO:0006572 tyrosine catabolic process	2	0.311909009991417	0.669	0.154	Biological Process	0.034059415909035	0.311909009991417	2	13
GO:0030813 positive regulation of nucleotide catabolic process	2	0.311909009991417	0.669	0.154	Biological Process	0.034059415909035	0.311909009991417	2	13
GO:0042053 regulation of dopamine metabolic process	2	0.311909009991417	0.669	0.154	Biological Process	0.034059415909035	0.311909009991417	2	13
GO:0042069 regulation of catecholamine metabolic process	2	0.311909009991417	0.669	0.154	Biological Process	0.034059415909035	0.311909009991417	2	13
GO:0042759 long-chain fatty acid biosynthetic process	2	0.311909009991417	0.669	0.154	Biological Process	0.034059415909035	0.311909009991417	2	13
GO:0045956 positive regulation of calcium ion-dependent exocytosis	2	0.311909009991417	0.669	0.154	Biological Process	0.034059415909035	0.311909009991417	2	13
GO:0046415 urate metabolic process	2	0.311909009991417	0.669	0.154	Biological Process	0.034059415909035	0.311909009991417	2	13
GO:0046838 phosphorylated carbohydrate dephosphorylation	2	0.311909009991417	0.669	0.154	Biological Process	0.034059415909035	0.311909009991417	2	13
GO:0051194 positive regulation of cofactor metabolic process	2	0.311909009991417	0.669	0.154	Biological Process	0.034059415909035	0.311909009991417	2	13
GO:0051197 positive regulation of coenzyme metabolic process	2	0.311909009991417	0.669	0.154	Biological Process	0.034059415909035	0.311909009991417	2	13
GO:0060736 prostate gland growth	2	0.311909009991417	0.669	0.154	Biological Process	0.034059415909035	0.311909009991417	2	13
GO:0071675 regulation of mononuclear cell migration	2	0.311909009991417	0.669	0.154	Biological Process	0.034059415909035	0.311909009991417	2	13
GO:0043028 cysteine-type endopeptidase regulator activity involved in apoptotic process	3	0.224493299292384	1.042	0.094	Molecular Function	0.034069987485994	0.224493299292384	3	32
GO:0016620 oxidoreductase activity, acting on the aldehyde or oxo group of donors, NAD or NADP as acceptor	4	0.224493299292384	1.389	0.073	Molecular Function	0.034306886282548	0.224493299292384	4	55
GO:0050896 response to stimulus	164	0.316319229463656	54.849	0.025	Biological Process	0.034609125256846	0.316319229463656	164	6509
GO:0017157 regulation of exocytosis	8	0.318340861702947	2.676	0.048	Biological Process	0.034898879734396	0.318340861702947	8	165
GO:0030203 glycosaminoglycan metabolic process	6	0.320450569544591	2.007	0.056	Biological Process	0.035199179510606	0.320450569544591	6	107
GO:0006775 fat-soluble vitamin metabolic process	3	0.321282311625179	1.003	0.094	Biological Process	0.035498131781977	0.321282311625179	3	32
GO:0007622 rhythmic behavior	3	0.321282311625179	1.003	0.094	Biological Process	0.035498131781977	0.321282311625179	3	32
GO:0042737 drug catabolic process	3	0.321282311625179	1.003	0.094	Biological Process	0.035498131781977	0.321282311625179	3	32
GO:0045981 positive regulation of nucleotide metabolic process	4	0.325401853280225	1.338	0.073	Biological Process	0.036093464234184	0.325401853280225	4	55
GO:1900544 positive regulation of purine nucleotide metabolic process	4	0.325401853280225	1.338	0.073	Biological Process	0.036093464234184	0.325401853280225	4	55
GO:0019362 pyridine nucleotide metabolic process	9	0.325702709008782	3.01	0.046	Biological Process	0.036267133439057	0.325702709008782	9	197
GO:0050795 regulation of behavior	9	0.325702709008782	3.01	0.046	Biological Process	0.036267133439057	0.325702709008782	9	197
GO:1903305 regulation of regulated secretory pathway	6	0.327955183133934	2.007	0.056	Biological Process	0.036588581706521	0.327955183133934	6	108
GO:0006631 fatty acid metabolic process	16	0.328172613536348	5.351	0.037	Biological Process	0.036951739312406	0.328172613536348	16	430
GO:0009060 aerobic respiration	5	0.328172613536348	1.672	0.062	Biological Process	0.03710544537467	0.328172613536348	5	81
GO:1903530 regulation of secretion by cell	19	0.328172613536348	6.355	0.035	Biological Process	0.037271432574599	0.328172613536348	19	536
GO:0016324 apical plasma membrane	10	0.491866084825964	3.215	0.043	Cellular Component	0.037534082180815	0.491866084825964	10	232
GO:1901653 cellular response to peptide	10	0.328172613536348	3.344	0.043	Biological Process	0.037653557265525	0.328172613536348	10	230
GO:0019201 nucleotide kinase activity	2	0.224493299292384	0.694	0.143	Molecular Function	0.038008540457931	0.224493299292384	2	14
GO:0023026 MHC class II protein complex binding	2	0.224493299292384	0.694	0.143	Molecular Function	0.038008540457931	0.224493299292384	2	14
GO:0006558 L-phenylalanine metabolic process	4	0.328172613536348	1.338	0.071	Biological Process	0.038200005233283	0.328172613536348	4	56
GO:1902221 erythrose 4-phosphate/phosphoenolpyruvate family amino acid metabolic process	4	0.328172613536348	1.338	0.071	Biological Process	0.038200005233283	0.328172613536348	4	56
GO:0005496 steroid binding	5	0.224493299292384	1.736	0.06	Molecular Function	0.038247790537466	0.224493299292384	5	83
GO:0003401 axis elongation	3	0.328172613536348	1.003	0.091	Biological Process	0.038410667988478	0.328172613536348	3	33
GO:0005982 starch metabolic process	3	0.328172613536348	1.003	0.091	Biological Process	0.038410667988478	0.328172613536348	3	33
GO:0009988 cell-cell recognition	3	0.328172613536348	1.003	0.091	Biological Process	0.038410667988478	0.328172613536348	3	33
GO:0043666 regulation of phosphoprotein phosphatase activity	3	0.328172613536348	1.003	0.091	Biological Process	0.038410667988478	0.328172613536348	3	33
GO:0051898 negative regulation of protein kinase B signaling	3	0.328172613536348	1.003	0.091	Biological Process	0.038410667988478	0.328172613536348	3	33
GO:0043408 regulation of MAPK cascade	20	0.328172613536348	6.689	0.035	Biological Process	0.03859237432606	0.328172613536348	20	574
GO:0050867 positive regulation of cell activation	10	0.328172613536348	3.344	0.043	Biological Process	0.038601353502865	0.328172613536348	10	231
GO:0051271 negative regulation of cellular component movement	10	0.328172613536348	3.344	0.043	Biological Process	0.038601353502865	0.328172613536348	10	231
GO:0046683 response to organophosphorus	5	0.328172613536348	1.672	0.061	Biological Process	0.038810305400647	0.328172613536348	5	82
GO:0045211 postsynaptic membrane	7	0.491866084825964	2.251	0.05	Cellular Component	0.039088659605024	0.491866084825964	7	140
GO:0007617 mating behavior	2	0.328172613536348	0.669	0.143	Biological Process	0.039150085212773	0.328172613536348	2	14
GO:0009698 phenylpropanoid metabolic process	2	0.328172613536348	0.669	0.143	Biological Process	0.039150085212773	0.328172613536348	2	14
GO:0021785 branchiomotor neuron axon guidance	2	0.328172613536348	0.669	0.143	Biological Process	0.039150085212773	0.328172613536348	2	14
GO:0023019 signal transduction involved in regulation of gene expression	2	0.328172613536348	0.669	0.143	Biological Process	0.039150085212773	0.328172613536348	2	14
GO:0032515 negative regulation of phosphoprotein phosphatase activity	2	0.328172613536348	0.669	0.143	Biological Process	0.039150085212773	0.328172613536348	2	14
GO:0036315 cellular response to sterol	2	0.328172613536348	0.669	0.143	Biological Process	0.039150085212773	0.328172613536348	2	14
GO:0043492 ATPase activity, coupled to movement of substances	6	0.224493299292384	2.083	0.054	Molecular Function	0.039773062144448	0.224493299292384	6	112
GO:0008028 monocarboxylic acid transmembrane transporter activity	3	0.224493299292384	1.042	0.088	Molecular Function	0.039794713542502	0.224493299292384	3	34
GO:0009306 protein secretion	15	0.328172613536348	5.017	0.037	Biological Process	0.040168774997384	0.328172613536348	15	400
GO:0008209 androgen metabolic process	4	0.328172613536348	1.338	0.07	Biological Process	0.040375646584883	0.328172613536348	4	57
GO:0034605 cellular response to heat	4	0.328172613536348	1.338	0.07	Biological Process	0.040375646584883	0.328172613536348	4	57
GO:0006525 arginine metabolic process	5	0.328172613536348	1.672	0.06	Biological Process	0.040562277933884	0.328172613536348	5	83
GO:0031929 TOR signaling	5	0.328172613536348	1.672	0.06	Biological Process	0.040562277933884	0.328172613536348	5	83
GO:0005985 sucrose metabolic process	3	0.328172613536348	1.003	0.088	Biological Process	0.041441155433693	0.328172613536348	3	34
GO:0051046 regulation of secretion	20	0.328172613536348	6.689	0.035	Biological Process	0.041612720214359	0.328172613536348	20	579
GO:0070330 aromatase activity	5	0.224493299292384	1.736	0.059	Molecular Function	0.041709324807285	0.224493299292384	5	85
GO:0016125 sterol metabolic process	7	0.328172613536348	2.341	0.05	Biological Process	0.042100575383626	0.328172613536348	7	141
GO:0008585 female gonad development	5	0.328172613536348	1.672	0.06	Biological Process	0.042361550031353	0.328172613536348	5	84
GO:0046545 development of primary female sexual characteristics	5	0.328172613536348	1.672	0.06	Biological Process	0.042361550031353	0.328172613536348	5	84
GO:0006022 aminoglycan metabolic process	6	0.328172613536348	2.007	0.054	Biological Process	0.042495497725514	0.328172613536348	6	112
GO:0009206 purine ribonucleoside triphosphate biosynthetic process	4	0.328172613536348	1.338	0.069	Biological Process	0.042620421845625	0.328172613536348	4	58
GO:0019205 nucleobase-containing compound kinase activity	3	0.224493299292384	1.042	0.086	Molecular Function	0.042828057512423	0.224493299292384	3	35
GO:0010033 response to organic substance	63	0.328172613536348	21.07	0.028	Biological Process	0.04291124341144	0.328172613536348	63	2254
GO:0023023 MHC protein complex binding	2	0.224493299292384	0.694	0.133	Molecular Function	0.043220893994521	0.224493299292384	2	15
GO:0016298 lipase activity	5	0.224493299292384	1.736	0.058	Molecular Function	0.043508832077684	0.224493299292384	5	86
GO:0002116 semaphorin receptor complex	2	0.491866084825964	0.643	0.133	Cellular Component	0.043751134996263	0.491866084825964	2	15
GO:0044767 single-organism developmental process	118	0.328172613536348	39.465	0.026	Biological Process	0.043908350780771	0.328172613536348	118	4554
GO:1904589 regulation of protein import	5	0.328172613536348	1.672	0.059	Biological Process	0.044208282267482	0.328172613536348	5	85
GO:0002135 CTP binding	1	0.224493299292384	0.347	0.5	Molecular Function	0.044239193618205	0.224493299292384	1	2
GO:0003963 RNA-3'-phosphate cyclase activity	1	0.224493299292384	0.347	0.5	Molecular Function	0.044239193618205	0.224493299292384	1	2
GO:0004035 alkaline phosphatase activity	1	0.224493299292384	0.347	0.5	Molecular Function	0.044239193618205	0.224493299292384	1	2
GO:0004127 cytidylate kinase activity	1	0.224493299292384	0.347	0.5	Molecular Function	0.044239193618205	0.224493299292384	1	2
GO:0004145 diamine N-acetyltransferase activity	1	0.224493299292384	0.347	0.5	Molecular Function	0.044239193618205	0.224493299292384	1	2
GO:0004346 glucose-6-phosphatase activity	1	0.224493299292384	0.347	0.5	Molecular Function	0.044239193618205	0.224493299292384	1	2
GO:0004411 homogentisate 1,2-dioxygenase activity	1	0.224493299292384	0.347	0.5	Molecular Function	0.044239193618205	0.224493299292384	1	2
GO:0004416 hydroxyacylglutathione hydrolase activity	1	0.224493299292384	0.347	0.5	Molecular Function	0.044239193618205	0.224493299292384	1	2
GO:0004687 myosin light chain kinase activity	1	0.224493299292384	0.347	0.5	Molecular Function	0.044239193618205	0.224493299292384	1	2
GO:0004798 thymidylate kinase activity	1	0.224493299292384	0.347	0.5	Molecular Function	0.044239193618205	0.224493299292384	1	2
GO:0005105 type 1 fibroblast growth factor receptor binding	1	0.224493299292384	0.347	0.5	Molecular Function	0.044239193618205	0.224493299292384	1	2
GO:0005294 neutral L-amino acid secondary active transmembrane transporter activity	1	0.224493299292384	0.347	0.5	Molecular Function	0.044239193618205	0.224493299292384	1	2
GO:0005315 inorganic phosphate transmembrane transporter activity	1	0.224493299292384	0.347	0.5	Molecular Function	0.044239193618205	0.224493299292384	1	2
GO:0010997 anaphase-promoting complex binding	1	0.224493299292384	0.347	0.5	Molecular Function	0.044239193618205	0.224493299292384	1	2
GO:0015056 corticotrophin-releasing factor receptor activity	1	0.224493299292384	0.347	0.5	Molecular Function	0.044239193618205	0.224493299292384	1	2
GO:0015132 prostaglandin transmembrane transporter activity	1	0.224493299292384	0.347	0.5	Molecular Function	0.044239193618205	0.224493299292384	1	2
GO:0015218 pyrimidine nucleotide transmembrane transporter activity	1	0.224493299292384	0.347	0.5	Molecular Function	0.044239193618205	0.224493299292384	1	2
GO:0015227 acyl carnitine transmembrane transporter activity	1	0.224493299292384	0.347	0.5	Molecular Function	0.044239193618205	0.224493299292384	1	2
GO:0015229 L-ascorbic acid transporter activity	1	0.224493299292384	0.347	0.5	Molecular Function	0.044239193618205	0.224493299292384	1	2
GO:0015375 glycine:sodium symporter activity	1	0.224493299292384	0.347	0.5	Molecular Function	0.044239193618205	0.224493299292384	1	2
GO:0015467 G-protein activated inward rectifier potassium channel activity	1	0.224493299292384	0.347	0.5	Molecular Function	0.044239193618205	0.224493299292384	1	2
GO:0017098 sulfonylurea receptor binding	1	0.224493299292384	0.347	0.5	Molecular Function	0.044239193618205	0.224493299292384	1	2
GO:0030284 estrogen receptor activity	1	0.224493299292384	0.347	0.5	Molecular Function	0.044239193618205	0.224493299292384	1	2
GO:0031686 A1 adenosine receptor binding	1	0.224493299292384	0.347	0.5	Molecular Function	0.044239193618205	0.224493299292384	1	2
GO:0031696 alpha-2C adrenergic receptor binding	1	0.224493299292384	0.347	0.5	Molecular Function	0.044239193618205	0.224493299292384	1	2
GO:0031731 CCR6 chemokine receptor binding	1	0.224493299292384	0.347	0.5	Molecular Function	0.044239193618205	0.224493299292384	1	2
GO:0032810 sterol response element binding	1	0.224493299292384	0.347	0.5	Molecular Function	0.044239193618205	0.224493299292384	1	2
GO:0038052 RNA polymerase II transcription factor activity, estrogen-activated sequence-specific DNA binding	1	0.224493299292384	0.347	0.5	Molecular Function	0.044239193618205	0.224493299292384	1	2
GO:0042895 antibiotic transporter activity	1	0.224493299292384	0.347	0.5	Molecular Function	0.044239193618205	0.224493299292384	1	2
GO:0043404 corticotropin-releasing hormone receptor activity	1	0.224493299292384	0.347	0.5	Molecular Function	0.044239193618205	0.224493299292384	1	2
GO:0050309 sugar-terminal-phosphatase activity	1	0.224493299292384	0.347	0.5	Molecular Function	0.044239193618205	0.224493299292384	1	2
GO:0051379 epinephrine binding	1	0.224493299292384	0.347	0.5	Molecular Function	0.044239193618205	0.224493299292384	1	2
GO:0051380 norepinephrine binding	1	0.224493299292384	0.347	0.5	Molecular Function	0.044239193618205	0.224493299292384	1	2
GO:0052739 phosphatidylserine 1-acylhydrolase activity	1	0.224493299292384	0.347	0.5	Molecular Function	0.044239193618205	0.224493299292384	1	2
GO:0052740 1-acyl-2-lysophosphatidylserine acylhydrolase activity	1	0.224493299292384	0.347	0.5	Molecular Function	0.044239193618205	0.224493299292384	1	2
GO:0070524 11-beta-hydroxysteroid dehydrogenase (NADP+) activity	1	0.224493299292384	0.347	0.5	Molecular Function	0.044239193618205	0.224493299292384	1	2
GO:0070890 sodium-dependent L-ascorbate transmembrane transporter activity	1	0.224493299292384	0.347	0.5	Molecular Function	0.044239193618205	0.224493299292384	1	2
GO:0071714 icosanoid transmembrane transporter activity	1	0.224493299292384	0.347	0.5	Molecular Function	0.044239193618205	0.224493299292384	1	2
GO:0007600 sensory perception	12	0.328172613536348	4.013	0.04	Biological Process	0.044504168365725	0.328172613536348	12	303
GO:0006089 lactate metabolic process	2	0.328172613536348	0.669	0.133	Biological Process	0.044508411520548	0.328172613536348	2	15
GO:0009437 carnitine metabolic process	2	0.328172613536348	0.669	0.133	Biological Process	0.044508411520548	0.328172613536348	2	15
GO:0030002 cellular anion homeostasis	2	0.328172613536348	0.669	0.133	Biological Process	0.044508411520548	0.328172613536348	2	15
GO:0030320 cellular monovalent inorganic anion homeostasis	2	0.328172613536348	0.669	0.133	Biological Process	0.044508411520548	0.328172613536348	2	15
GO:0044342 type B pancreatic cell proliferation	2	0.328172613536348	0.669	0.133	Biological Process	0.044508411520548	0.328172613536348	2	15
GO:0070970 interleukin-2 secretion	2	0.328172613536348	0.669	0.133	Biological Process	0.044508411520548	0.328172613536348	2	15
GO:0071674 mononuclear cell migration	2	0.328172613536348	0.669	0.133	Biological Process	0.044508411520548	0.328172613536348	2	15
GO:1901550 regulation of endothelial cell development	2	0.328172613536348	0.669	0.133	Biological Process	0.044508411520548	0.328172613536348	2	15
GO:1903140 regulation of establishment of endothelial barrier	2	0.328172613536348	0.669	0.133	Biological Process	0.044508411520548	0.328172613536348	2	15
GO:0009539 photosystem II reaction center	1	0.491866084825964	0.322	0.5	Cellular Component	0.044531085869017	0.491866084825964	1	2
GO:0043509 activin A complex	1	0.491866084825964	0.322	0.5	Cellular Component	0.044531085869017	0.491866084825964	1	2
GO:0043512 inhibin A complex	1	0.491866084825964	0.322	0.5	Cellular Component	0.044531085869017	0.491866084825964	1	2
GO:0060198 clathrin-sculpted vesicle	1	0.491866084825964	0.322	0.5	Cellular Component	0.044531085869017	0.491866084825964	1	2
GO:0061200 clathrin-sculpted gamma-aminobutyric acid transport vesicle	1	0.491866084825964	0.322	0.5	Cellular Component	0.044531085869017	0.491866084825964	1	2
GO:0061202 clathrin-sculpted gamma-aminobutyric acid transport vesicle membrane	1	0.491866084825964	0.322	0.5	Cellular Component	0.044531085869017	0.491866084825964	1	2
GO:0097226 sperm mitochondrial sheath	1	0.491866084825964	0.322	0.5	Cellular Component	0.044531085869017	0.491866084825964	1	2
GO:0097524 sperm plasma membrane	1	0.491866084825964	0.322	0.5	Cellular Component	0.044531085869017	0.491866084825964	1	2
GO:0048048 embryonic eye morphogenesis	3	0.328172613536348	1.003	0.086	Biological Process	0.044588393343355	0.328172613536348	3	35
GO:1903307 positive regulation of regulated secretory pathway	3	0.328172613536348	1.003	0.086	Biological Process	0.044588393343355	0.328172613536348	3	35
GO:0006766 vitamin metabolic process	7	0.328172613536348	2.341	0.049	Biological Process	0.044851522921824	0.328172613536348	7	143
GO:0009145 purine nucleoside triphosphate biosynthetic process	4	0.328172613536348	1.338	0.068	Biological Process	0.044934307395716	0.328172613536348	4	59
GO:0050994 regulation of lipid catabolic process	4	0.328172613536348	1.338	0.068	Biological Process	0.044934307395716	0.328172613536348	4	59
GO:0070542 response to fatty acid	4	0.328172613536348	1.338	0.068	Biological Process	0.044934307395716	0.328172613536348	4	59
GO:0006148 inosine catabolic process	1	0.328172613536348	0.334	0.5	Biological Process	0.044953216069162	0.328172613536348	1	2
GO:0006227 dUDP biosynthetic process	1	0.328172613536348	0.334	0.5	Biological Process	0.044953216069162	0.328172613536348	1	2
GO:0006233 dTDP biosynthetic process	1	0.328172613536348	0.334	0.5	Biological Process	0.044953216069162	0.328172613536348	1	2
GO:0006507 GPI anchor release	1	0.328172613536348	0.334	0.5	Biological Process	0.044953216069162	0.328172613536348	1	2
GO:0006713 glucocorticoid catabolic process	1	0.328172613536348	0.334	0.5	Biological Process	0.044953216069162	0.328172613536348	1	2
GO:0006844 acyl carnitine transport	1	0.328172613536348	0.334	0.5	Biological Process	0.044953216069162	0.328172613536348	1	2
GO:0006864 pyrimidine nucleotide transport	1	0.328172613536348	0.334	0.5	Biological Process	0.044953216069162	0.328172613536348	1	2
GO:0009139 pyrimidine nucleoside diphosphate biosynthetic process	1	0.328172613536348	0.334	0.5	Biological Process	0.044953216069162	0.328172613536348	1	2
GO:0009196 pyrimidine deoxyribonucleoside diphosphate metabolic process	1	0.328172613536348	0.334	0.5	Biological Process	0.044953216069162	0.328172613536348	1	2
GO:0009197 pyrimidine deoxyribonucleoside diphosphate biosynthetic process	1	0.328172613536348	0.334	0.5	Biological Process	0.044953216069162	0.328172613536348	1	2
GO:0009386 translational attenuation	1	0.328172613536348	0.334	0.5	Biological Process	0.044953216069162	0.328172613536348	1	2
GO:0010966 regulation of phosphate transport	1	0.328172613536348	0.334	0.5	Biological Process	0.044953216069162	0.328172613536348	1	2
GO:0010986 positive regulation of lipoprotein particle clearance	1	0.328172613536348	0.334	0.5	Biological Process	0.044953216069162	0.328172613536348	1	2
GO:0014846 esophagus smooth muscle contraction	1	0.328172613536348	0.334	0.5	Biological Process	0.044953216069162	0.328172613536348	1	2
GO:0015882 L-ascorbic acid transport	1	0.328172613536348	0.334	0.5	Biological Process	0.044953216069162	0.328172613536348	1	2
GO:0018979 trichloroethylene metabolic process	1	0.328172613536348	0.334	0.5	Biological Process	0.044953216069162	0.328172613536348	1	2
GO:0019343 cysteine biosynthetic process via cystathionine	1	0.328172613536348	0.334	0.5	Biological Process	0.044953216069162	0.328172613536348	1	2
GO:0019452 L-cysteine catabolic process to taurine	1	0.328172613536348	0.334	0.5	Biological Process	0.044953216069162	0.328172613536348	1	2
GO:0021644 vagus nerve morphogenesis	1	0.328172613536348	0.334	0.5	Biological Process	0.044953216069162	0.328172613536348	1	2
GO:0021793 chemorepulsion of branchiomotor axon	1	0.328172613536348	0.334	0.5	Biological Process	0.044953216069162	0.328172613536348	1	2
GO:0030997 regulation of centriole-centriole cohesion	1	0.328172613536348	0.334	0.5	Biological Process	0.044953216069162	0.328172613536348	1	2
GO:0032764 negative regulation of mast cell cytokine production	1	0.328172613536348	0.334	0.5	Biological Process	0.044953216069162	0.328172613536348	1	2
GO:0032917 polyamine acetylation	1	0.328172613536348	0.334	0.5	Biological Process	0.044953216069162	0.328172613536348	1	2
GO:0032919 spermine acetylation	1	0.328172613536348	0.334	0.5	Biological Process	0.044953216069162	0.328172613536348	1	2
GO:0032920 putrescine acetylation	1	0.328172613536348	0.334	0.5	Biological Process	0.044953216069162	0.328172613536348	1	2
GO:0034356 NAD biosynthesis via nicotinamide riboside salvage pathway	1	0.328172613536348	0.334	0.5	Biological Process	0.044953216069162	0.328172613536348	1	2
GO:0035934 corticosterone secretion	1	0.328172613536348	0.334	0.5	Biological Process	0.044953216069162	0.328172613536348	1	2
GO:0036022 limb joint morphogenesis	1	0.328172613536348	0.334	0.5	Biological Process	0.044953216069162	0.328172613536348	1	2
GO:0042412 taurine biosynthetic process	1	0.328172613536348	0.334	0.5	Biological Process	0.044953216069162	0.328172613536348	1	2
GO:0042450 arginine biosynthetic process via ornithine	1	0.328172613536348	0.334	0.5	Biological Process	0.044953216069162	0.328172613536348	1	2
GO:0042636 negative regulation of hair cycle	1	0.328172613536348	0.334	0.5	Biological Process	0.044953216069162	0.328172613536348	1	2
GO:0042662 negative regulation of mesodermal cell fate specification	1	0.328172613536348	0.334	0.5	Biological Process	0.044953216069162	0.328172613536348	1	2
GO:0045077 negative regulation of interferon-gamma biosynthetic process	1	0.328172613536348	0.334	0.5	Biological Process	0.044953216069162	0.328172613536348	1	2
GO:0046072 dTDP metabolic process	1	0.328172613536348	0.334	0.5	Biological Process	0.044953216069162	0.328172613536348	1	2
GO:0046077 dUDP metabolic process	1	0.328172613536348	0.334	0.5	Biological Process	0.044953216069162	0.328172613536348	1	2
GO:0046204 nor-spermidine metabolic process	1	0.328172613536348	0.334	0.5	Biological Process	0.044953216069162	0.328172613536348	1	2
GO:0046327 glycerol biosynthetic process from pyruvate	1	0.328172613536348	0.334	0.5	Biological Process	0.044953216069162	0.328172613536348	1	2
GO:0046476 glycosylceramide biosynthetic process	1	0.328172613536348	0.334	0.5	Biological Process	0.044953216069162	0.328172613536348	1	2
GO:0046724 oxalic acid secretion	1	0.328172613536348	0.334	0.5	Biological Process	0.044953216069162	0.328172613536348	1	2
GO:0051799 negative regulation of hair follicle development	1	0.328172613536348	0.334	0.5	Biological Process	0.044953216069162	0.328172613536348	1	2
GO:0060913 cardiac cell fate determination	1	0.328172613536348	0.334	0.5	Biological Process	0.044953216069162	0.328172613536348	1	2
GO:0060974 cell migration involved in heart formation	1	0.328172613536348	0.334	0.5	Biological Process	0.044953216069162	0.328172613536348	1	2
GO:0061092 positive regulation of phospholipid translocation	1	0.328172613536348	0.334	0.5	Biological Process	0.044953216069162	0.328172613536348	1	2
GO:0070368 positive regulation of hepatocyte differentiation	1	0.328172613536348	0.334	0.5	Biological Process	0.044953216069162	0.328172613536348	1	2
GO:0070859 positive regulation of bile acid biosynthetic process	1	0.328172613536348	0.334	0.5	Biological Process	0.044953216069162	0.328172613536348	1	2
GO:0070904 transepithelial L-ascorbic acid transport	1	0.328172613536348	0.334	0.5	Biological Process	0.044953216069162	0.328172613536348	1	2
GO:0071211 protein targeting to vacuole involved in autophagy	1	0.328172613536348	0.334	0.5	Biological Process	0.044953216069162	0.328172613536348	1	2
GO:0071279 cellular response to cobalt ion	1	0.328172613536348	0.334	0.5	Biological Process	0.044953216069162	0.328172613536348	1	2
GO:0071529 cementum mineralization	1	0.328172613536348	0.334	0.5	Biological Process	0.044953216069162	0.328172613536348	1	2
GO:0071883 activation of MAPK activity by adrenergic receptor signaling pathway	1	0.328172613536348	0.334	0.5	Biological Process	0.044953216069162	0.328172613536348	1	2
GO:0097212 lysosomal membrane organization	1	0.328172613536348	0.334	0.5	Biological Process	0.044953216069162	0.328172613536348	1	2
GO:1900738 positive regulation of phospholipase C-activating G-protein coupled receptor signaling pathway	1	0.328172613536348	0.334	0.5	Biological Process	0.044953216069162	0.328172613536348	1	2
GO:1901535 regulation of DNA demethylation	1	0.328172613536348	0.334	0.5	Biological Process	0.044953216069162	0.328172613536348	1	2
GO:1901536 negative regulation of DNA demethylation	1	0.328172613536348	0.334	0.5	Biological Process	0.044953216069162	0.328172613536348	1	2
GO:1902528 regulation of protein linear polyubiquitination	1	0.328172613536348	0.334	0.5	Biological Process	0.044953216069162	0.328172613536348	1	2
GO:1902530 positive regulation of protein linear polyubiquitination	1	0.328172613536348	0.334	0.5	Biological Process	0.044953216069162	0.328172613536348	1	2
GO:1902616 acyl carnitine transmembrane transport	1	0.328172613536348	0.334	0.5	Biological Process	0.044953216069162	0.328172613536348	1	2
GO:1902904 negative regulation of fibril organization	1	0.328172613536348	0.334	0.5	Biological Process	0.044953216069162	0.328172613536348	1	2
GO:1903027 regulation of opsonization	1	0.328172613536348	0.334	0.5	Biological Process	0.044953216069162	0.328172613536348	1	2
GO:1903116 positive regulation of actin filament-based movement	1	0.328172613536348	0.334	0.5	Biological Process	0.044953216069162	0.328172613536348	1	2
GO:1903334 positive regulation of protein folding	1	0.328172613536348	0.334	0.5	Biological Process	0.044953216069162	0.328172613536348	1	2
GO:1904059 regulation of locomotor rhythm	1	0.328172613536348	0.334	0.5	Biological Process	0.044953216069162	0.328172613536348	1	2
GO:1904253 positive regulation of bile acid metabolic process	1	0.328172613536348	0.334	0.5	Biological Process	0.044953216069162	0.328172613536348	1	2
GO:1904779 regulation of protein localization to centrosome	1	0.328172613536348	0.334	0.5	Biological Process	0.044953216069162	0.328172613536348	1	2
GO:2000359 regulation of binding of sperm to zona pellucida	1	0.328172613536348	0.334	0.5	Biological Process	0.044953216069162	0.328172613536348	1	2
GO:2000520 regulation of immunological synapse formation	1	0.328172613536348	0.334	0.5	Biological Process	0.044953216069162	0.328172613536348	1	2
GO:0033993 response to lipid	23	0.332275726322665	7.692	0.033	Biological Process	0.04558682697987	0.332275726322665	23	695
GO:1901214 regulation of neuron death	11	0.333521686876502	3.679	0.041	Biological Process	0.045829600738145	0.333521686876502	11	271
GO:0008138 protein tyrosine/serine/threonine phosphatase activity	3	0.231855678940535	1.042	0.083	Molecular Function	0.045973831075112	0.231855678940535	3	36
GO:0072524 pyridine-containing compound metabolic process	9	0.334129822643724	3.01	0.044	Biological Process	0.045985129586332	0.334129822643724	9	206
GO:0021987 cerebral cortex development	5	0.334460020283168	1.672	0.058	Biological Process	0.04610260886953	0.334460020283168	5	86
GO:0070997 neuron death	12	0.335908471376788	4.013	0.039	Biological Process	0.046374613429361	0.335908471376788	12	305
GO:0007623 circadian rhythm	8	0.337541427714118	2.676	0.046	Biological Process	0.046672753950563	0.337541427714118	8	175
GO:0033673 negative regulation of kinase activity	10	0.337803660337189	3.344	0.042	Biological Process	0.046781769027959	0.337803660337189	10	239
GO:0010035 response to inorganic substance	15	0.339943088766031	5.017	0.037	Biological Process	0.047161751363454	0.339943088766031	15	409
GO:0006096 glycolytic process	6	0.339943088766031	2.007	0.052	Biological Process	0.047297703067598	0.339943088766031	6	115
GO:0006757 ATP generation from ADP	6	0.339943088766031	2.007	0.052	Biological Process	0.047297703067598	0.339943088766031	6	115
GO:0005984 disaccharide metabolic process	3	0.341278670065773	1.003	0.083	Biological Process	0.047851047644372	0.341278670065773	3	36
GO:0015985 energy coupled proton transport, down electrochemical gradient	3	0.341278670065773	1.003	0.083	Biological Process	0.047851047644372	0.341278670065773	3	36
GO:0015986 ATP synthesis coupled proton transport	3	0.341278670065773	1.003	0.083	Biological Process	0.047851047644372	0.341278670065773	3	36
GO:0048662 negative regulation of smooth muscle cell proliferation	3	0.341278670065773	1.003	0.083	Biological Process	0.047851047644372	0.341278670065773	3	36
GO:0098900 regulation of action potential	3	0.341278670065773	1.003	0.083	Biological Process	0.047851047644372	0.341278670065773	3	36
GO:0046887 positive regulation of hormone secretion	5	0.342133824650493	1.672	0.057	Biological Process	0.048044637878984	0.342133824650493	5	87
GO:0019637 organophosphate metabolic process	33	0.345474906613265	11.037	0.031	Biological Process	0.048588221843304	0.345474906613265	33	1078
GO:0072329 monocarboxylic acid catabolic process	6	0.347657962928339	2.007	0.052	Biological Process	0.048970128743298	0.347657962928339	6	116
GO:0099503 secretory vesicle	13	0.520585967810549	4.18	0.038	Cellular Component	0.049030425565284	0.520585967810549	13	345
GO:0015293 symporter activity	5	0.246522932737068	1.736	0.056	Molecular Function	0.049183889885119	0.246522932737068	5	89
GO:0043409 negative regulation of MAPK cascade	7	0.348157840355862	2.341	0.048	Biological Process	0.049190511150861	0.348157840355862	7	146
GO:0097164 ammonium ion metabolic process	7	0.348157840355862	2.341	0.048	Biological Process	0.049190511150861	0.348157840355862	7	146
GO:0098576 lumenal side of membrane	2	0.520585967810549	0.643	0.125	Cellular Component	0.049273568969723	0.520585967810549	2	16
GO:0050830 defense response to Gram-positive bacterium	4	0.349407933329784	1.338	0.066	Biological Process	0.049769036862175	0.349407933329784	4	61
GO:0061097 regulation of protein tyrosine kinase activity	4	0.349407933329784	1.338	0.066	Biological Process	0.049769036862175	0.349407933329784	4	61
GO:0003014 renal system process	5	0.349407933329784	1.672	0.057	Biological Process	0.050034451337859	0.349407933329784	5	88
GO:0010447 response to acidic pH	2	0.349407933329784	0.669	0.125	Biological Process	0.050119682015429	0.349407933329784	2	16
GO:0015012 heparan sulfate proteoglycan biosynthetic process	2	0.349407933329784	0.669	0.125	Biological Process	0.050119682015429	0.349407933329784	2	16
GO:0042755 eating behavior	2	0.349407933329784	0.669	0.125	Biological Process	0.050119682015429	0.349407933329784	2	16
GO:0046685 response to arsenic-containing substance	2	0.349407933329784	0.669	0.125	Biological Process	0.050119682015429	0.349407933329784	2	16
GO:0050872 white fat cell differentiation	2	0.349407933329784	0.669	0.125	Biological Process	0.050119682015429	0.349407933329784	2	16
GO:0097009 energy homeostasis	2	0.349407933329784	0.669	0.125	Biological Process	0.050119682015429	0.349407933329784	2	16
GO:0098868 bone growth	2	0.349407933329784	0.669	0.125	Biological Process	0.050119682015429	0.349407933329784	2	16
GO:0005244 voltage-gated ion channel activity	5	0.253359371518916	1.736	0.056	Molecular Function	0.051168049327566	0.253359371518916	5	90
GO:0022832 voltage-gated channel activity	5	0.253359371518916	1.736	0.056	Molecular Function	0.051168049327566	0.253359371518916	5	90
GO:0009074 aromatic amino acid family catabolic process	3	0.356062915248778	1.003	0.081	Biological Process	0.051227660432088	0.356062915248778	3	37
GO:0061098 positive regulation of protein tyrosine kinase activity	3	0.356062915248778	1.003	0.081	Biological Process	0.051227660432088	0.356062915248778	3	37
GO:0032868 response to insulin	9	0.361268225537615	3.01	0.043	Biological Process	0.052071138993757	0.361268225537615	9	211
GO:0042325 regulation of phosphorylation	36	0.361268225537615	12.04	0.03	Biological Process	0.052132179864355	0.361268225537615	36	1201
GO:0097223 sperm part	5	0.533171679158062	1.608	0.056	Cellular Component	0.052416049649859	0.533171679158062	5	90
GO:0005249 voltage-gated potassium channel activity	3	0.25668103074705	1.042	0.079	Molecular Function	0.052597268354111	0.25668103074705	3	38
GO:0008374 O-acyltransferase activity	3	0.25668103074705	1.042	0.079	Molecular Function	0.052597268354111	0.25668103074705	3	38
GO:0040012 regulation of locomotion	24	0.367444021151102	8.027	0.032	Biological Process	0.053102506610465	0.367444021151102	24	744
GO:0040013 negative regulation of locomotion	10	0.367628154870207	3.344	0.041	Biological Process	0.053635224515148	0.367628154870207	10	245
GO:0044272 sulfur compound biosynthetic process	7	0.367628154870207	2.341	0.047	Biological Process	0.053787536847877	0.367628154870207	7	149
GO:0004467 long-chain fatty acid-CoA ligase activity	2	0.25668103074705	0.694	0.118	Molecular Function	0.054376309689049	0.25668103074705	2	17
GO:0005161 platelet-derived growth factor receptor binding	2	0.25668103074705	0.694	0.118	Molecular Function	0.054376309689049	0.25668103074705	2	17
GO:0017154 semaphorin receptor activity	2	0.25668103074705	0.694	0.118	Molecular Function	0.054376309689049	0.25668103074705	2	17
GO:1901677 phosphate transmembrane transporter activity	2	0.25668103074705	0.694	0.118	Molecular Function	0.054376309689049	0.25668103074705	2	17
GO:0002683 negative regulation of immune system process	12	0.367628154870207	4.013	0.038	Biological Process	0.054398324864425	0.367628154870207	12	313
GO:0010824 regulation of centrosome duplication	3	0.367628154870207	1.003	0.079	Biological Process	0.054716659016156	0.367628154870207	3	38
GO:0016137 glycoside metabolic process	3	0.367628154870207	1.003	0.079	Biological Process	0.054716659016156	0.367628154870207	3	38
GO:0050891 multicellular organismal water homeostasis	3	0.367628154870207	1.003	0.079	Biological Process	0.054716659016156	0.367628154870207	3	38
GO:0033555 multicellular organismal response to stress	4	0.367628154870207	1.338	0.063	Biological Process	0.054878552928127	0.367628154870207	4	63
GO:0046164 alcohol catabolic process	4	0.367628154870207	1.338	0.063	Biological Process	0.054878552928127	0.367628154870207	4	63
GO:0090207 regulation of triglyceride metabolic process	4	0.367628154870207	1.338	0.063	Biological Process	0.054878552928127	0.367628154870207	4	63
GO:0005779 integral component of peroxisomal membrane	2	0.533171679158062	0.643	0.118	Cellular Component	0.055032219268417	0.533171679158062	2	17
GO:0031231 intrinsic component of peroxisomal membrane	2	0.533171679158062	0.643	0.118	Cellular Component	0.055032219268417	0.533171679158062	2	17
GO:0031528 microvillus membrane	2	0.533171679158062	0.643	0.118	Cellular Component	0.055032219268417	0.533171679158062	2	17
GO:0005791 rough endoplasmic reticulum	4	0.533171679158062	1.286	0.062	Cellular Component	0.05595011447955	0.533171679158062	4	64
GO:0001963 synaptic transmission, dopaminergic	2	0.367628154870207	0.669	0.118	Biological Process	0.05596971058902	0.367628154870207	2	17
GO:0002082 regulation of oxidative phosphorylation	2	0.367628154870207	0.669	0.118	Biological Process	0.05596971058902	0.367628154870207	2	17
GO:0016138 glycoside biosynthetic process	2	0.367628154870207	0.669	0.118	Biological Process	0.05596971058902	0.367628154870207	2	17
GO:0019872 streptomycin biosynthetic process	2	0.367628154870207	0.669	0.118	Biological Process	0.05596971058902	0.367628154870207	2	17
GO:0021544 subpallium development	2	0.367628154870207	0.669	0.118	Biological Process	0.05596971058902	0.367628154870207	2	17
GO:0021756 striatum development	2	0.367628154870207	0.669	0.118	Biological Process	0.05596971058902	0.367628154870207	2	17
GO:0030648 aminoglycoside antibiotic biosynthetic process	2	0.367628154870207	0.669	0.118	Biological Process	0.05596971058902	0.367628154870207	2	17
GO:0042044 fluid transport	2	0.367628154870207	0.669	0.118	Biological Process	0.05596971058902	0.367628154870207	2	17
GO:0042359 vitamin D metabolic process	2	0.367628154870207	0.669	0.118	Biological Process	0.05596971058902	0.367628154870207	2	17
GO:0046343 streptomycin metabolic process	2	0.367628154870207	0.669	0.118	Biological Process	0.05596971058902	0.367628154870207	2	17
GO:0055083 monovalent inorganic anion homeostasis	2	0.367628154870207	0.669	0.118	Biological Process	0.05596971058902	0.367628154870207	2	17
GO:1902287 semaphorin-plexin signaling pathway involved in axon guidance	2	0.367628154870207	0.669	0.118	Biological Process	0.05596971058902	0.367628154870207	2	17
GO:0046031 ADP metabolic process	6	0.367628154870207	2.007	0.05	Biological Process	0.056021298669838	0.367628154870207	6	120
GO:0048660 regulation of smooth muscle cell proliferation	6	0.367628154870207	2.007	0.05	Biological Process	0.056021298669838	0.367628154870207	6	120
GO:0051262 protein tetramerization	6	0.367628154870207	2.007	0.05	Biological Process	0.056021298669838	0.367628154870207	6	120
GO:0004869 cysteine-type endopeptidase inhibitor activity	3	0.25668103074705	1.042	0.077	Molecular Function	0.056071960158199	0.25668103074705	3	39
GO:0008146 sulfotransferase activity	3	0.25668103074705	1.042	0.077	Molecular Function	0.056071960158199	0.25668103074705	3	39
GO:0015291 secondary active transmembrane transporter activity	7	0.25668103074705	2.431	0.046	Molecular Function	0.056245274988987	0.25668103074705	7	153
GO:0014074 response to purine-containing compound	5	0.367628154870207	1.672	0.055	Biological Process	0.056291033409875	0.367628154870207	5	91
GO:0009126 purine nucleoside monophosphate metabolic process	14	0.367628154870207	4.682	0.036	Biological Process	0.057105057111754	0.367628154870207	14	385
GO:0009167 purine ribonucleoside monophosphate metabolic process	14	0.367628154870207	4.682	0.036	Biological Process	0.057105057111754	0.367628154870207	14	385
GO:0007200 phospholipase C-activating G-protein coupled receptor signaling pathway	4	0.367628154870207	1.338	0.062	Biological Process	0.057535727659733	0.367628154870207	4	64
GO:0046128 purine ribonucleoside metabolic process	16	0.367628154870207	5.351	0.035	Biological Process	0.058075479295682	0.367628154870207	16	457
GO:0003333 amino acid transmembrane transport	3	0.367628154870207	1.003	0.077	Biological Process	0.058316364560533	0.367628154870207	3	39
GO:0044699 single-organism process	257	0.367628154870207	85.953	0.024	Biological Process	0.058463521019943	0.367628154870207	257	10841
GO:1902532 negative regulation of intracellular signal transduction	15	0.367628154870207	5.017	0.036	Biological Process	0.058715459880061	0.367628154870207	15	422
GO:0009968 negative regulation of signal transduction	29	0.367628154870207	9.699	0.031	Biological Process	0.059295342297693	0.367628154870207	29	943
GO:0016791 phosphatase activity	10	0.25668103074705	3.472	0.039	Molecular Function	0.059692868979818	0.25668103074705	10	254
GO:0004866 endopeptidase inhibitor activity	6	0.25668103074705	2.083	0.048	Molecular Function	0.059781392732178	0.25668103074705	6	124
GO:0042278 purine nucleoside metabolic process	16	0.367628154870207	5.351	0.035	Biological Process	0.05991578747288	0.367628154870207	16	459
GO:0009201 ribonucleoside triphosphate biosynthetic process	4	0.367628154870207	1.338	0.062	Biological Process	0.060260745603653	0.367628154870207	4	65
GO:0017158 regulation of calcium ion-dependent exocytosis	4	0.367628154870207	1.338	0.062	Biological Process	0.060260745603653	0.367628154870207	4	65
GO:0090277 positive regulation of peptide hormone secretion	4	0.367628154870207	1.338	0.062	Biological Process	0.060260745603653	0.367628154870207	4	65
GO:0032502 developmental process	118	0.367628154870207	39.465	0.026	Biological Process	0.060343201907105	0.367628154870207	118	4609
GO:0017156 calcium ion regulated exocytosis	5	0.367628154870207	1.672	0.054	Biological Process	0.060701365229045	0.367628154870207	5	93
GO:2000241 regulation of reproductive process	5	0.367628154870207	1.672	0.054	Biological Process	0.060701365229045	0.367628154870207	5	93
GO:0043588 skin development	8	0.367628154870207	2.676	0.043	Biological Process	0.06078689569227	0.367628154870207	8	185
GO:0043220 Schmidt-Lanterman incisure	2	0.570243641382755	0.643	0.111	Cellular Component	0.061013722946303	0.570243641382755	2	18
GO:0006469 negative regulation of protein kinase activity	9	0.367628154870207	3.01	0.041	Biological Process	0.06144449472259	0.367628154870207	9	218
GO:0032689 negative regulation of interferon-gamma production	2	0.367628154870207	0.669	0.111	Biological Process	0.062044821628571	0.367628154870207	2	18
GO:0033057 multicellular organism reproductive behavior	2	0.367628154870207	0.669	0.111	Biological Process	0.062044821628571	0.367628154870207	2	18
GO:0045616 regulation of keratinocyte differentiation	2	0.367628154870207	0.669	0.111	Biological Process	0.062044821628571	0.367628154870207	2	18
GO:0045671 negative regulation of osteoclast differentiation	2	0.367628154870207	0.669	0.111	Biological Process	0.062044821628571	0.367628154870207	2	18
GO:0048532 anatomical structure arrangement	2	0.367628154870207	0.669	0.111	Biological Process	0.062044821628571	0.367628154870207	2	18
GO:0070293 renal absorption	2	0.367628154870207	0.669	0.111	Biological Process	0.062044821628571	0.367628154870207	2	18
GO:0070884 regulation of calcineurin-NFAT signaling cascade	2	0.367628154870207	0.669	0.111	Biological Process	0.062044821628571	0.367628154870207	2	18
GO:1902176 negative regulation of oxidative stress-induced intrinsic apoptotic signaling pathway	2	0.367628154870207	0.669	0.111	Biological Process	0.062044821628571	0.367628154870207	2	18
GO:1902285 semaphorin-plexin signaling pathway involved in neuron projection guidance	2	0.367628154870207	0.669	0.111	Biological Process	0.062044821628571	0.367628154870207	2	18
GO:0046034 ATP metabolic process	13	0.367628154870207	4.348	0.037	Biological Process	0.062372697045867	0.367628154870207	13	355
GO:0009072 aromatic amino acid family metabolic process	9	0.367628154870207	3.01	0.041	Biological Process	0.062866075189503	0.367628154870207	9	219
GO:0050709 negative regulation of protein secretion	5	0.367628154870207	1.672	0.053	Biological Process	0.062978181548667	0.367628154870207	5	94
GO:0071456 cellular response to hypoxia	5	0.367628154870207	1.672	0.053	Biological Process	0.062978181548667	0.367628154870207	5	94
GO:0002474 antigen processing and presentation of peptide antigen via MHC class I	4	0.367628154870207	1.338	0.061	Biological Process	0.063053221170407	0.367628154870207	4	66
GO:0016126 sterol biosynthetic process	4	0.367628154870207	1.338	0.061	Biological Process	0.063053221170407	0.367628154870207	4	66
GO:1903825 organic acid transmembrane transport	4	0.367628154870207	1.338	0.061	Biological Process	0.063053221170407	0.367628154870207	4	66
GO:0046914 transition metal ion binding	40	0.25668103074705	13.889	0.029	Molecular Function	0.063293051347767	0.25668103074705	40	1402
GO:0046903 secretion	27	0.367628154870207	9.03	0.031	Biological Process	0.063698542289812	0.367628154870207	27	873
GO:0002696 positive regulation of leukocyte activation	9	0.367628154870207	3.01	0.041	Biological Process	0.064308469389454	0.367628154870207	9	220
GO:0010243 response to organonitrogen compound	19	0.367628154870207	6.355	0.033	Biological Process	0.06512859033713	0.367628154870207	19	574
GO:0010565 regulation of cellular ketone metabolic process	7	0.367628154870207	2.341	0.045	Biological Process	0.065531159846642	0.367628154870207	7	156
GO:0061135 endopeptidase regulator activity	6	0.25668103074705	2.083	0.047	Molecular Function	0.065572936278324	0.25668103074705	6	127
GO:0004382 guanosine-diphosphatase activity	1	0.25668103074705	0.347	0.333	Molecular Function	0.065621863721364	0.25668103074705	1	3
GO:0004465 lipoprotein lipase activity	1	0.25668103074705	0.347	0.333	Molecular Function	0.065621863721364	0.25668103074705	1	3
GO:0004471 malate dehydrogenase (decarboxylating) (NAD+) activity	1	0.25668103074705	0.347	0.333	Molecular Function	0.065621863721364	0.25668103074705	1	3
GO:0004473 malate dehydrogenase (decarboxylating) (NADP+) activity	1	0.25668103074705	0.347	0.333	Molecular Function	0.065621863721364	0.25668103074705	1	3
GO:0004727 prenylated protein tyrosine phosphatase activity	1	0.25668103074705	0.347	0.333	Molecular Function	0.065621863721364	0.25668103074705	1	3
GO:0004731 purine-nucleoside phosphorylase activity	1	0.25668103074705	0.347	0.333	Molecular Function	0.065621863721364	0.25668103074705	1	3
GO:0004938 alpha2-adrenergic receptor activity	1	0.25668103074705	0.347	0.333	Molecular Function	0.065621863721364	0.25668103074705	1	3
GO:0008330 protein tyrosine/threonine phosphatase activity	1	0.25668103074705	0.347	0.333	Molecular Function	0.065621863721364	0.25668103074705	1	3
GO:0008449 N-acetylglucosamine-6-sulfatase activity	1	0.25668103074705	0.347	0.333	Molecular Function	0.065621863721364	0.25668103074705	1	3
GO:0008948 oxaloacetate decarboxylase activity	1	0.25668103074705	0.347	0.333	Molecular Function	0.065621863721364	0.25668103074705	1	3
GO:0009041 uridylate kinase activity	1	0.25668103074705	0.347	0.333	Molecular Function	0.065621863721364	0.25668103074705	1	3
GO:0015616 DNA translocase activity	1	0.25668103074705	0.347	0.333	Molecular Function	0.065621863721364	0.25668103074705	1	3
GO:0016206 catechol O-methyltransferase activity	1	0.25668103074705	0.347	0.333	Molecular Function	0.065621863721364	0.25668103074705	1	3
GO:0016774 phosphotransferase activity, carboxyl group as acceptor	1	0.25668103074705	0.347	0.333	Molecular Function	0.065621863721364	0.25668103074705	1	3
GO:0016842 amidine-lyase activity	1	0.25668103074705	0.347	0.333	Molecular Function	0.065621863721364	0.25668103074705	1	3
GO:0030294 receptor signaling protein tyrosine kinase inhibitor activity	1	0.25668103074705	0.347	0.333	Molecular Function	0.065621863721364	0.25668103074705	1	3
GO:0030339 fatty-acyl-ethyl-ester synthase activity	1	0.25668103074705	0.347	0.333	Molecular Function	0.065621863721364	0.25668103074705	1	3
GO:0031685 adenosine receptor binding	1	0.25668103074705	0.347	0.333	Molecular Function	0.065621863721364	0.25668103074705	1	3
GO:0031752 D5 dopamine receptor binding	1	0.25668103074705	0.347	0.333	Molecular Function	0.065621863721364	0.25668103074705	1	3
GO:0031798 type 1 metabotropic glutamate receptor binding	1	0.25668103074705	0.347	0.333	Molecular Function	0.065621863721364	0.25668103074705	1	3
GO:0032558 adenyl deoxyribonucleotide binding	1	0.25668103074705	0.347	0.333	Molecular Function	0.065621863721364	0.25668103074705	1	3
GO:0032564 dATP binding	1	0.25668103074705	0.347	0.333	Molecular Function	0.065621863721364	0.25668103074705	1	3
GO:0034056 estrogen response element binding	1	0.25668103074705	0.347	0.333	Molecular Function	0.065621863721364	0.25668103074705	1	3
GO:0042923 neuropeptide binding	1	0.25668103074705	0.347	0.333	Molecular Function	0.065621863721364	0.25668103074705	1	3
GO:0050508 glucuronosyl-N-acetylglucosaminyl-proteoglycan 4-alpha-N-acetylglucosaminyltransferase activity	1	0.25668103074705	0.347	0.333	Molecular Function	0.065621863721364	0.25668103074705	1	3
GO:0051022 Rho GDP-dissociation inhibitor binding	1	0.25668103074705	0.347	0.333	Molecular Function	0.065621863721364	0.25668103074705	1	3
GO:0072345 NAADP-sensitive calcium-release channel activity	1	0.25668103074705	0.347	0.333	Molecular Function	0.065621863721364	0.25668103074705	1	3
GO:0090555 phosphatidylethanolamine-translocating ATPase activity	1	0.25668103074705	0.347	0.333	Molecular Function	0.065621863721364	0.25668103074705	1	3
GO:0098809 nitrite reductase activity	1	0.25668103074705	0.347	0.333	Molecular Function	0.065621863721364	0.25668103074705	1	3
GO:1990698 palmitoleoyltransferase activity	1	0.25668103074705	0.347	0.333	Molecular Function	0.065621863721364	0.25668103074705	1	3
GO:0016903 oxidoreductase activity, acting on the aldehyde or oxo group of donors	4	0.25668103074705	1.389	0.059	Molecular Function	0.065662589260873	0.25668103074705	4	68
GO:1901698 response to nitrogen compound	21	0.367628154870207	7.023	0.032	Biological Process	0.065809364417463	0.367628154870207	21	649
GO:0006536 glutamate metabolic process	3	0.367628154870207	1.003	0.073	Biological Process	0.065840699575952	0.367628154870207	3	41
GO:0021795 cerebral cortex cell migration	3	0.367628154870207	1.003	0.073	Biological Process	0.065840699575952	0.367628154870207	3	41
GO:0005783 endoplasmic reticulum	42	0.573217221391794	13.505	0.028	Cellular Component	0.06594809872519	0.573217221391794	42	1476
GO:0031933 telomeric heterochromatin	1	0.573217221391794	0.322	0.333	Cellular Component	0.066049720983417	0.573217221391794	1	3
GO:0032398 MHC class Ib protein complex	1	0.573217221391794	0.322	0.333	Cellular Component	0.066049720983417	0.573217221391794	1	3
GO:0043511 inhibin complex	1	0.573217221391794	0.322	0.333	Cellular Component	0.066049720983417	0.573217221391794	1	3
GO:0070887 cellular response to chemical stimulus	59	0.367628154870207	19.732	0.027	Biological Process	0.066522365072521	0.367628154870207	59	2150
GO:0014070 response to organic cyclic compound	23	0.367628154870207	7.692	0.032	Biological Process	0.06660088085056	0.367628154870207	23	725
GO:0000480 endonucleolytic cleavage in 5'-ETS of tricistronic rRNA transcript (SSU-rRNA, 5.8S rRNA, LSU-rRNA)	1	0.367628154870207	0.334	0.333	Biological Process	0.066668728494662	0.367628154870207	1	3
GO:0001543 ovarian follicle rupture	1	0.367628154870207	0.334	0.333	Biological Process	0.066668728494662	0.367628154870207	1	3
GO:0003129 heart induction	1	0.367628154870207	0.334	0.333	Biological Process	0.066668728494662	0.367628154870207	1	3
GO:0003308 negative regulation of Wnt signaling pathway involved in heart development	1	0.367628154870207	0.334	0.333	Biological Process	0.066668728494662	0.367628154870207	1	3
GO:0006235 dTTP biosynthetic process	1	0.367628154870207	0.334	0.333	Biological Process	0.066668728494662	0.367628154870207	1	3
GO:0006624 vacuolar protein processing	1	0.367628154870207	0.334	0.333	Biological Process	0.066668728494662	0.367628154870207	1	3
GO:0006649 phospholipid transfer to membrane	1	0.367628154870207	0.334	0.333	Biological Process	0.066668728494662	0.367628154870207	1	3
GO:0006738 nicotinamide riboside catabolic process	1	0.367628154870207	0.334	0.333	Biological Process	0.066668728494662	0.367628154870207	1	3
GO:0009092 homoserine metabolic process	1	0.367628154870207	0.334	0.333	Biological Process	0.066668728494662	0.367628154870207	1	3
GO:0009093 cysteine catabolic process	1	0.367628154870207	0.334	0.333	Biological Process	0.066668728494662	0.367628154870207	1	3
GO:0009138 pyrimidine nucleoside diphosphate metabolic process	1	0.367628154870207	0.334	0.333	Biological Process	0.066668728494662	0.367628154870207	1	3
GO:0009189 deoxyribonucleoside diphosphate biosynthetic process	1	0.367628154870207	0.334	0.333	Biological Process	0.066668728494662	0.367628154870207	1	3
GO:0009212 pyrimidine deoxyribonucleoside triphosphate biosynthetic process	1	0.367628154870207	0.334	0.333	Biological Process	0.066668728494662	0.367628154870207	1	3
GO:0009730 detection of carbohydrate stimulus	1	0.367628154870207	0.334	0.333	Biological Process	0.066668728494662	0.367628154870207	1	3
GO:0009732 detection of hexose stimulus	1	0.367628154870207	0.334	0.333	Biological Process	0.066668728494662	0.367628154870207	1	3
GO:0010455 positive regulation of cell fate commitment	1	0.367628154870207	0.334	0.333	Biological Process	0.066668728494662	0.367628154870207	1	3
GO:0010701 positive regulation of norepinephrine secretion	1	0.367628154870207	0.334	0.333	Biological Process	0.066668728494662	0.367628154870207	1	3
GO:0010982 regulation of high-density lipoprotein particle clearance	1	0.367628154870207	0.334	0.333	Biological Process	0.066668728494662	0.367628154870207	1	3
GO:0014060 regulation of epinephrine secretion	1	0.367628154870207	0.334	0.333	Biological Process	0.066668728494662	0.367628154870207	1	3
GO:0016561 protein import into peroxisome matrix, translocation	1	0.367628154870207	0.334	0.333	Biological Process	0.066668728494662	0.367628154870207	1	3
GO:0019336 phenol-containing compound catabolic process	1	0.367628154870207	0.334	0.333	Biological Process	0.066668728494662	0.367628154870207	1	3
GO:0019346 transsulfuration	1	0.367628154870207	0.334	0.333	Biological Process	0.066668728494662	0.367628154870207	1	3
GO:0019448 L-cysteine catabolic process	1	0.367628154870207	0.334	0.333	Biological Process	0.066668728494662	0.367628154870207	1	3
GO:0019614 catechol-containing compound catabolic process	1	0.367628154870207	0.334	0.333	Biological Process	0.066668728494662	0.367628154870207	1	3
GO:0019676 ammonia assimilation cycle	1	0.367628154870207	0.334	0.333	Biological Process	0.066668728494662	0.367628154870207	1	3
GO:0021564 vagus nerve development	1	0.367628154870207	0.334	0.333	Biological Process	0.066668728494662	0.367628154870207	1	3
GO:0021615 glossopharyngeal nerve morphogenesis	1	0.367628154870207	0.334	0.333	Biological Process	0.066668728494662	0.367628154870207	1	3
GO:0021813 cell-cell adhesion involved in neuronal-glial interactions involved in cerebral cortex radial glia guided migration	1	0.367628154870207	0.334	0.333	Biological Process	0.066668728494662	0.367628154870207	1	3
GO:0021815 modulation of microtubule cytoskeleton involved in cerebral cortex radial glia guided migration	1	0.367628154870207	0.334	0.333	Biological Process	0.066668728494662	0.367628154870207	1	3
GO:0030450 regulation of complement activation, classical pathway	1	0.367628154870207	0.334	0.333	Biological Process	0.066668728494662	0.367628154870207	1	3
GO:0031446 regulation of fast-twitch skeletal muscle fiber contraction	1	0.367628154870207	0.334	0.333	Biological Process	0.066668728494662	0.367628154870207	1	3
GO:0031448 positive regulation of fast-twitch skeletal muscle fiber contraction	1	0.367628154870207	0.334	0.333	Biological Process	0.066668728494662	0.367628154870207	1	3
GO:0032286 central nervous system myelin maintenance	1	0.367628154870207	0.334	0.333	Biological Process	0.066668728494662	0.367628154870207	1	3
GO:0032639 TRAIL production	1	0.367628154870207	0.334	0.333	Biological Process	0.066668728494662	0.367628154870207	1	3
GO:0032679 regulation of TRAIL production	1	0.367628154870207	0.334	0.333	Biological Process	0.066668728494662	0.367628154870207	1	3
GO:0032759 positive regulation of TRAIL production	1	0.367628154870207	0.334	0.333	Biological Process	0.066668728494662	0.367628154870207	1	3
GO:0032811 negative regulation of epinephrine secretion	1	0.367628154870207	0.334	0.333	Biological Process	0.066668728494662	0.367628154870207	1	3
GO:0032915 positive regulation of transforming growth factor beta2 production	1	0.367628154870207	0.334	0.333	Biological Process	0.066668728494662	0.367628154870207	1	3
GO:0033123 positive regulation of purine nucleotide catabolic process	1	0.367628154870207	0.334	0.333	Biological Process	0.066668728494662	0.367628154870207	1	3
GO:0034287 detection of monosaccharide stimulus	1	0.367628154870207	0.334	0.333	Biological Process	0.066668728494662	0.367628154870207	1	3
GO:0034418 urate biosynthetic process	1	0.367628154870207	0.334	0.333	Biological Process	0.066668728494662	0.367628154870207	1	3
GO:0035442 dipeptide transmembrane transport	1	0.367628154870207	0.334	0.333	Biological Process	0.066668728494662	0.367628154870207	1	3
GO:0035694 mitochondrial protein catabolic process	1	0.367628154870207	0.334	0.333	Biological Process	0.066668728494662	0.367628154870207	1	3
GO:0035844 cloaca development	1	0.367628154870207	0.334	0.333	Biological Process	0.066668728494662	0.367628154870207	1	3
GO:0035860 glial cell-derived neurotrophic factor receptor signaling pathway	1	0.367628154870207	0.334	0.333	Biological Process	0.066668728494662	0.367628154870207	1	3
GO:0042420 dopamine catabolic process	1	0.367628154870207	0.334	0.333	Biological Process	0.066668728494662	0.367628154870207	1	3
GO:0042424 catecholamine catabolic process	1	0.367628154870207	0.334	0.333	Biological Process	0.066668728494662	0.367628154870207	1	3
GO:0042866 pyruvate biosynthetic process	1	0.367628154870207	0.334	0.333	Biological Process	0.066668728494662	0.367628154870207	1	3
GO:0042891 antibiotic transport	1	0.367628154870207	0.334	0.333	Biological Process	0.066668728494662	0.367628154870207	1	3
GO:0043418 homocysteine catabolic process	1	0.367628154870207	0.334	0.333	Biological Process	0.066668728494662	0.367628154870207	1	3
GO:0045341 MHC class I biosynthetic process	1	0.367628154870207	0.334	0.333	Biological Process	0.066668728494662	0.367628154870207	1	3
GO:0045343 regulation of MHC class I biosynthetic process	1	0.367628154870207	0.334	0.333	Biological Process	0.066668728494662	0.367628154870207	1	3
GO:0045345 positive regulation of MHC class I biosynthetic process	1	0.367628154870207	0.334	0.333	Biological Process	0.066668728494662	0.367628154870207	1	3
GO:0045578 negative regulation of B cell differentiation	1	0.367628154870207	0.334	0.333	Biological Process	0.066668728494662	0.367628154870207	1	3
GO:0045583 regulation of cytotoxic T cell differentiation	1	0.367628154870207	0.334	0.333	Biological Process	0.066668728494662	0.367628154870207	1	3
GO:0045585 positive regulation of cytotoxic T cell differentiation	1	0.367628154870207	0.334	0.333	Biological Process	0.066668728494662	0.367628154870207	1	3
GO:0045959 negative regulation of complement activation, classical pathway	1	0.367628154870207	0.334	0.333	Biological Process	0.066668728494662	0.367628154870207	1	3
GO:0046075 dTTP metabolic process	1	0.367628154870207	0.334	0.333	Biological Process	0.066668728494662	0.367628154870207	1	3
GO:0046102 inosine metabolic process	1	0.367628154870207	0.334	0.333	Biological Process	0.066668728494662	0.367628154870207	1	3
GO:0046439 L-cysteine metabolic process	1	0.367628154870207	0.334	0.333	Biological Process	0.066668728494662	0.367628154870207	1	3
GO:0046495 nicotinamide riboside metabolic process	1	0.367628154870207	0.334	0.333	Biological Process	0.066668728494662	0.367628154870207	1	3
GO:0050955 thermoception	1	0.367628154870207	0.334	0.333	Biological Process	0.066668728494662	0.367628154870207	1	3
GO:0051594 detection of glucose	1	0.367628154870207	0.334	0.333	Biological Process	0.066668728494662	0.367628154870207	1	3
GO:0051866 general adaptation syndrome	1	0.367628154870207	0.334	0.333	Biological Process	0.066668728494662	0.367628154870207	1	3
GO:0051977 lysophospholipid transport	1	0.367628154870207	0.334	0.333	Biological Process	0.066668728494662	0.367628154870207	1	3
GO:0060012 synaptic transmission, glycinergic	1	0.367628154870207	0.334	0.333	Biological Process	0.066668728494662	0.367628154870207	1	3
GO:0060031 mediolateral intercalation	1	0.367628154870207	0.334	0.333	Biological Process	0.066668728494662	0.367628154870207	1	3
GO:0060197 cloacal septation	1	0.367628154870207	0.334	0.333	Biological Process	0.066668728494662	0.367628154870207	1	3
GO:0060523 prostate epithelial cord elongation	1	0.367628154870207	0.334	0.333	Biological Process	0.066668728494662	0.367628154870207	1	3
GO:0060775 planar cell polarity pathway involved in gastrula mediolateral intercalation	1	0.367628154870207	0.334	0.333	Biological Process	0.066668728494662	0.367628154870207	1	3
GO:0061091 regulation of phospholipid translocation	1	0.367628154870207	0.334	0.333	Biological Process	0.066668728494662	0.367628154870207	1	3
GO:0061709 reticulophagy	1	0.367628154870207	0.334	0.333	Biological Process	0.066668728494662	0.367628154870207	1	3
GO:0070366 regulation of hepatocyte differentiation	1	0.367628154870207	0.334	0.333	Biological Process	0.066668728494662	0.367628154870207	1	3
GO:0070408 carbamoyl phosphate metabolic process	1	0.367628154870207	0.334	0.333	Biological Process	0.066668728494662	0.367628154870207	1	3
GO:0070409 carbamoyl phosphate biosynthetic process	1	0.367628154870207	0.334	0.333	Biological Process	0.066668728494662	0.367628154870207	1	3
GO:0070472 regulation of uterine smooth muscle contraction	1	0.367628154870207	0.334	0.333	Biological Process	0.066668728494662	0.367628154870207	1	3
GO:0070637 pyridine nucleoside metabolic process	1	0.367628154870207	0.334	0.333	Biological Process	0.066668728494662	0.367628154870207	1	3
GO:0070638 pyridine nucleoside catabolic process	1	0.367628154870207	0.334	0.333	Biological Process	0.066668728494662	0.367628154870207	1	3
GO:0070814 hydrogen sulfide biosynthetic process	1	0.367628154870207	0.334	0.333	Biological Process	0.066668728494662	0.367628154870207	1	3
GO:0071400 cellular response to oleic acid	1	0.367628154870207	0.334	0.333	Biological Process	0.066668728494662	0.367628154870207	1	3
GO:0072719 cellular response to cisplatin	1	0.367628154870207	0.334	0.333	Biological Process	0.066668728494662	0.367628154870207	1	3
GO:0090088 regulation of oligopeptide transport	1	0.367628154870207	0.334	0.333	Biological Process	0.066668728494662	0.367628154870207	1	3
GO:0090089 regulation of dipeptide transport	1	0.367628154870207	0.334	0.333	Biological Process	0.066668728494662	0.367628154870207	1	3
GO:0097018 renal albumin absorption	1	0.367628154870207	0.334	0.333	Biological Process	0.066668728494662	0.367628154870207	1	3
GO:0097241 hematopoietic stem cell migration to bone marrow	1	0.367628154870207	0.334	0.333	Biological Process	0.066668728494662	0.367628154870207	1	3
GO:1900141 regulation of oligodendrocyte apoptotic process	1	0.367628154870207	0.334	0.333	Biological Process	0.066668728494662	0.367628154870207	1	3
GO:1900142 negative regulation of oligodendrocyte apoptotic process	1	0.367628154870207	0.334	0.333	Biological Process	0.066668728494662	0.367628154870207	1	3
GO:1900736 regulation of phospholipase C-activating G-protein coupled receptor signaling pathway	1	0.367628154870207	0.334	0.333	Biological Process	0.066668728494662	0.367628154870207	1	3
GO:1901860 positive regulation of mitochondrial DNA metabolic process	1	0.367628154870207	0.334	0.333	Biological Process	0.066668728494662	0.367628154870207	1	3
GO:1902261 positive regulation of delayed rectifier potassium channel activity	1	0.367628154870207	0.334	0.333	Biological Process	0.066668728494662	0.367628154870207	1	3
GO:1902690 positive regulation of NAD metabolic process	1	0.367628154870207	0.334	0.333	Biological Process	0.066668728494662	0.367628154870207	1	3
GO:1902903 regulation of fibril organization	1	0.367628154870207	0.334	0.333	Biological Process	0.066668728494662	0.367628154870207	1	3
GO:1903818 positive regulation of voltage-gated potassium channel activity	1	0.367628154870207	0.334	0.333	Biological Process	0.066668728494662	0.367628154870207	1	3
GO:1903984 positive regulation of TRAIL-activated apoptotic signaling pathway	1	0.367628154870207	0.334	0.333	Biological Process	0.066668728494662	0.367628154870207	1	3
GO:1903998 regulation of eating behavior	1	0.367628154870207	0.334	0.333	Biological Process	0.066668728494662	0.367628154870207	1	3
GO:1904025 positive regulation of glucose catabolic process to lactate via pyruvate	1	0.367628154870207	0.334	0.333	Biological Process	0.066668728494662	0.367628154870207	1	3
GO:1990573 potassium ion import across plasma membrane	1	0.367628154870207	0.334	0.333	Biological Process	0.066668728494662	0.367628154870207	1	3
GO:2000381 negative regulation of mesoderm development	1	0.367628154870207	0.334	0.333	Biological Process	0.066668728494662	0.367628154870207	1	3
GO:2000532 regulation of renal albumin absorption	1	0.367628154870207	0.334	0.333	Biological Process	0.066668728494662	0.367628154870207	1	3
GO:2000533 negative regulation of renal albumin absorption	1	0.367628154870207	0.334	0.333	Biological Process	0.066668728494662	0.367628154870207	1	3
GO:2000878 positive regulation of oligopeptide transport	1	0.367628154870207	0.334	0.333	Biological Process	0.066668728494662	0.367628154870207	1	3
GO:2000880 positive regulation of dipeptide transport	1	0.367628154870207	0.334	0.333	Biological Process	0.066668728494662	0.367628154870207	1	3
GO:2001148 regulation of dipeptide transmembrane transport	1	0.367628154870207	0.334	0.333	Biological Process	0.066668728494662	0.367628154870207	1	3
GO:2001150 positive regulation of dipeptide transmembrane transport	1	0.367628154870207	0.334	0.333	Biological Process	0.066668728494662	0.367628154870207	1	3
GO:0036294 cellular response to decreased oxygen levels	5	0.370226248594819	1.672	0.052	Biological Process	0.067674651000175	0.370226248594819	5	96
GO:0001916 positive regulation of T cell mediated cytotoxicity	2	0.370226248594819	0.669	0.105	Biological Process	0.068331834265127	0.370226248594819	2	19
GO:0006817 phosphate ion transport	2	0.370226248594819	0.669	0.105	Biological Process	0.068331834265127	0.370226248594819	2	19
GO:0007339 binding of sperm to zona pellucida	2	0.370226248594819	0.669	0.105	Biological Process	0.068331834265127	0.370226248594819	2	19
GO:0010669 epithelial structure maintenance	2	0.370226248594819	0.669	0.105	Biological Process	0.068331834265127	0.370226248594819	2	19
GO:0017000 antibiotic biosynthetic process	2	0.370226248594819	0.669	0.105	Biological Process	0.068331834265127	0.370226248594819	2	19
GO:0035036 sperm-egg recognition	2	0.370226248594819	0.669	0.105	Biological Process	0.068331834265127	0.370226248594819	2	19
GO:0044130 negative regulation of growth of symbiont in host	2	0.370226248594819	0.669	0.105	Biological Process	0.068331834265127	0.370226248594819	2	19
GO:0044146 negative regulation of growth of symbiont involved in interaction with host	2	0.370226248594819	0.669	0.105	Biological Process	0.068331834265127	0.370226248594819	2	19
GO:0048246 macrophage chemotaxis	2	0.370226248594819	0.669	0.105	Biological Process	0.068331834265127	0.370226248594819	2	19
GO:0048333 mesodermal cell differentiation	2	0.370226248594819	0.669	0.105	Biological Process	0.068331834265127	0.370226248594819	2	19
GO:0051187 cofactor catabolic process	2	0.370226248594819	0.669	0.105	Biological Process	0.068331834265127	0.370226248594819	2	19
GO:0071539 protein localization to centrosome	2	0.370226248594819	0.669	0.105	Biological Process	0.068331834265127	0.370226248594819	2	19
GO:1902475 L-alpha-amino acid transmembrane transport	2	0.370226248594819	0.669	0.105	Biological Process	0.068331834265127	0.370226248594819	2	19
GO:0055086 nucleobase-containing small molecule metabolic process	24	0.370226248594819	8.027	0.031	Biological Process	0.068335967057023	0.370226248594819	24	765
GO:0044248 cellular catabolic process	49	0.37069491422667	16.388	0.028	Biological Process	0.068502312385631	0.37069491422667	49	1748
GO:0002793 positive regulation of peptide secretion	4	0.370787041923349	1.338	0.059	Biological Process	0.068838774528953	0.370787041923349	4	68
GO:0016525 negative regulation of angiogenesis	4	0.370787041923349	1.338	0.059	Biological Process	0.068838774528953	0.370787041923349	4	68
GO:1901184 regulation of ERBB signaling pathway	4	0.370787041923349	1.338	0.059	Biological Process	0.068838774528953	0.370787041923349	4	68
GO:1902106 negative regulation of leukocyte differentiation	4	0.370787041923349	1.338	0.059	Biological Process	0.068838774528953	0.370787041923349	4	68
GO:0006575 cellular modified amino acid metabolic process	10	0.372303072395812	3.344	0.039	Biological Process	0.069262243373639	0.372303072395812	10	257
GO:0005886 plasma membrane	87	0.591133151305334	27.974	0.026	Cellular Component	0.069330431325934	0.591133151305334	87	3346
GO:0002704 negative regulation of leukocyte mediated immunity	3	0.372303072395812	1.003	0.071	Biological Process	0.069761513020807	0.372303072395812	3	42
GO:0008299 isoprenoid biosynthetic process	3	0.372303072395812	1.003	0.071	Biological Process	0.069761513020807	0.372303072395812	3	42
GO:0030866 cortical actin cytoskeleton organization	3	0.372303072395812	1.003	0.071	Biological Process	0.069761513020807	0.372303072395812	3	42
GO:0033273 response to vitamin	3	0.372303072395812	1.003	0.071	Biological Process	0.069761513020807	0.372303072395812	3	42
GO:1900181 negative regulation of protein localization to nucleus	3	0.372303072395812	1.003	0.071	Biological Process	0.069761513020807	0.372303072395812	3	42
GO:0048659 smooth muscle cell proliferation	6	0.372303072395812	2.007	0.047	Biological Process	0.069761721512892	0.372303072395812	6	127
GO:0098742 cell-cell adhesion via plasma-membrane adhesion molecules	6	0.372303072395812	2.007	0.047	Biological Process	0.069761721512892	0.372303072395812	6	127
GO:0046660 female sex differentiation	5	0.373647144306018	1.672	0.052	Biological Process	0.070094047531885	0.373647144306018	5	97
GO:0006470 protein dephosphorylation	11	0.374265057389602	3.679	0.038	Biological Process	0.070290572914868	0.374265057389602	11	292
GO:0009161 ribonucleoside monophosphate metabolic process	14	0.37676597391017	4.682	0.035	Biological Process	0.070882929297298	0.37676597391017	14	398
GO:0098590 plasma membrane region	23	0.594261795481036	7.395	0.031	Cellular Component	0.070920131970988	0.594261795481036	23	737
GO:0090407 organophosphate biosynthetic process	15	0.37676597391017	5.017	0.035	Biological Process	0.070980980104371	0.37676597391017	15	434
GO:1904950 negative regulation of establishment of protein localization	7	0.37676597391017	2.341	0.044	Biological Process	0.071003710353521	0.37676597391017	7	159
GO:0016831 carboxy-lyase activity	3	0.276294268986674	1.042	0.07	Molecular Function	0.071018110755449	0.276294268986674	3	43
GO:0048037 cofactor binding	12	0.276310544093953	4.167	0.036	Molecular Function	0.071360495475917	0.276310544093953	12	333
GO:0007492 endoderm development	4	0.378767684480775	1.338	0.058	Biological Process	0.071830857311901	0.378767684480775	4	69
GO:0007606 sensory perception of chemical stimulus	4	0.378767684480775	1.338	0.058	Biological Process	0.071830857311901	0.378767684480775	4	69
GO:0045621 positive regulation of lymphocyte differentiation	4	0.378767684480775	1.338	0.058	Biological Process	0.071830857311901	0.378767684480775	4	69
GO:0045638 negative regulation of myeloid cell differentiation	4	0.378767684480775	1.338	0.058	Biological Process	0.071830857311901	0.378767684480775	4	69
GO:0009064 glutamine family amino acid metabolic process	6	0.378767684480775	2.007	0.047	Biological Process	0.071870413531674	0.378767684480775	6	128
GO:0070507 regulation of microtubule cytoskeleton organization	6	0.378767684480775	2.007	0.047	Biological Process	0.071870413531674	0.378767684480775	6	128
GO:0009408 response to heat	5	0.38197190123176	1.672	0.051	Biological Process	0.072560675616285	0.38197190123176	5	98
GO:0022804 active transmembrane transporter activity	10	0.279419735246004	3.472	0.038	Molecular Function	0.073184633962861	0.279419735246004	10	264
GO:0007275 multicellular organism development	100	0.383359306283289	33.445	0.026	Biological Process	0.073681344237296	0.383359306283289	100	3877
GO:0045940 positive regulation of steroid metabolic process	3	0.383359306283289	1.003	0.07	Biological Process	0.073785416045711	0.383359306283289	3	43
GO:0046605 regulation of centrosome cycle	3	0.383359306283289	1.003	0.07	Biological Process	0.073785416045711	0.383359306283289	3	43
GO:0046635 positive regulation of alpha-beta T cell activation	3	0.383359306283289	1.003	0.07	Biological Process	0.073785416045711	0.383359306283289	3	43
GO:0051965 positive regulation of synapse assembly	3	0.383359306283289	1.003	0.07	Biological Process	0.073785416045711	0.383359306283289	3	43
GO:0042277 peptide binding	9	0.279419735246004	3.125	0.039	Molecular Function	0.073854869886252	0.279419735246004	9	230
GO:0003094 glomerular filtration	2	0.383359306283289	0.669	0.1	Biological Process	0.074818047070247	0.383359306283289	2	20
GO:0010867 positive regulation of triglyceride biosynthetic process	2	0.383359306283289	0.669	0.1	Biological Process	0.074818047070247	0.383359306283289	2	20
GO:0010893 positive regulation of steroid biosynthetic process	2	0.383359306283289	0.669	0.1	Biological Process	0.074818047070247	0.383359306283289	2	20
GO:0021801 cerebral cortex radial glia guided migration	2	0.383359306283289	0.669	0.1	Biological Process	0.074818047070247	0.383359306283289	2	20
GO:0022030 telencephalon glial cell migration	2	0.383359306283289	0.669	0.1	Biological Process	0.074818047070247	0.383359306283289	2	20
GO:0032042 mitochondrial DNA metabolic process	2	0.383359306283289	0.669	0.1	Biological Process	0.074818047070247	0.383359306283289	2	20
GO:0032148 activation of protein kinase B activity	2	0.383359306283289	0.669	0.1	Biological Process	0.074818047070247	0.383359306283289	2	20
GO:0035929 steroid hormone secretion	2	0.383359306283289	0.669	0.1	Biological Process	0.074818047070247	0.383359306283289	2	20
GO:0042787 protein ubiquitination involved in ubiquitin-dependent protein catabolic process	2	0.383359306283289	0.669	0.1	Biological Process	0.074818047070247	0.383359306283289	2	20
GO:0044126 regulation of growth of symbiont in host	2	0.383359306283289	0.669	0.1	Biological Process	0.074818047070247	0.383359306283289	2	20
GO:0044144 modulation of growth of symbiont involved in interaction with host	2	0.383359306283289	0.669	0.1	Biological Process	0.074818047070247	0.383359306283289	2	20
GO:0046688 response to copper ion	2	0.383359306283289	0.669	0.1	Biological Process	0.074818047070247	0.383359306283289	2	20
GO:0060074 synapse maturation	2	0.383359306283289	0.669	0.1	Biological Process	0.074818047070247	0.383359306283289	2	20
GO:0060192 negative regulation of lipase activity	2	0.383359306283289	0.669	0.1	Biological Process	0.074818047070247	0.383359306283289	2	20
GO:0070723 response to cholesterol	2	0.383359306283289	0.669	0.1	Biological Process	0.074818047070247	0.383359306283289	2	20
GO:1903010 regulation of bone development	2	0.383359306283289	0.669	0.1	Biological Process	0.074818047070247	0.383359306283289	2	20
GO:1903306 negative regulation of regulated secretory pathway	2	0.383359306283289	0.669	0.1	Biological Process	0.074818047070247	0.383359306283289	2	20
GO:2000058 regulation of protein ubiquitination involved in ubiquitin-dependent protein catabolic process	2	0.383359306283289	0.669	0.1	Biological Process	0.074818047070247	0.383359306283289	2	20
GO:2000810 regulation of bicellular tight junction assembly	2	0.383359306283289	0.669	0.1	Biological Process	0.074818047070247	0.383359306283289	2	20
GO:0030216 keratinocyte differentiation	4	0.383359306283289	1.338	0.057	Biological Process	0.074888410682521	0.383359306283289	4	70
GO:0043531 ADP binding	3	0.279419735246004	1.042	0.068	Molecular Function	0.075007295378221	0.279419735246004	3	44
GO:0043086 negative regulation of catalytic activity	21	0.385788062433669	7.023	0.032	Biological Process	0.075448821527522	0.385788062433669	21	660
GO:0009141 nucleoside triphosphate metabolic process	14	0.385788062433669	4.682	0.035	Biological Process	0.075529043452984	0.385788062433669	14	402
GO:0006796 phosphate-containing compound metabolic process	75	0.386740608261272	25.084	0.027	Biological Process	0.075798826947611	0.386740608261272	75	2830
GO:0030534 adult behavior	6	0.387679013872569	2.007	0.046	Biological Process	0.07619678802436	0.387679013872569	6	130
GO:0045055 regulated exocytosis	7	0.387679013872569	2.341	0.043	Biological Process	0.07674080009033	0.387679013872569	7	162
GO:0048705 skeletal system morphogenesis	7	0.387679013872569	2.341	0.043	Biological Process	0.07674080009033	0.387679013872569	7	162
GO:1900542 regulation of purine nucleotide metabolic process	5	0.387679013872569	1.672	0.05	Biological Process	0.077634861853065	0.387679013872569	5	100
GO:1901998 toxin transport	3	0.387679013872569	1.003	0.068	Biological Process	0.077910315503536	0.387679013872569	3	44
GO:0042035 regulation of cytokine biosynthetic process	4	0.387679013872569	1.338	0.056	Biological Process	0.078010834163466	0.387679013872569	4	71
GO:2000181 negative regulation of blood vessel morphogenesis	4	0.387679013872569	1.338	0.056	Biological Process	0.078010834163466	0.387679013872569	4	71
GO:0009117 nucleotide metabolic process	21	0.387679013872569	7.023	0.032	Biological Process	0.078235995363514	0.387679013872569	21	663
GO:0004857 enzyme inhibitor activity	11	0.279419735246004	3.819	0.036	Molecular Function	0.078712048359531	0.279419735246004	11	303
GO:0072521 purine-containing compound metabolic process	20	0.387679013872569	6.689	0.032	Biological Process	0.078848414454049	0.387679013872569	20	626
GO:0009894 regulation of catabolic process	21	0.387679013872569	7.023	0.032	Biological Process	0.079180303240042	0.387679013872569	21	664
GO:0005245 voltage-gated calcium channel activity	2	0.279419735246004	0.694	0.095	Molecular Function	0.079245062416292	0.279419735246004	2	21
GO:0031329 regulation of cellular catabolic process	18	0.387679013872569	6.02	0.033	Biological Process	0.079581945952087	0.387679013872569	18	552
GO:0009165 nucleotide biosynthetic process	9	0.387679013872569	3.01	0.039	Biological Process	0.079886050296274	0.387679013872569	9	230
GO:0000159 protein phosphatase type 2A complex	2	0.617713309976827	0.643	0.095	Cellular Component	0.080168816719261	0.617713309976827	2	21
GO:0043218 compact myelin	2	0.617713309976827	0.643	0.095	Cellular Component	0.080168816719261	0.617713309976827	2	21
GO:0030414 peptidase inhibitor activity	6	0.279419735246004	2.083	0.045	Molecular Function	0.080319909534275	0.279419735246004	6	134
GO:0017048 Rho GTPase binding	4	0.279419735246004	1.389	0.055	Molecular Function	0.080658350089213	0.279419735246004	4	73
GO:0030170 pyridoxal phosphate binding	4	0.279419735246004	1.389	0.055	Molecular Function	0.080658350089213	0.279419735246004	4	73
GO:0045017 glycerolipid biosynthetic process	7	0.387679013872569	2.341	0.043	Biological Process	0.080712328773349	0.387679013872569	7	164
GO:0051251 positive regulation of lymphocyte activation	8	0.387679013872569	2.676	0.041	Biological Process	0.080930771172294	0.387679013872569	8	197
GO:1901606 alpha-amino acid catabolic process	8	0.387679013872569	2.676	0.041	Biological Process	0.080930771172294	0.387679013872569	8	197
GO:1902105 regulation of leukocyte differentiation	8	0.387679013872569	2.676	0.041	Biological Process	0.080930771172294	0.387679013872569	8	197
GO:0006936 muscle contraction	10	0.387679013872569	3.344	0.038	Biological Process	0.081139369977492	0.387679013872569	10	265
GO:0048513 animal organ development	68	0.387679013872569	22.742	0.027	Biological Process	0.081195181742633	0.387679013872569	68	2550
GO:0060349 bone morphogenesis	4	0.387679013872569	1.338	0.056	Biological Process	0.08119748877539	0.387679013872569	4	72
GO:0006882 cellular zinc ion homeostasis	2	0.387679013872569	0.669	0.095	Biological Process	0.081491223189148	0.387679013872569	2	21
GO:0035774 positive regulation of insulin secretion involved in cellular response to glucose stimulus	2	0.387679013872569	0.669	0.095	Biological Process	0.081491223189148	0.387679013872569	2	21
GO:0097205 renal filtration	2	0.387679013872569	0.669	0.095	Biological Process	0.081491223189148	0.387679013872569	2	21
GO:0001706 endoderm formation	3	0.387679013872569	1.003	0.067	Biological Process	0.082134056224508	0.387679013872569	3	45
GO:0071453 cellular response to oxygen levels	5	0.387679013872569	1.672	0.049	Biological Process	0.082895460999223	0.387679013872569	5	102
GO:0051186 cofactor metabolic process	17	0.387679013872569	5.686	0.033	Biological Process	0.082929559767336	0.387679013872569	17	518
GO:0008203 cholesterol metabolic process	6	0.387679013872569	2.007	0.045	Biological Process	0.082957658433206	0.387679013872569	6	133
GO:0004364 glutathione transferase activity	3	0.279419735246004	1.042	0.065	Molecular Function	0.083275001727189	0.279419735246004	3	46
GO:0022414 reproductive process	27	0.387679013872569	9.03	0.03	Biological Process	0.083861767519423	0.387679013872569	27	899
GO:0009119 ribonucleoside metabolic process	16	0.387679013872569	5.351	0.033	Biological Process	0.083996800506933	0.387679013872569	16	482
GO:0009123 nucleoside monophosphate metabolic process	14	0.387679013872569	4.682	0.034	Biological Process	0.084129210335968	0.387679013872569	14	409
GO:0006793 phosphorus metabolic process	76	0.387679013872569	25.418	0.026	Biological Process	0.084234394594907	0.387679013872569	76	2889
GO:0034637 cellular carbohydrate biosynthetic process	4	0.387679013872569	1.338	0.055	Biological Process	0.084447698525167	0.387679013872569	4	73
GO:0060021 palate development	4	0.387679013872569	1.338	0.055	Biological Process	0.084447698525167	0.387679013872569	4	73
GO:1901343 negative regulation of vasculature development	4	0.387679013872569	1.338	0.055	Biological Process	0.084447698525167	0.387679013872569	4	73
GO:0000003 reproduction	27	0.387679013872569	9.03	0.03	Biological Process	0.085574259951089	0.387679013872569	27	901
GO:0009205 purine ribonucleoside triphosphate metabolic process	13	0.387679013872569	4.348	0.035	Biological Process	0.0856040241981	0.387679013872569	13	374
GO:0050865 regulation of cell activation	13	0.387679013872569	4.348	0.035	Biological Process	0.0856040241981	0.387679013872569	13	374
GO:0001965 G-protein alpha-subunit binding	2	0.279419735246004	0.694	0.091	Molecular Function	0.085924446226139	0.279419735246004	2	22
GO:0016878 acid-thiol ligase activity	2	0.279419735246004	0.694	0.091	Molecular Function	0.085924446226139	0.279419735246004	2	22
GO:0019200 carbohydrate kinase activity	2	0.279419735246004	0.694	0.091	Molecular Function	0.085924446226139	0.279419735246004	2	22
GO:0030104 water homeostasis	3	0.387679013872569	1.003	0.065	Biological Process	0.086454427208479	0.387679013872569	3	46
GO:0030850 prostate gland development	3	0.387679013872569	1.003	0.065	Biological Process	0.086454427208479	0.387679013872569	3	46
GO:0045682 regulation of epidermis development	3	0.387679013872569	1.003	0.065	Biological Process	0.086454427208479	0.387679013872569	3	46
GO:0016597 amino acid binding	5	0.279419735246004	1.736	0.048	Molecular Function	0.086456827240995	0.279419735246004	5	105
GO:0000064 L-ornithine transmembrane transporter activity	1	0.279419735246004	0.347	0.25	Molecular Function	0.086527776030892	0.279419735246004	1	4
GO:0001733 galactosylceramide sulfotransferase activity	1	0.279419735246004	0.347	0.25	Molecular Function	0.086527776030892	0.279419735246004	1	4
GO:0002060 purine nucleobase binding	1	0.279419735246004	0.347	0.25	Molecular Function	0.086527776030892	0.279419735246004	1	4
GO:0004024 alcohol dehydrogenase activity, zinc-dependent	1	0.279419735246004	0.347	0.25	Molecular Function	0.086527776030892	0.279419735246004	1	4
GO:0004095 carnitine O-palmitoyltransferase activity	1	0.279419735246004	0.347	0.25	Molecular Function	0.086527776030892	0.279419735246004	1	4
GO:0004366 glycerol-3-phosphate O-acyltransferase activity	1	0.279419735246004	0.347	0.25	Molecular Function	0.086527776030892	0.279419735246004	1	4
GO:0004415 hyalurononglucosaminidase activity	1	0.279419735246004	0.347	0.25	Molecular Function	0.086527776030892	0.279419735246004	1	4
GO:0004470 malic enzyme activity	1	0.279419735246004	0.347	0.25	Molecular Function	0.086527776030892	0.279419735246004	1	4
GO:0004505 phenylalanine 4-monooxygenase activity	1	0.279419735246004	0.347	0.25	Molecular Function	0.086527776030892	0.279419735246004	1	4
GO:0008426 protein kinase C inhibitor activity	1	0.279419735246004	0.347	0.25	Molecular Function	0.086527776030892	0.279419735246004	1	4
GO:0008964 phosphoenolpyruvate carboxylase activity	1	0.279419735246004	0.347	0.25	Molecular Function	0.086527776030892	0.279419735246004	1	4
GO:0015187 glycine transmembrane transporter activity	1	0.279419735246004	0.347	0.25	Molecular Function	0.086527776030892	0.279419735246004	1	4
GO:0016416 O-palmitoyltransferase activity	1	0.279419735246004	0.347	0.25	Molecular Function	0.086527776030892	0.279419735246004	1	4
GO:0030492 hemoglobin binding	1	0.279419735246004	0.347	0.25	Molecular Function	0.086527776030892	0.279419735246004	1	4
GO:0031781 type 3 melanocortin receptor binding	1	0.279419735246004	0.347	0.25	Molecular Function	0.086527776030892	0.279419735246004	1	4
GO:0031782 type 4 melanocortin receptor binding	1	0.279419735246004	0.347	0.25	Molecular Function	0.086527776030892	0.279419735246004	1	4
GO:0032554 purine deoxyribonucleotide binding	1	0.279419735246004	0.347	0.25	Molecular Function	0.086527776030892	0.279419735246004	1	4
GO:0033300 dehydroascorbic acid transporter activity	1	0.279419735246004	0.347	0.25	Molecular Function	0.086527776030892	0.279419735246004	1	4
GO:0034235 GPI anchor binding	1	0.279419735246004	0.347	0.25	Molecular Function	0.086527776030892	0.279419735246004	1	4
GO:0034594 phosphatidylinositol trisphosphate phosphatase activity	1	0.279419735246004	0.347	0.25	Molecular Function	0.086527776030892	0.279419735246004	1	4
GO:0034711 inhibin binding	1	0.279419735246004	0.347	0.25	Molecular Function	0.086527776030892	0.279419735246004	1	4
GO:0035276 ethanol binding	1	0.279419735246004	0.347	0.25	Molecular Function	0.086527776030892	0.279419735246004	1	4
GO:0035851 Krueppel-associated box domain binding	1	0.279419735246004	0.347	0.25	Molecular Function	0.086527776030892	0.279419735246004	1	4
GO:0050694 galactose 3-O-sulfotransferase activity	1	0.279419735246004	0.347	0.25	Molecular Function	0.086527776030892	0.279419735246004	1	4
GO:0051021 GDP-dissociation inhibitor binding	1	0.279419735246004	0.347	0.25	Molecular Function	0.086527776030892	0.279419735246004	1	4
GO:0090482 vitamin transmembrane transporter activity	1	0.279419735246004	0.347	0.25	Molecular Function	0.086527776030892	0.279419735246004	1	4
GO:1901338 catecholamine binding	1	0.279419735246004	0.347	0.25	Molecular Function	0.086527776030892	0.279419735246004	1	4
GO:1902118 calcidiol binding	1	0.279419735246004	0.347	0.25	Molecular Function	0.086527776030892	0.279419735246004	1	4
GO:1902271 D3 vitamins binding	1	0.279419735246004	0.347	0.25	Molecular Function	0.086527776030892	0.279419735246004	1	4
GO:0051272 positive regulation of cellular component movement	14	0.387679013872569	4.682	0.034	Biological Process	0.086696936451871	0.387679013872569	14	411
GO:1901293 nucleoside phosphate biosynthetic process	9	0.387679013872569	3.01	0.038	Biological Process	0.086707640178558	0.387679013872569	9	234
GO:0046165 alcohol biosynthetic process	7	0.387679013872569	2.341	0.042	Biological Process	0.086889104773338	0.387679013872569	7	167
GO:0043202 lysosomal lumen	2	0.617713309976827	0.643	0.091	Cellular Component	0.0869174596139	0.617713309976827	2	22
GO:0006753 nucleoside phosphate metabolic process	21	0.387679013872569	7.023	0.031	Biological Process	0.087011470001024	0.387679013872569	21	672
GO:0001674 female germ cell nucleus	1	0.617713309976827	0.322	0.25	Cellular Component	0.087085246531951	0.617713309976827	1	4
GO:0016602 CCAAT-binding factor complex	1	0.617713309976827	0.322	0.25	Cellular Component	0.087085246531951	0.617713309976827	1	4
GO:0032937 SREBP-SCAP-Insig complex	1	0.617713309976827	0.322	0.25	Cellular Component	0.087085246531951	0.617713309976827	1	4
GO:0042585 germinal vesicle	1	0.617713309976827	0.322	0.25	Cellular Component	0.087085246531951	0.617713309976827	1	4
GO:0070876 SOSS complex	1	0.617713309976827	0.322	0.25	Cellular Component	0.087085246531951	0.617713309976827	1	4
GO:0071682 endocytic vesicle lumen	1	0.617713309976827	0.322	0.25	Cellular Component	0.087085246531951	0.617713309976827	1	4
GO:0097512 cardiac myofibril	1	0.617713309976827	0.322	0.25	Cellular Component	0.087085246531951	0.617713309976827	1	4
GO:0044092 negative regulation of molecular function	27	0.387679013872569	9.03	0.03	Biological Process	0.087310301644887	0.387679013872569	27	903
GO:0071241 cellular response to inorganic substance	6	0.387679013872569	2.007	0.044	Biological Process	0.08764456424158	0.387679013872569	6	135
GO:0055082 cellular chemical homeostasis	19	0.387679013872569	6.355	0.032	Biological Process	0.087653765308395	0.387679013872569	19	597
GO:0031012 extracellular matrix	11	0.617713309976827	3.537	0.036	Cellular Component	0.087700037836216	0.617713309976827	11	307
GO:0007098 centrosome cycle	4	0.387679013872569	1.338	0.054	Biological Process	0.087760751887922	0.387679013872569	4	74
GO:0009127 purine nucleoside monophosphate biosynthetic process	4	0.387679013872569	1.338	0.054	Biological Process	0.087760751887922	0.387679013872569	4	74
GO:0009168 purine ribonucleoside monophosphate biosynthetic process	4	0.387679013872569	1.338	0.054	Biological Process	0.087760751887922	0.387679013872569	4	74
GO:0001547 antral ovarian follicle growth	1	0.387679013872569	0.334	0.25	Biological Process	0.087892095304312	0.387679013872569	1	4
GO:0003062 regulation of heart rate by chemical signal	1	0.387679013872569	0.334	0.25	Biological Process	0.087892095304312	0.387679013872569	1	4
GO:0003163 sinoatrial node development	1	0.387679013872569	0.334	0.25	Biological Process	0.087892095304312	0.387679013872569	1	4
GO:0003241 growth involved in heart morphogenesis	1	0.387679013872569	0.334	0.25	Biological Process	0.087892095304312	0.387679013872569	1	4
GO:0003307 regulation of Wnt signaling pathway involved in heart development	1	0.387679013872569	0.334	0.25	Biological Process	0.087892095304312	0.387679013872569	1	4
GO:0003402 planar cell polarity pathway involved in axis elongation	1	0.387679013872569	0.334	0.25	Biological Process	0.087892095304312	0.387679013872569	1	4
GO:0006567 threonine catabolic process	1	0.387679013872569	0.334	0.25	Biological Process	0.087892095304312	0.387679013872569	1	4
GO:0008626 granzyme-mediated apoptotic signaling pathway	1	0.387679013872569	0.334	0.25	Biological Process	0.087892095304312	0.387679013872569	1	4
GO:0009202 deoxyribonucleoside triphosphate biosynthetic process	1	0.387679013872569	0.334	0.25	Biological Process	0.087892095304312	0.387679013872569	1	4
GO:0009996 negative regulation of cell fate specification	1	0.387679013872569	0.334	0.25	Biological Process	0.087892095304312	0.387679013872569	1	4
GO:0010571 positive regulation of nuclear cell cycle DNA replication	1	0.387679013872569	0.334	0.25	Biological Process	0.087892095304312	0.387679013872569	1	4
GO:0015822 ornithine transport	1	0.387679013872569	0.334	0.25	Biological Process	0.087892095304312	0.387679013872569	1	4
GO:0019087 transformation of host cell by virus	1	0.387679013872569	0.334	0.25	Biological Process	0.087892095304312	0.387679013872569	1	4
GO:0019344 cysteine biosynthetic process	1	0.387679013872569	0.334	0.25	Biological Process	0.087892095304312	0.387679013872569	1	4
GO:0019659 glucose catabolic process to lactate	1	0.387679013872569	0.334	0.25	Biological Process	0.087892095304312	0.387679013872569	1	4
GO:0019660 glycolytic fermentation	1	0.387679013872569	0.334	0.25	Biological Process	0.087892095304312	0.387679013872569	1	4
GO:0019661 glucose catabolic process to lactate via pyruvate	1	0.387679013872569	0.334	0.25	Biological Process	0.087892095304312	0.387679013872569	1	4
GO:0021563 glossopharyngeal nerve development	1	0.387679013872569	0.334	0.25	Biological Process	0.087892095304312	0.387679013872569	1	4
GO:0021577 hindbrain structural organization	1	0.387679013872569	0.334	0.25	Biological Process	0.087892095304312	0.387679013872569	1	4
GO:0021589 cerebellum structural organization	1	0.387679013872569	0.334	0.25	Biological Process	0.087892095304312	0.387679013872569	1	4
GO:0021773 striatal medium spiny neuron differentiation	1	0.387679013872569	0.334	0.25	Biological Process	0.087892095304312	0.387679013872569	1	4
GO:0021784 postganglionic parasympathetic fiber development	1	0.387679013872569	0.334	0.25	Biological Process	0.087892095304312	0.387679013872569	1	4
GO:0021812 neuronal-glial interaction involved in cerebral cortex radial glia guided migration	1	0.387679013872569	0.334	0.25	Biological Process	0.087892095304312	0.387679013872569	1	4
GO:0030210 heparin biosynthetic process	1	0.387679013872569	0.334	0.25	Biological Process	0.087892095304312	0.387679013872569	1	4
GO:0031443 fast-twitch skeletal muscle fiber contraction	1	0.387679013872569	0.334	0.25	Biological Process	0.087892095304312	0.387679013872569	1	4
GO:0032025 response to cobalt ion	1	0.387679013872569	0.334	0.25	Biological Process	0.087892095304312	0.387679013872569	1	4
GO:0032277 negative regulation of gonadotropin secretion	1	0.387679013872569	0.334	0.25	Biological Process	0.087892095304312	0.387679013872569	1	4
GO:0032571 response to vitamin K	1	0.387679013872569	0.334	0.25	Biological Process	0.087892095304312	0.387679013872569	1	4
GO:0033121 regulation of purine nucleotide catabolic process	1	0.387679013872569	0.334	0.25	Biological Process	0.087892095304312	0.387679013872569	1	4
GO:0034201 response to oleic acid	1	0.387679013872569	0.334	0.25	Biological Process	0.087892095304312	0.387679013872569	1	4
GO:0034395 regulation of transcription from RNA polymerase II promoter in response to iron	1	0.387679013872569	0.334	0.25	Biological Process	0.087892095304312	0.387679013872569	1	4
GO:0035624 receptor transactivation	1	0.387679013872569	0.334	0.25	Biological Process	0.087892095304312	0.387679013872569	1	4
GO:0035625 epidermal growth factor-activated receptor transactivation by G-protein coupled receptor signaling pathway	1	0.387679013872569	0.334	0.25	Biological Process	0.087892095304312	0.387679013872569	1	4
GO:0040030 regulation of molecular function, epigenetic	1	0.387679013872569	0.334	0.25	Biological Process	0.087892095304312	0.387679013872569	1	4
GO:0042117 monocyte activation	1	0.387679013872569	0.334	0.25	Biological Process	0.087892095304312	0.387679013872569	1	4
GO:0042663 regulation of endodermal cell fate specification	1	0.387679013872569	0.334	0.25	Biological Process	0.087892095304312	0.387679013872569	1	4
GO:0042938 dipeptide transport	1	0.387679013872569	0.334	0.25	Biological Process	0.087892095304312	0.387679013872569	1	4
GO:0044333 Wnt signaling pathway involved in digestive tract morphogenesis	1	0.387679013872569	0.334	0.25	Biological Process	0.087892095304312	0.387679013872569	1	4
GO:0045065 cytotoxic T cell differentiation	1	0.387679013872569	0.334	0.25	Biological Process	0.087892095304312	0.387679013872569	1	4
GO:0045852 pH elevation	1	0.387679013872569	0.334	0.25	Biological Process	0.087892095304312	0.387679013872569	1	4
GO:0046882 negative regulation of follicle-stimulating hormone secretion	1	0.387679013872569	0.334	0.25	Biological Process	0.087892095304312	0.387679013872569	1	4
GO:0048023 positive regulation of melanin biosynthetic process	1	0.387679013872569	0.334	0.25	Biological Process	0.087892095304312	0.387679013872569	1	4
GO:0048242 epinephrine secretion	1	0.387679013872569	0.334	0.25	Biological Process	0.087892095304312	0.387679013872569	1	4
GO:0048496 maintenance of organ identity	1	0.387679013872569	0.334	0.25	Biological Process	0.087892095304312	0.387679013872569	1	4
GO:0050923 regulation of negative chemotaxis	1	0.387679013872569	0.334	0.25	Biological Process	0.087892095304312	0.387679013872569	1	4
GO:0051365 cellular response to potassium ion starvation	1	0.387679013872569	0.334	0.25	Biological Process	0.087892095304312	0.387679013872569	1	4
GO:0051454 intracellular pH elevation	1	0.387679013872569	0.334	0.25	Biological Process	0.087892095304312	0.387679013872569	1	4
GO:0060029 convergent extension involved in organogenesis	1	0.387679013872569	0.334	0.25	Biological Process	0.087892095304312	0.387679013872569	1	4
GO:0060686 negative regulation of prostatic bud formation	1	0.387679013872569	0.334	0.25	Biological Process	0.087892095304312	0.387679013872569	1	4
GO:0060921 sinoatrial node cell differentiation	1	0.387679013872569	0.334	0.25	Biological Process	0.087892095304312	0.387679013872569	1	4
GO:0061073 ciliary body morphogenesis	1	0.387679013872569	0.334	0.25	Biological Process	0.087892095304312	0.387679013872569	1	4
GO:0061402 positive regulation of transcription from RNA polymerase II promoter in response to acidic pH	1	0.387679013872569	0.334	0.25	Biological Process	0.087892095304312	0.387679013872569	1	4
GO:0061643 chemorepulsion of axon	1	0.387679013872569	0.334	0.25	Biological Process	0.087892095304312	0.387679013872569	1	4
GO:0061738 late endosomal microautophagy	1	0.387679013872569	0.334	0.25	Biological Process	0.087892095304312	0.387679013872569	1	4
GO:0070236 negative regulation of activation-induced cell death of T cells	1	0.387679013872569	0.334	0.25	Biological Process	0.087892095304312	0.387679013872569	1	4
GO:0070813 hydrogen sulfide metabolic process	1	0.387679013872569	0.334	0.25	Biological Process	0.087892095304312	0.387679013872569	1	4
GO:0070837 dehydroascorbic acid transport	1	0.387679013872569	0.334	0.25	Biological Process	0.087892095304312	0.387679013872569	1	4
GO:0071307 cellular response to vitamin K	1	0.387679013872569	0.334	0.25	Biological Process	0.087892095304312	0.387679013872569	1	4
GO:0071332 cellular response to fructose stimulus	1	0.387679013872569	0.334	0.25	Biological Process	0.087892095304312	0.387679013872569	1	4
GO:0071847 TNFSF11-mediated signaling pathway	1	0.387679013872569	0.334	0.25	Biological Process	0.087892095304312	0.387679013872569	1	4
GO:0072710 response to hydroxyurea	1	0.387679013872569	0.334	0.25	Biological Process	0.087892095304312	0.387679013872569	1	4
GO:0072711 cellular response to hydroxyurea	1	0.387679013872569	0.334	0.25	Biological Process	0.087892095304312	0.387679013872569	1	4
GO:0072718 response to cisplatin	1	0.387679013872569	0.334	0.25	Biological Process	0.087892095304312	0.387679013872569	1	4
GO:0090071 negative regulation of ribosome biogenesis	1	0.387679013872569	0.334	0.25	Biological Process	0.087892095304312	0.387679013872569	1	4
GO:0097017 renal protein absorption	1	0.387679013872569	0.334	0.25	Biological Process	0.087892095304312	0.387679013872569	1	4
GO:0097475 motor neuron migration	1	0.387679013872569	0.334	0.25	Biological Process	0.087892095304312	0.387679013872569	1	4
GO:0097476 spinal cord motor neuron migration	1	0.387679013872569	0.334	0.25	Biological Process	0.087892095304312	0.387679013872569	1	4
GO:0097477 lateral motor column neuron migration	1	0.387679013872569	0.334	0.25	Biological Process	0.087892095304312	0.387679013872569	1	4
GO:1900159 positive regulation of bone mineralization involved in bone maturation	1	0.387679013872569	0.334	0.25	Biological Process	0.087892095304312	0.387679013872569	1	4
GO:1900378 positive regulation of secondary metabolite biosynthetic process	1	0.387679013872569	0.334	0.25	Biological Process	0.087892095304312	0.387679013872569	1	4
GO:1902688 regulation of NAD metabolic process	1	0.387679013872569	0.334	0.25	Biological Process	0.087892095304312	0.387679013872569	1	4
GO:1903121 regulation of TRAIL-activated apoptotic signaling pathway	1	0.387679013872569	0.334	0.25	Biological Process	0.087892095304312	0.387679013872569	1	4
GO:1903225 negative regulation of endodermal cell differentiation	1	0.387679013872569	0.334	0.25	Biological Process	0.087892095304312	0.387679013872569	1	4
GO:1903352 L-ornithine transmembrane transport	1	0.387679013872569	0.334	0.25	Biological Process	0.087892095304312	0.387679013872569	1	4
GO:1903750 regulation of intrinsic apoptotic signaling pathway in response to hydrogen peroxide	1	0.387679013872569	0.334	0.25	Biological Process	0.087892095304312	0.387679013872569	1	4
GO:1903751 negative regulation of intrinsic apoptotic signaling pathway in response to hydrogen peroxide	1	0.387679013872569	0.334	0.25	Biological Process	0.087892095304312	0.387679013872569	1	4
GO:1903753 negative regulation of p38MAPK cascade	1	0.387679013872569	0.334	0.25	Biological Process	0.087892095304312	0.387679013872569	1	4
GO:1904023 regulation of glucose catabolic process to lactate via pyruvate	1	0.387679013872569	0.334	0.25	Biological Process	0.087892095304312	0.387679013872569	1	4
GO:1904211 membrane protein proteolysis involved in retrograde protein transport, ER to cytosol	1	0.387679013872569	0.334	0.25	Biological Process	0.087892095304312	0.387679013872569	1	4
GO:1904706 negative regulation of vascular smooth muscle cell proliferation	1	0.387679013872569	0.334	0.25	Biological Process	0.087892095304312	0.387679013872569	1	4
GO:1990144 intrinsic apoptotic signaling pathway in response to hypoxia	1	0.387679013872569	0.334	0.25	Biological Process	0.087892095304312	0.387679013872569	1	4
GO:2000566 positive regulation of CD8-positive, alpha-beta T cell proliferation	1	0.387679013872569	0.334	0.25	Biological Process	0.087892095304312	0.387679013872569	1	4
GO:2000653 regulation of genetic imprinting	1	0.387679013872569	0.334	0.25	Biological Process	0.087892095304312	0.387679013872569	1	4
GO:2000669 negative regulation of dendritic cell apoptotic process	1	0.387679013872569	0.334	0.25	Biological Process	0.087892095304312	0.387679013872569	1	4
GO:2001205 negative regulation of osteoclast development	1	0.387679013872569	0.334	0.25	Biological Process	0.087892095304312	0.387679013872569	1	4
GO:0002694 regulation of leukocyte activation	12	0.387679013872569	4.013	0.035	Biological Process	0.088195578805977	0.387679013872569	12	340
GO:0009896 positive regulation of catabolic process	12	0.387679013872569	4.013	0.035	Biological Process	0.088195578805977	0.387679013872569	12	340
GO:0019359 nicotinamide nucleotide biosynthetic process	2	0.387679013872569	0.669	0.091	Biological Process	0.08833957589842	0.387679013872569	2	22
GO:0030728 ovulation	2	0.387679013872569	0.669	0.091	Biological Process	0.08833957589842	0.387679013872569	2	22
GO:0042026 protein refolding	2	0.387679013872569	0.669	0.091	Biological Process	0.08833957589842	0.387679013872569	2	22
GO:0044110 growth involved in symbiotic interaction	2	0.387679013872569	0.669	0.091	Biological Process	0.08833957589842	0.387679013872569	2	22
GO:0044116 growth of symbiont involved in interaction with host	2	0.387679013872569	0.669	0.091	Biological Process	0.08833957589842	0.387679013872569	2	22
GO:0044117 growth of symbiont in host	2	0.387679013872569	0.669	0.091	Biological Process	0.08833957589842	0.387679013872569	2	22
GO:0045494 photoreceptor cell maintenance	2	0.387679013872569	0.669	0.091	Biological Process	0.08833957589842	0.387679013872569	2	22
GO:0048679 regulation of axon regeneration	2	0.387679013872569	0.669	0.091	Biological Process	0.08833957589842	0.387679013872569	2	22
GO:0051004 regulation of lipoprotein lipase activity	2	0.387679013872569	0.669	0.091	Biological Process	0.08833957589842	0.387679013872569	2	22
GO:0051602 response to electrical stimulus	2	0.387679013872569	0.669	0.091	Biological Process	0.08833957589842	0.387679013872569	2	22
GO:0098901 regulation of cardiac muscle cell action potential	2	0.387679013872569	0.669	0.091	Biological Process	0.08833957589842	0.387679013872569	2	22
GO:0050807 regulation of synapse organization	5	0.387679013872569	1.672	0.048	Biological Process	0.088340382657157	0.387679013872569	5	104
GO:0001933 negative regulation of protein phosphorylation	13	0.392958766456097	4.348	0.034	Biological Process	0.0897127487494	0.392958766456097	13	377
GO:0006979 response to oxidative stress	13	0.392958766456097	4.348	0.034	Biological Process	0.0897127487494	0.392958766456097	13	377
GO:0048565 digestive tract development	5	0.398795721117444	1.672	0.048	Biological Process	0.09113122121594	0.398795721117444	5	105
GO:0071944 cell periphery	89	0.630633606056406	28.617	0.026	Cellular Component	0.091500723329081	0.630633606056406	89	3480
GO:0008509 anion transmembrane transporter activity	8	0.294941693897414	2.778	0.039	Molecular Function	0.091695459302256	0.294941693897414	8	206
GO:0030258 lipid modification	9	0.402417455474422	3.01	0.038	Biological Process	0.092045517491673	0.402417455474422	9	237
GO:0009507 chloroplast	4	0.630633606056406	1.286	0.053	Cellular Component	0.092129600884784	0.630633606056406	4	76
GO:0009063 cellular amino acid catabolic process	8	0.40327565905827	2.676	0.039	Biological Process	0.092328672319393	0.40327565905827	8	203
GO:0090484 drug transporter activity	2	0.297215601398591	0.694	0.087	Molecular Function	0.092766191378997	0.297215601398591	2	23
GO:0006163 purine nucleotide metabolic process	17	0.407343526155098	5.686	0.032	Biological Process	0.093347730309934	0.407343526155098	17	527
GO:0005215 transporter activity	28	0.298950052878456	9.722	0.029	Molecular Function	0.093673455981499	0.298950052878456	28	965
GO:0005775 vacuolar lumen	2	0.633345976083271	0.643	0.087	Cellular Component	0.093829033493818	0.633345976083271	2	23
GO:0042802 identical protein binding	35	0.300064985787142	12.153	0.028	Molecular Function	0.094390087328391	0.300064985787142	35	1247
GO:0043648 dicarboxylic acid metabolic process	6	0.408532204275894	2.007	0.043	Biological Process	0.094941692468489	0.408532204275894	6	138
GO:1902652 secondary alcohol metabolic process	6	0.408532204275894	2.007	0.043	Biological Process	0.094941692468489	0.408532204275894	6	138
GO:0022890 inorganic cation transmembrane transporter activity	13	0.300781789597017	4.514	0.034	Molecular Function	0.094983723030637	0.300781789597017	13	387
GO:0016477 cell migration	31	0.408532204275894	10.368	0.029	Biological Process	0.09533819893747	0.408532204275894	31	1069
GO:0015994 chlorophyll metabolic process	2	0.408532204275894	0.669	0.087	Biological Process	0.095351754576831	0.408532204275894	2	23
GO:0019363 pyridine nucleotide biosynthetic process	2	0.408532204275894	0.669	0.087	Biological Process	0.095351754576831	0.408532204275894	2	23
GO:0021952 central nervous system projection neuron axonogenesis	2	0.408532204275894	0.669	0.087	Biological Process	0.095351754576831	0.408532204275894	2	23
GO:0033762 response to glucagon	2	0.408532204275894	0.669	0.087	Biological Process	0.095351754576831	0.408532204275894	2	23
GO:0035909 aorta morphogenesis	2	0.408532204275894	0.669	0.087	Biological Process	0.095351754576831	0.408532204275894	2	23
GO:0036314 response to sterol	2	0.408532204275894	0.669	0.087	Biological Process	0.095351754576831	0.408532204275894	2	23
GO:0044273 sulfur compound catabolic process	2	0.408532204275894	0.669	0.087	Biological Process	0.095351754576831	0.408532204275894	2	23
GO:0044705 multi-organism reproductive behavior	2	0.408532204275894	0.669	0.087	Biological Process	0.095351754576831	0.408532204275894	2	23
GO:0055069 zinc ion homeostasis	2	0.408532204275894	0.669	0.087	Biological Process	0.095351754576831	0.408532204275894	2	23
GO:0060292 long term synaptic depression	2	0.408532204275894	0.669	0.087	Biological Process	0.095351754576831	0.408532204275894	2	23
GO:0070570 regulation of neuron projection regeneration	2	0.408532204275894	0.669	0.087	Biological Process	0.095351754576831	0.408532204275894	2	23
GO:2000352 negative regulation of endothelial cell apoptotic process	2	0.408532204275894	0.669	0.087	Biological Process	0.095351754576831	0.408532204275894	2	23
GO:0005978 glycogen biosynthetic process	3	0.408532204275894	1.003	0.062	Biological Process	0.095375971885628	0.408532204275894	3	48
GO:0006012 galactose metabolic process	3	0.408532204275894	1.003	0.062	Biological Process	0.095375971885628	0.408532204275894	3	48
GO:0009250 glucan biosynthetic process	3	0.408532204275894	1.003	0.062	Biological Process	0.095375971885628	0.408532204275894	3	48
GO:0009144 purine nucleoside triphosphate metabolic process	13	0.408532204275894	4.348	0.034	Biological Process	0.095379907265791	0.408532204275894	13	381
GO:0009199 ribonucleoside triphosphate metabolic process	13	0.408532204275894	4.348	0.034	Biological Process	0.095379907265791	0.408532204275894	13	381
GO:0008324 cation transmembrane transporter activity	15	0.301706500278779	5.208	0.032	Molecular Function	0.095645022732196	0.301706500278779	15	462
GO:0031331 positive regulation of cellular catabolic process	10	0.4104464339259	3.344	0.036	Biological Process	0.095915223090588	0.4104464339259	10	274
GO:0005080 protein kinase C binding	3	0.302818442332888	1.042	0.061	Molecular Function	0.096368170142657	0.302818442332888	3	49
GO:1901657 glycosyl compound metabolic process	17	0.414699376056648	5.686	0.032	Biological Process	0.09699838948902	0.414699376056648	17	530
GO:0008144 drug binding	4	0.304240697744718	1.389	0.051	Molecular Function	0.097193172718937	0.304240697744718	4	78
GO:0071495 cellular response to endogenous stimulus	29	0.417739469109982	9.699	0.029	Biological Process	0.097814005938246	0.417739469109982	29	993
GO:0043407 negative regulation of MAP kinase activity	4	0.417739469109982	1.338	0.052	Biological Process	0.098069356306242	0.417739469109982	4	77
GO:0046849 bone remodeling	4	0.417739469109982	1.338	0.052	Biological Process	0.098069356306242	0.417739469109982	4	77
GO:0051289 protein homotetramerization	4	0.417739469109982	1.338	0.052	Biological Process	0.098069356306242	0.417739469109982	4	77
GO:1901135 carbohydrate derivative metabolic process	33	0.418305301222641	11.037	0.029	Biological Process	0.099418181991142	0.418305301222641	33	1153
GO:0004190 aspartic-type endopeptidase activity	2	0.308726204361371	0.694	0.083	Molecular Function	0.099759752694494	0.308726204361371	2	24
GO:0015645 fatty acid ligase activity	2	0.308726204361371	0.694	0.083	Molecular Function	0.099759752694494	0.308726204361371	2	24
GO:0070001 aspartic-type peptidase activity	2	0.308726204361371	0.694	0.083	Molecular Function	0.099759752694494	0.308726204361371	2	24
GO:0032370 positive regulation of lipid transport	3	0.418305301222641	1.003	0.061	Biological Process	0.099972496040502	0.418305301222641	3	49
GO:0046461 neutral lipid catabolic process	3	0.418305301222641	1.003	0.061	Biological Process	0.099972496040502	0.418305301222641	3	49
GO:0046464 acylglycerol catabolic process	3	0.418305301222641	1.003	0.061	Biological Process	0.099972496040502	0.418305301222641	3	49
GO:1901659 glycosyl compound biosynthetic process	6	0.418305301222641	2.007	0.043	Biological Process	0.099982344043434	0.418305301222641	6	140
GO:0005743 mitochondrial inner membrane	14	0.653964482487932	4.502	0.033	Cellular Component	0.100388338955978	0.653964482487932	14	425
GO:0030165 PDZ domain binding	4	0.308807305253824	1.389	0.051	Molecular Function	0.10067711617734	0.308807305253824	4	79
GO:0032869 cellular response to insulin stimulus	7	0.418305301222641	2.341	0.04	Biological Process	0.102316362263223	0.418305301222641	7	174
GO:0046434 organophosphate catabolic process	8	0.418305301222641	2.676	0.038	Biological Process	0.102497726646321	0.418305301222641	8	208
GO:0007263 nitric oxide mediated signal transduction	2	0.418305301222641	0.669	0.083	Biological Process	0.102516831077954	0.418305301222641	2	24
GO:0019098 reproductive behavior	2	0.418305301222641	0.669	0.083	Biological Process	0.102516831077954	0.418305301222641	2	24
GO:0033158 regulation of protein import into nucleus, translocation	2	0.418305301222641	0.669	0.083	Biological Process	0.102516831077954	0.418305301222641	2	24
GO:0045577 regulation of B cell differentiation	2	0.418305301222641	0.669	0.083	Biological Process	0.102516831077954	0.418305301222641	2	24
GO:0046835 carbohydrate phosphorylation	2	0.418305301222641	0.669	0.083	Biological Process	0.102516831077954	0.418305301222641	2	24
GO:0051180 vitamin transport	2	0.418305301222641	0.669	0.083	Biological Process	0.102516831077954	0.418305301222641	2	24
GO:0070168 negative regulation of biomineral tissue development	2	0.418305301222641	0.669	0.083	Biological Process	0.102516831077954	0.418305301222641	2	24
GO:0086005 ventricular cardiac muscle cell action potential	2	0.418305301222641	0.669	0.083	Biological Process	0.102516831077954	0.418305301222641	2	24
GO:0043491 protein kinase B signaling	6	0.418305301222641	2.007	0.043	Biological Process	0.102554867094981	0.418305301222641	6	141
GO:0034703 cation channel complex	5	0.653964482487932	1.608	0.045	Cellular Component	0.1026641274999	0.653964482487932	5	110
GO:0009116 nucleoside metabolic process	16	0.418305301222641	5.351	0.032	Biological Process	0.102680783670742	0.418305301222641	16	497
GO:0042129 regulation of T cell proliferation	5	0.418305301222641	1.672	0.046	Biological Process	0.102742463785172	0.418305301222641	5	109
GO:0045619 regulation of lymphocyte differentiation	5	0.418305301222641	1.672	0.046	Biological Process	0.102742463785172	0.418305301222641	5	109
GO:0051348 negative regulation of transferase activity	10	0.418305301222641	3.344	0.036	Biological Process	0.102962626501324	0.418305301222641	10	278
GO:0006099 tricarboxylic acid cycle	3	0.418305301222641	1.003	0.06	Biological Process	0.104656361774876	0.418305301222641	3	50
GO:0046850 regulation of bone remodeling	3	0.418305301222641	1.003	0.06	Biological Process	0.104656361774876	0.418305301222641	3	50
GO:1990542 mitochondrial transmembrane transport	3	0.418305301222641	1.003	0.06	Biological Process	0.104656361774876	0.418305301222641	3	50
GO:0042306 regulation of protein import into nucleus	4	0.418305301222641	1.338	0.051	Biological Process	0.105241467089362	0.418305301222641	4	79
GO:0044344 cellular response to fibroblast growth factor stimulus	4	0.418305301222641	1.338	0.051	Biological Process	0.105241467089362	0.418305301222641	4	79
GO:1901655 cellular response to ketone	4	0.418305301222641	1.338	0.051	Biological Process	0.105241467089362	0.418305301222641	4	79
GO:1903510 mucopolysaccharide metabolic process	4	0.418305301222641	1.338	0.051	Biological Process	0.105241467089362	0.418305301222641	4	79
GO:2000106 regulation of leukocyte apoptotic process	4	0.418305301222641	1.338	0.051	Biological Process	0.105241467089362	0.418305301222641	4	79
GO:0016709 oxidoreductase activity, acting on paired donors, with incorporation or reduction of molecular oxygen, NAD(P)H as one donor, and incorporation of one atom of oxygen	3	0.308807305253824	1.042	0.059	Molecular Function	0.105532349459718	0.308807305253824	3	51
GO:0016782 transferase activity, transferring sulfur-containing groups	3	0.308807305253824	1.042	0.059	Molecular Function	0.105532349459718	0.308807305253824	3	51
GO:0009536 plastid	4	0.653964482487932	1.286	0.05	Cellular Component	0.106163362830785	0.653964482487932	4	80
GO:0002134 UTP binding	1	0.308807305253824	0.347	0.2	Molecular Function	0.106967524341288	0.308807305253824	1	5
GO:0004027 alcohol sulfotransferase activity	1	0.308807305253824	0.347	0.2	Molecular Function	0.106967524341288	0.308807305253824	1	5
GO:0004065 arylsulfatase activity	1	0.308807305253824	0.347	0.2	Molecular Function	0.106967524341288	0.308807305253824	1	5
GO:0004613 phosphoenolpyruvate carboxykinase (GTP) activity	1	0.308807305253824	0.347	0.2	Molecular Function	0.106967524341288	0.308807305253824	1	5
GO:0004630 phospholipase D activity	1	0.308807305253824	0.347	0.2	Molecular Function	0.106967524341288	0.308807305253824	1	5
GO:0004771 sterol esterase activity	1	0.308807305253824	0.347	0.2	Molecular Function	0.106967524341288	0.308807305253824	1	5
GO:0008898 S-adenosylmethionine-homocysteine S-methyltransferase activity	1	0.308807305253824	0.347	0.2	Molecular Function	0.106967524341288	0.308807305253824	1	5
GO:0015562 efflux transmembrane transporter activity	1	0.308807305253824	0.347	0.2	Molecular Function	0.106967524341288	0.308807305253824	1	5
GO:0016615 malate dehydrogenase activity	1	0.308807305253824	0.347	0.2	Molecular Function	0.106967524341288	0.308807305253824	1	5
GO:0016838 carbon-oxygen lyase activity, acting on phosphates	1	0.308807305253824	0.347	0.2	Molecular Function	0.106967524341288	0.308807305253824	1	5
GO:0031779 melanocortin receptor binding	1	0.308807305253824	0.347	0.2	Molecular Function	0.106967524341288	0.308807305253824	1	5
GO:0032551 pyrimidine ribonucleoside binding	1	0.308807305253824	0.347	0.2	Molecular Function	0.106967524341288	0.308807305253824	1	5
GO:0032552 deoxyribonucleotide binding	1	0.308807305253824	0.347	0.2	Molecular Function	0.106967524341288	0.308807305253824	1	5
GO:0032795 heterotrimeric G-protein binding	1	0.308807305253824	0.347	0.2	Molecular Function	0.106967524341288	0.308807305253824	1	5
GO:0045134 uridine-diphosphatase activity	1	0.308807305253824	0.347	0.2	Molecular Function	0.106967524341288	0.308807305253824	1	5
GO:0047150 betaine-homocysteine S-methyltransferase activity	1	0.308807305253824	0.347	0.2	Molecular Function	0.106967524341288	0.308807305253824	1	5
GO:0008076 voltage-gated potassium channel complex	3	0.653964482487932	0.965	0.059	Cellular Component	0.107138764730954	0.653964482487932	3	51
GO:0001101 response to acid chemical	9	0.418305301222641	3.01	0.037	Biological Process	0.107203732366662	0.418305301222641	9	245
GO:0031088 platelet dense granule membrane	1	0.653964482487932	0.322	0.2	Cellular Component	0.10764847448361	0.653964482487932	1	5
GO:0036396 MIS complex	1	0.653964482487932	0.322	0.2	Cellular Component	0.10764847448361	0.653964482487932	1	5
GO:0045098 type III intermediate filament	1	0.653964482487932	0.322	0.2	Cellular Component	0.10764847448361	0.653964482487932	1	5
GO:0045293 mRNA editing complex	1	0.653964482487932	0.322	0.2	Cellular Component	0.10764847448361	0.653964482487932	1	5
GO:1903532 positive regulation of secretion by cell	10	0.418305301222641	3.344	0.036	Biological Process	0.108440996032732	0.418305301222641	10	281
GO:0000395 mRNA 5'-splice site recognition	1	0.418305301222641	0.334	0.2	Biological Process	0.108634433568992	0.418305301222641	1	5
GO:0001714 endodermal cell fate specification	1	0.418305301222641	0.334	0.2	Biological Process	0.108634433568992	0.418305301222641	1	5
GO:0003104 positive regulation of glomerular filtration	1	0.418305301222641	0.334	0.2	Biological Process	0.108634433568992	0.418305301222641	1	5
GO:0006069 ethanol oxidation	1	0.418305301222641	0.334	0.2	Biological Process	0.108634433568992	0.418305301222641	1	5
GO:0006113 fermentation	1	0.418305301222641	0.334	0.2	Biological Process	0.108634433568992	0.418305301222641	1	5
GO:0006114 glycerol biosynthetic process	1	0.418305301222641	0.334	0.2	Biological Process	0.108634433568992	0.418305301222641	1	5
GO:0006565 L-serine catabolic process	1	0.418305301222641	0.334	0.2	Biological Process	0.108634433568992	0.418305301222641	1	5
GO:0006681 galactosylceramide metabolic process	1	0.418305301222641	0.334	0.2	Biological Process	0.108634433568992	0.418305301222641	1	5
GO:0006741 NADP biosynthetic process	1	0.418305301222641	0.334	0.2	Biological Process	0.108634433568992	0.418305301222641	1	5
GO:0006776 vitamin A metabolic process	1	0.418305301222641	0.334	0.2	Biological Process	0.108634433568992	0.418305301222641	1	5
GO:0007501 mesodermal cell fate specification	1	0.418305301222641	0.334	0.2	Biological Process	0.108634433568992	0.418305301222641	1	5
GO:0008216 spermidine metabolic process	1	0.418305301222641	0.334	0.2	Biological Process	0.108634433568992	0.418305301222641	1	5
GO:0008343 adult feeding behavior	1	0.418305301222641	0.334	0.2	Biological Process	0.108634433568992	0.418305301222641	1	5
GO:0009211 pyrimidine deoxyribonucleoside triphosphate metabolic process	1	0.418305301222641	0.334	0.2	Biological Process	0.108634433568992	0.418305301222641	1	5
GO:0010454 negative regulation of cell fate commitment	1	0.418305301222641	0.334	0.2	Biological Process	0.108634433568992	0.418305301222641	1	5
GO:0010572 positive regulation of platelet activation	1	0.418305301222641	0.334	0.2	Biological Process	0.108634433568992	0.418305301222641	1	5
GO:0010637 negative regulation of mitochondrial fusion	1	0.418305301222641	0.334	0.2	Biological Process	0.108634433568992	0.418305301222641	1	5
GO:0010764 negative regulation of fibroblast migration	1	0.418305301222641	0.334	0.2	Biological Process	0.108634433568992	0.418305301222641	1	5
GO:0015816 glycine transport	1	0.418305301222641	0.334	0.2	Biological Process	0.108634433568992	0.418305301222641	1	5
GO:0019243 methylglyoxal catabolic process to D-lactate via S-lactoyl-glutathione	1	0.418305301222641	0.334	0.2	Biological Process	0.108634433568992	0.418305301222641	1	5
GO:0019374 galactolipid metabolic process	1	0.418305301222641	0.334	0.2	Biological Process	0.108634433568992	0.418305301222641	1	5
GO:0030202 heparin metabolic process	1	0.418305301222641	0.334	0.2	Biological Process	0.108634433568992	0.418305301222641	1	5
GO:0030214 hyaluronan catabolic process	1	0.418305301222641	0.334	0.2	Biological Process	0.108634433568992	0.418305301222641	1	5
GO:0030321 transepithelial chloride transport	1	0.418305301222641	0.334	0.2	Biological Process	0.108634433568992	0.418305301222641	1	5
GO:0032278 positive regulation of gonadotropin secretion	1	0.418305301222641	0.334	0.2	Biological Process	0.108634433568992	0.418305301222641	1	5
GO:0032763 regulation of mast cell cytokine production	1	0.418305301222641	0.334	0.2	Biological Process	0.108634433568992	0.418305301222641	1	5
GO:0035672 oligopeptide transmembrane transport	1	0.418305301222641	0.334	0.2	Biological Process	0.108634433568992	0.418305301222641	1	5
GO:0035701 hematopoietic stem cell migration	1	0.418305301222641	0.334	0.2	Biological Process	0.108634433568992	0.418305301222641	1	5
GO:0035814 negative regulation of renal sodium excretion	1	0.418305301222641	0.334	0.2	Biological Process	0.108634433568992	0.418305301222641	1	5
GO:0036481 intrinsic apoptotic signaling pathway in response to hydrogen peroxide	1	0.418305301222641	0.334	0.2	Biological Process	0.108634433568992	0.418305301222641	1	5
GO:0042313 protein kinase C deactivation	1	0.418305301222641	0.334	0.2	Biological Process	0.108634433568992	0.418305301222641	1	5
GO:0042661 regulation of mesodermal cell fate specification	1	0.418305301222641	0.334	0.2	Biological Process	0.108634433568992	0.418305301222641	1	5
GO:0042701 progesterone secretion	1	0.418305301222641	0.334	0.2	Biological Process	0.108634433568992	0.418305301222641	1	5
GO:0043045 DNA methylation involved in embryo development	1	0.418305301222641	0.334	0.2	Biological Process	0.108634433568992	0.418305301222641	1	5
GO:0043456 regulation of pentose-phosphate shunt	1	0.418305301222641	0.334	0.2	Biological Process	0.108634433568992	0.418305301222641	1	5
GO:0043465 regulation of fermentation	1	0.418305301222641	0.334	0.2	Biological Process	0.108634433568992	0.418305301222641	1	5
GO:0046881 positive regulation of follicle-stimulating hormone secretion	1	0.418305301222641	0.334	0.2	Biological Process	0.108634433568992	0.418305301222641	1	5
GO:0048241 epinephrine transport	1	0.418305301222641	0.334	0.2	Biological Process	0.108634433568992	0.418305301222641	1	5
GO:0048743 positive regulation of skeletal muscle fiber development	1	0.418305301222641	0.334	0.2	Biological Process	0.108634433568992	0.418305301222641	1	5
GO:0051458 corticotropin secretion	1	0.418305301222641	0.334	0.2	Biological Process	0.108634433568992	0.418305301222641	1	5
GO:0051596 methylglyoxal catabolic process	1	0.418305301222641	0.334	0.2	Biological Process	0.108634433568992	0.418305301222641	1	5
GO:0060363 cranial suture morphogenesis	1	0.418305301222641	0.334	0.2	Biological Process	0.108634433568992	0.418305301222641	1	5
GO:0060392 negative regulation of SMAD protein import into nucleus	1	0.418305301222641	0.334	0.2	Biological Process	0.108634433568992	0.418305301222641	1	5
GO:0060513 prostatic bud formation	1	0.418305301222641	0.334	0.2	Biological Process	0.108634433568992	0.418305301222641	1	5
GO:0060526 prostate glandular acinus morphogenesis	1	0.418305301222641	0.334	0.2	Biological Process	0.108634433568992	0.418305301222641	1	5
GO:0060527 prostate epithelial cord arborization involved in prostate glandular acinus morphogenesis	1	0.418305301222641	0.334	0.2	Biological Process	0.108634433568992	0.418305301222641	1	5
GO:0060685 regulation of prostatic bud formation	1	0.418305301222641	0.334	0.2	Biological Process	0.108634433568992	0.418305301222641	1	5
GO:0060729 intestinal epithelial structure maintenance	1	0.418305301222641	0.334	0.2	Biological Process	0.108634433568992	0.418305301222641	1	5
GO:0060745 mammary gland branching involved in pregnancy	1	0.418305301222641	0.334	0.2	Biological Process	0.108634433568992	0.418305301222641	1	5
GO:0060750 epithelial cell proliferation involved in mammary gland duct elongation	1	0.418305301222641	0.334	0.2	Biological Process	0.108634433568992	0.418305301222641	1	5
GO:0061083 regulation of protein refolding	1	0.418305301222641	0.334	0.2	Biological Process	0.108634433568992	0.418305301222641	1	5
GO:0061624 fructose catabolic process to hydroxyacetone phosphate and glyceraldehyde-3-phosphate	1	0.418305301222641	0.334	0.2	Biological Process	0.108634433568992	0.418305301222641	1	5
GO:0061727 methylglyoxal catabolic process to lactate	1	0.418305301222641	0.334	0.2	Biological Process	0.108634433568992	0.418305301222641	1	5
GO:0070295 renal water absorption	1	0.418305301222641	0.334	0.2	Biological Process	0.108634433568992	0.418305301222641	1	5
GO:0070471 uterine smooth muscle contraction	1	0.418305301222641	0.334	0.2	Biological Process	0.108634433568992	0.418305301222641	1	5
GO:0072318 clathrin coat disassembly	1	0.418305301222641	0.334	0.2	Biological Process	0.108634433568992	0.418305301222641	1	5
GO:0090069 regulation of ribosome biogenesis	1	0.418305301222641	0.334	0.2	Biological Process	0.108634433568992	0.418305301222641	1	5
GO:0090074 negative regulation of protein homodimerization activity	1	0.418305301222641	0.334	0.2	Biological Process	0.108634433568992	0.418305301222641	1	5
GO:0090272 negative regulation of fibroblast growth factor production	1	0.418305301222641	0.334	0.2	Biological Process	0.108634433568992	0.418305301222641	1	5
GO:0090347 regulation of cellular organohalogen metabolic process	1	0.418305301222641	0.334	0.2	Biological Process	0.108634433568992	0.418305301222641	1	5
GO:0090348 regulation of cellular organofluorine metabolic process	1	0.418305301222641	0.334	0.2	Biological Process	0.108634433568992	0.418305301222641	1	5
GO:0090349 negative regulation of cellular organohalogen metabolic process	1	0.418305301222641	0.334	0.2	Biological Process	0.108634433568992	0.418305301222641	1	5
GO:0090350 negative regulation of cellular organofluorine metabolic process	1	0.418305301222641	0.334	0.2	Biological Process	0.108634433568992	0.418305301222641	1	5
GO:0097039 protein linear polyubiquitination	1	0.418305301222641	0.334	0.2	Biological Process	0.108634433568992	0.418305301222641	1	5
GO:0097154 GABAergic neuron differentiation	1	0.418305301222641	0.334	0.2	Biological Process	0.108634433568992	0.418305301222641	1	5
GO:0097252 oligodendrocyte apoptotic process	1	0.418305301222641	0.334	0.2	Biological Process	0.108634433568992	0.418305301222641	1	5
GO:0098903 regulation of membrane repolarization during action potential	1	0.418305301222641	0.334	0.2	Biological Process	0.108634433568992	0.418305301222641	1	5
GO:1900454 positive regulation of long term synaptic depression	1	0.418305301222641	0.334	0.2	Biological Process	0.108634433568992	0.418305301222641	1	5
GO:1901386 negative regulation of voltage-gated calcium channel activity	1	0.418305301222641	0.334	0.2	Biological Process	0.108634433568992	0.418305301222641	1	5
GO:1901538 changes to DNA methylation involved in embryo development	1	0.418305301222641	0.334	0.2	Biological Process	0.108634433568992	0.418305301222641	1	5
GO:1901857 positive regulation of cellular respiration	1	0.418305301222641	0.334	0.2	Biological Process	0.108634433568992	0.418305301222641	1	5
GO:1902603 carnitine transmembrane transport	1	0.418305301222641	0.334	0.2	Biological Process	0.108634433568992	0.418305301222641	1	5
GO:1904668 positive regulation of ubiquitin protein ligase activity	1	0.418305301222641	0.334	0.2	Biological Process	0.108634433568992	0.418305301222641	1	5
GO:2000324 positive regulation of glucocorticoid receptor signaling pathway	1	0.418305301222641	0.334	0.2	Biological Process	0.108634433568992	0.418305301222641	1	5
GO:2000819 regulation of nucleotide-excision repair	1	0.418305301222641	0.334	0.2	Biological Process	0.108634433568992	0.418305301222641	1	5
GO:2000849 regulation of glucocorticoid secretion	1	0.418305301222641	0.334	0.2	Biological Process	0.108634433568992	0.418305301222641	1	5
GO:2001187 positive regulation of CD8-positive, alpha-beta T cell activation	1	0.418305301222641	0.334	0.2	Biological Process	0.108634433568992	0.418305301222641	1	5
GO:0006986 response to unfolded protein	5	0.418305301222641	1.672	0.045	Biological Process	0.108811457066755	0.418305301222641	5	111
GO:0006635 fatty acid beta-oxidation	4	0.418305301222641	1.338	0.05	Biological Process	0.108914834609425	0.418305301222641	4	80
GO:0046889 positive regulation of lipid biosynthetic process	4	0.418305301222641	1.338	0.05	Biological Process	0.108914834609425	0.418305301222641	4	80
GO:0051297 centrosome organization	4	0.418305301222641	1.338	0.05	Biological Process	0.108914834609425	0.418305301222641	4	80
GO:0030335 positive regulation of cell migration	13	0.418305301222641	4.348	0.033	Biological Process	0.108920590108196	0.418305301222641	13	390
GO:1901699 cellular response to nitrogen compound	14	0.418305301222641	4.682	0.033	Biological Process	0.109019708031996	0.418305301222641	14	427
GO:0048585 negative regulation of response to stimulus	35	0.418305301222641	11.706	0.028	Biological Process	0.109080169069003	0.418305301222641	35	1244
GO:0033002 muscle cell proliferation	7	0.418305301222641	2.341	0.04	Biological Process	0.109356550852351	0.418305301222641	7	177
GO:0030865 cortical cytoskeleton organization	3	0.418305301222641	1.003	0.059	Biological Process	0.109425161750897	0.418305301222641	3	51
GO:0032623 interleukin-2 production	3	0.418305301222641	1.003	0.059	Biological Process	0.109425161750897	0.418305301222641	3	51
GO:0061178 regulation of insulin secretion involved in cellular response to glucose stimulus	3	0.418305301222641	1.003	0.059	Biological Process	0.109425161750897	0.418305301222641	3	51
GO:0090303 positive regulation of wound healing	3	0.418305301222641	1.003	0.059	Biological Process	0.109425161750897	0.418305301222641	3	51
GO:0001914 regulation of T cell mediated cytotoxicity	2	0.418305301222641	0.669	0.08	Biological Process	0.109824286493732	0.418305301222641	2	25
GO:0001958 endochondral ossification	2	0.418305301222641	0.669	0.08	Biological Process	0.109824286493732	0.418305301222641	2	25
GO:0006027 glycosaminoglycan catabolic process	2	0.418305301222641	0.669	0.08	Biological Process	0.109824286493732	0.418305301222641	2	25
GO:0007618 mating	2	0.418305301222641	0.669	0.08	Biological Process	0.109824286493732	0.418305301222641	2	25
GO:0033173 calcineurin-NFAT signaling cascade	2	0.418305301222641	0.669	0.08	Biological Process	0.109824286493732	0.418305301222641	2	25
GO:0036075 replacement ossification	2	0.418305301222641	0.669	0.08	Biological Process	0.109824286493732	0.418305301222641	2	25
GO:0048745 smooth muscle tissue development	2	0.418305301222641	0.669	0.08	Biological Process	0.109824286493732	0.418305301222641	2	25
GO:0061082 myeloid leukocyte cytokine production	2	0.418305301222641	0.669	0.08	Biological Process	0.109824286493732	0.418305301222641	2	25
GO:0098801 regulation of renal system process	2	0.418305301222641	0.669	0.08	Biological Process	0.109824286493732	0.418305301222641	2	25
GO:1904666 regulation of ubiquitin protein ligase activity	2	0.418305301222641	0.669	0.08	Biological Process	0.109824286493732	0.418305301222641	2	25
GO:0050714 positive regulation of protein secretion	7	0.425327298788016	2.341	0.039	Biological Process	0.111759488374193	0.425327298788016	7	178
GO:0034705 potassium channel complex	3	0.67142571199472	0.965	0.058	Cellular Component	0.111904285332453	0.67142571199472	3	52
GO:0051896 regulation of protein kinase B signaling	5	0.425552562847427	1.672	0.045	Biological Process	0.111910333671486	0.425552562847427	5	112
GO:0060191 regulation of lipase activity	4	0.427996422863496	1.338	0.049	Biological Process	0.112645192491749	0.427996422863496	4	81
GO:0001667 ameboidal-type cell migration	11	0.431370424916517	3.679	0.034	Biological Process	0.114014358391246	0.431370424916517	11	320
GO:0015370 solute:sodium symporter activity	2	0.328416938274522	0.694	0.077	Molecular Function	0.114162069118683	0.328416938274522	2	26
GO:0000302 response to reactive oxygen species	7	0.431370424916517	2.341	0.039	Biological Process	0.114190280885001	0.431370424916517	7	179
GO:0006101 citrate metabolic process	3	0.431370424916517	1.003	0.058	Biological Process	0.114276464063604	0.431370424916517	3	52
GO:0022029 telencephalon cell migration	3	0.431370424916517	1.003	0.058	Biological Process	0.114276464063604	0.431370424916517	3	52
GO:0048846 axon extension involved in axon guidance	3	0.431370424916517	1.003	0.058	Biological Process	0.114276464063604	0.431370424916517	3	52
GO:0050805 negative regulation of synaptic transmission	3	0.431370424916517	1.003	0.058	Biological Process	0.114276464063604	0.431370424916517	3	52
GO:1902284 neuron projection extension involved in neuron projection guidance	3	0.431370424916517	1.003	0.058	Biological Process	0.114276464063604	0.431370424916517	3	52
GO:2001238 positive regulation of extrinsic apoptotic signaling pathway	3	0.431370424916517	1.003	0.058	Biological Process	0.114276464063604	0.431370424916517	3	52
GO:0007269 neurotransmitter secretion	5	0.433943336153967	1.672	0.044	Biological Process	0.1150515284957	0.433943336153967	5	113
GO:0003824 catalytic activity	138	0.330609882492477	47.917	0.024	Molecular Function	0.115329028776445	0.330609882492477	138	5700
GO:0051249 regulation of lymphocyte activation	10	0.435565395279272	3.344	0.035	Biological Process	0.116000670713347	0.435565395279272	10	285
GO:0006206 pyrimidine nucleobase metabolic process	4	0.435565395279272	1.338	0.049	Biological Process	0.11643159695796	0.435565395279272	4	82
GO:0007043 cell-cell junction assembly	4	0.435565395279272	1.338	0.049	Biological Process	0.11643159695796	0.435565395279272	4	82
GO:0070988 demethylation	4	0.435565395279272	1.338	0.049	Biological Process	0.11643159695796	0.435565395279272	4	82
GO:0071774 response to fibroblast growth factor	4	0.435565395279272	1.338	0.049	Biological Process	0.11643159695796	0.435565395279272	4	82
GO:0031406 carboxylic acid binding	8	0.331371722797183	2.778	0.037	Molecular Function	0.116582080478886	0.331371722797183	8	218
GO:0032592 integral component of mitochondrial membrane	3	0.686273062906038	0.965	0.057	Cellular Component	0.116749481808592	0.686273062906038	3	53
GO:0061630 ubiquitin protein ligase activity	7	0.331371722797183	2.431	0.038	Molecular Function	0.116780397255238	0.331371722797183	7	183
GO:0031966 mitochondrial membrane	18	0.686273062906038	5.788	0.031	Cellular Component	0.117203012800825	0.686273062906038	18	589
GO:0000038 very long-chain fatty acid metabolic process	2	0.435565395279272	0.669	0.077	Biological Process	0.117263998298318	0.435565395279272	2	26
GO:0003156 regulation of organ formation	2	0.435565395279272	0.669	0.077	Biological Process	0.117263998298318	0.435565395279272	2	26
GO:0010866 regulation of triglyceride biosynthetic process	2	0.435565395279272	0.669	0.077	Biological Process	0.117263998298318	0.435565395279272	2	26
GO:0030325 adrenal gland development	2	0.435565395279272	0.669	0.077	Biological Process	0.117263998298318	0.435565395279272	2	26
GO:0032878 regulation of establishment or maintenance of cell polarity	2	0.435565395279272	0.669	0.077	Biological Process	0.117263998298318	0.435565395279272	2	26
GO:0033032 regulation of myeloid cell apoptotic process	2	0.435565395279272	0.669	0.077	Biological Process	0.117263998298318	0.435565395279272	2	26
GO:0048265 response to pain	2	0.435565395279272	0.669	0.077	Biological Process	0.117263998298318	0.435565395279272	2	26
GO:0050909 sensory perception of taste	2	0.435565395279272	0.669	0.077	Biological Process	0.117263998298318	0.435565395279272	2	26
GO:0051351 positive regulation of ligase activity	2	0.435565395279272	0.669	0.077	Biological Process	0.117263998298318	0.435565395279272	2	26
GO:0071709 membrane assembly	2	0.435565395279272	0.669	0.077	Biological Process	0.117263998298318	0.435565395279272	2	26
GO:0072525 pyridine-containing compound biosynthetic process	2	0.435565395279272	0.669	0.077	Biological Process	0.117263998298318	0.435565395279272	2	26
GO:0072604 interleukin-6 secretion	2	0.435565395279272	0.669	0.077	Biological Process	0.117263998298318	0.435565395279272	2	26
GO:0090200 positive regulation of release of cytochrome c from mitochondria	2	0.435565395279272	0.669	0.077	Biological Process	0.117263998298318	0.435565395279272	2	26
GO:0090342 regulation of cell aging	2	0.435565395279272	0.669	0.077	Biological Process	0.117263998298318	0.435565395279272	2	26
GO:0019953 sexual reproduction	15	0.43602984644128	5.017	0.032	Biological Process	0.117482950225725	0.43602984644128	15	470
GO:0050877 neurological system process	18	0.436760205895492	6.02	0.031	Biological Process	0.117773805251164	0.436760205895492	18	584
GO:0007270 neuron-neuron synaptic transmission	5	0.437190204909532	1.672	0.044	Biological Process	0.11823457052551	0.437190204909532	5	114
GO:0032886 regulation of microtubule-based process	6	0.437190204909532	2.007	0.041	Biological Process	0.118706578869055	0.437190204909532	6	147
GO:0033218 amide binding	9	0.331371722797183	3.125	0.035	Molecular Function	0.119200255803101	0.331371722797183	9	255
GO:0072350 tricarboxylic acid metabolic process	3	0.437190204909532	1.003	0.057	Biological Process	0.119207816567756	0.437190204909532	3	53
GO:0007613 memory	4	0.437190204909532	1.338	0.048	Biological Process	0.120273081465508	0.437190204909532	4	83
GO:0035335 peptidyl-tyrosine dephosphorylation	4	0.437190204909532	1.338	0.048	Biological Process	0.120273081465508	0.437190204909532	4	83
GO:0043200 response to amino acid	4	0.437190204909532	1.338	0.048	Biological Process	0.120273081465508	0.437190204909532	4	83
GO:0032940 secretion by cell	23	0.437190204909532	7.692	0.029	Biological Process	0.120915716136161	0.437190204909532	23	780
GO:0043177 organic acid binding	8	0.331371722797183	2.778	0.036	Molecular Function	0.121052116648668	0.331371722797183	8	220
GO:1903322 positive regulation of protein modification by small protein conjugation or removal	5	0.437190204909532	1.672	0.043	Biological Process	0.121458973591779	0.437190204909532	5	115
GO:0098573 intrinsic component of mitochondrial membrane	3	0.702678551674562	0.965	0.056	Cellular Component	0.121671963000306	0.702678551674562	3	54
GO:0005891 voltage-gated calcium channel complex	2	0.702678551674562	0.643	0.074	Cellular Component	0.122896454510983	0.702678551674562	2	27
GO:0060249 anatomical structure homeostasis	11	0.437190204909532	3.679	0.034	Biological Process	0.1231709922103	0.437190204909532	11	325
GO:0009150 purine ribonucleotide metabolic process	16	0.437190204909532	5.351	0.031	Biological Process	0.123754653768847	0.437190204909532	16	512
GO:0015908 fatty acid transport	4	0.437190204909532	1.338	0.048	Biological Process	0.124168658037216	0.437190204909532	4	84
GO:0021885 forebrain cell migration	3	0.437190204909532	1.003	0.056	Biological Process	0.124216750978053	0.437190204909532	3	54
GO:0034502 protein localization to chromosome	3	0.437190204909532	1.003	0.056	Biological Process	0.124216750978053	0.437190204909532	3	54
GO:0050766 positive regulation of phagocytosis	3	0.437190204909532	1.003	0.056	Biological Process	0.124216750978053	0.437190204909532	3	54
GO:0051340 regulation of ligase activity	3	0.437190204909532	1.003	0.056	Biological Process	0.124216750978053	0.437190204909532	3	54
GO:0065002 intracellular protein transmembrane transport	3	0.437190204909532	1.003	0.056	Biological Process	0.124216750978053	0.437190204909532	3	54
GO:0005979 regulation of glycogen biosynthetic process	2	0.437190204909532	0.669	0.074	Biological Process	0.12482622786183	0.437190204909532	2	27
GO:0006026 aminoglycan catabolic process	2	0.437190204909532	0.669	0.074	Biological Process	0.12482622786183	0.437190204909532	2	27
GO:0010762 regulation of fibroblast migration	2	0.437190204909532	0.669	0.074	Biological Process	0.12482622786183	0.437190204909532	2	27
GO:0010962 regulation of glucan biosynthetic process	2	0.437190204909532	0.669	0.074	Biological Process	0.12482622786183	0.437190204909532	2	27
GO:0030647 aminoglycoside antibiotic metabolic process	2	0.437190204909532	0.669	0.074	Biological Process	0.12482622786183	0.437190204909532	2	27
GO:0033028 myeloid cell apoptotic process	2	0.437190204909532	0.669	0.074	Biological Process	0.12482622786183	0.437190204909532	2	27
GO:0045920 negative regulation of exocytosis	2	0.437190204909532	0.669	0.074	Biological Process	0.12482622786183	0.437190204909532	2	27
GO:0050996 positive regulation of lipid catabolic process	2	0.437190204909532	0.669	0.074	Biological Process	0.12482622786183	0.437190204909532	2	27
GO:0051294 establishment of spindle orientation	2	0.437190204909532	0.669	0.074	Biological Process	0.12482622786183	0.437190204909532	2	27
GO:0071514 genetic imprinting	2	0.437190204909532	0.669	0.074	Biological Process	0.12482622786183	0.437190204909532	2	27
GO:0072698 protein localization to microtubule cytoskeleton	2	0.437190204909532	0.669	0.074	Biological Process	0.12482622786183	0.437190204909532	2	27
GO:1902175 regulation of oxidative stress-induced intrinsic apoptotic signaling pathway	2	0.437190204909532	0.669	0.074	Biological Process	0.12482622786183	0.437190204909532	2	27
GO:0019693 ribose phosphate metabolic process	17	0.437190204909532	5.686	0.031	Biological Process	0.125055330312339	0.437190204909532	17	551
GO:0031400 negative regulation of protein modification process	17	0.437190204909532	5.686	0.031	Biological Process	0.125055330312339	0.437190204909532	17	551
GO:0043405 regulation of MAP kinase activity	10	0.437190204909532	3.344	0.034	Biological Process	0.125855887029939	0.437190204909532	10	290
GO:0070201 regulation of establishment of protein localization	19	0.437190204909532	6.355	0.03	Biological Process	0.126630832281363	0.437190204909532	19	629
GO:0061659 ubiquitin-like protein ligase activity	7	0.331371722797183	2.431	0.037	Molecular Function	0.126727252088315	0.331371722797183	7	187
GO:2000147 positive regulation of cell motility	13	0.437190204909532	4.348	0.032	Biological Process	0.126946081877563	0.437190204909532	13	401
GO:0001884 pyrimidine nucleoside binding	1	0.331371722797183	0.347	0.167	Molecular Function	0.126951467852532	0.331371722797183	1	6
GO:0002054 nucleobase binding	1	0.331371722797183	0.347	0.167	Molecular Function	0.126951467852532	0.331371722797183	1	6
GO:0004070 aspartate carbamoyltransferase activity	1	0.331371722797183	0.347	0.167	Molecular Function	0.126951467852532	0.331371722797183	1	6
GO:0004088 carbamoyl-phosphate synthase (glutamine-hydrolyzing) activity	1	0.331371722797183	0.347	0.167	Molecular Function	0.126951467852532	0.331371722797183	1	6
GO:0004151 dihydroorotase activity	1	0.331371722797183	0.347	0.167	Molecular Function	0.126951467852532	0.331371722797183	1	6
GO:0004385 guanylate kinase activity	1	0.331371722797183	0.347	0.167	Molecular Function	0.126951467852532	0.331371722797183	1	6
GO:0004784 superoxide dismutase activity	1	0.331371722797183	0.347	0.167	Molecular Function	0.126951467852532	0.331371722797183	1	6
GO:0005499 vitamin D binding	1	0.331371722797183	0.347	0.167	Molecular Function	0.126951467852532	0.331371722797183	1	6
GO:0008127 quercetin 2,3-dioxygenase activity	1	0.331371722797183	0.347	0.167	Molecular Function	0.126951467852532	0.331371722797183	1	6
GO:0008188 neuropeptide receptor activity	1	0.331371722797183	0.347	0.167	Molecular Function	0.126951467852532	0.331371722797183	1	6
GO:0008239 dipeptidyl-peptidase activity	1	0.331371722797183	0.347	0.167	Molecular Function	0.126951467852532	0.331371722797183	1	6
GO:0008389 coumarin 7-hydroxylase activity	1	0.331371722797183	0.347	0.167	Molecular Function	0.126951467852532	0.331371722797183	1	6
GO:0015321 sodium-dependent phosphate transmembrane transporter activity	1	0.331371722797183	0.347	0.167	Molecular Function	0.126951467852532	0.331371722797183	1	6
GO:0016661 oxidoreductase activity, acting on other nitrogenous compounds as donors	1	0.331371722797183	0.347	0.167	Molecular Function	0.126951467852532	0.331371722797183	1	6
GO:0016714 oxidoreductase activity, acting on paired donors, with incorporation or reduction of molecular oxygen, reduced pteridine as one donor, and incorporation of one atom of oxygen	1	0.331371722797183	0.347	0.167	Molecular Function	0.126951467852532	0.331371722797183	1	6
GO:0016721 oxidoreductase activity, acting on superoxide radicals as acceptor	1	0.331371722797183	0.347	0.167	Molecular Function	0.126951467852532	0.331371722797183	1	6
GO:0030911 TPR domain binding	1	0.331371722797183	0.347	0.167	Molecular Function	0.126951467852532	0.331371722797183	1	6
GO:0032557 pyrimidine ribonucleotide binding	1	0.331371722797183	0.347	0.167	Molecular Function	0.126951467852532	0.331371722797183	1	6
GO:0042500 aspartic endopeptidase activity, intramembrane cleaving	1	0.331371722797183	0.347	0.167	Molecular Function	0.126951467852532	0.331371722797183	1	6
GO:0048273 mitogen-activated protein kinase p38 binding	1	0.331371722797183	0.347	0.167	Molecular Function	0.126951467852532	0.331371722797183	1	6
GO:0050733 RS domain binding	1	0.331371722797183	0.347	0.167	Molecular Function	0.126951467852532	0.331371722797183	1	6
GO:0052743 inositol tetrakisphosphate phosphatase activity	1	0.331371722797183	0.347	0.167	Molecular Function	0.126951467852532	0.331371722797183	1	6
GO:1990247 N6-methyladenosine-containing RNA binding	1	0.331371722797183	0.347	0.167	Molecular Function	0.126951467852532	0.331371722797183	1	6
GO:0009347 aspartate carbamoyltransferase complex	1	0.713637794740227	0.322	0.167	Cellular Component	0.127749975601646	0.713637794740227	1	6
GO:0043219 lateral loop	1	0.713637794740227	0.322	0.167	Cellular Component	0.127749975601646	0.713637794740227	1	6
GO:0035304 regulation of protein dephosphorylation	5	0.437190204909532	1.672	0.043	Biological Process	0.128029845400287	0.437190204909532	5	117
GO:0042089 cytokine biosynthetic process	4	0.437190204909532	1.338	0.047	Biological Process	0.128117318569054	0.437190204909532	4	85
GO:1901888 regulation of cell junction assembly	4	0.437190204909532	1.338	0.047	Biological Process	0.128117318569054	0.437190204909532	4	85
GO:0015078 hydrogen ion transmembrane transporter activity	5	0.333893017019128	1.736	0.042	Molecular Function	0.128326079980424	0.333893017019128	5	119
GO:0001775 cell activation	21	0.437190204909532	7.023	0.03	Biological Process	0.128448383903592	0.437190204909532	21	708
GO:0000447 endonucleolytic cleavage in ITS1 to separate SSU-rRNA from 5.8S rRNA and LSU-rRNA from tricistronic rRNA transcript (SSU-rRNA, 5.8S rRNA, LSU-rRNA)	1	0.437190204909532	0.334	0.167	Biological Process	0.128906610062707	0.437190204909532	1	6
GO:0003097 renal water transport	1	0.437190204909532	0.334	0.167	Biological Process	0.128906610062707	0.437190204909532	1	6
GO:0003306 Wnt signaling pathway involved in heart development	1	0.437190204909532	0.334	0.167	Biological Process	0.128906610062707	0.437190204909532	1	6
GO:0006001 fructose catabolic process	1	0.437190204909532	0.334	0.167	Biological Process	0.128906610062707	0.437190204909532	1	6
GO:0006108 malate metabolic process	1	0.437190204909532	0.334	0.167	Biological Process	0.128906610062707	0.437190204909532	1	6
GO:0006971 hypotonic response	1	0.437190204909532	0.334	0.167	Biological Process	0.128906610062707	0.437190204909532	1	6
GO:0007028 cytoplasm organization	1	0.437190204909532	0.334	0.167	Biological Process	0.128906610062707	0.437190204909532	1	6
GO:0008215 spermine metabolic process	1	0.437190204909532	0.334	0.167	Biological Process	0.128906610062707	0.437190204909532	1	6
GO:0009111 vitamin catabolic process	1	0.437190204909532	0.334	0.167	Biological Process	0.128906610062707	0.437190204909532	1	6
GO:0009186 deoxyribonucleoside diphosphate metabolic process	1	0.437190204909532	0.334	0.167	Biological Process	0.128906610062707	0.437190204909532	1	6
GO:0009405 pathogenesis	1	0.437190204909532	0.334	0.167	Biological Process	0.128906610062707	0.437190204909532	1	6
GO:0009438 methylglyoxal metabolic process	1	0.437190204909532	0.334	0.167	Biological Process	0.128906610062707	0.437190204909532	1	6
GO:0009445 putrescine metabolic process	1	0.437190204909532	0.334	0.167	Biological Process	0.128906610062707	0.437190204909532	1	6
GO:0010891 negative regulation of sequestering of triglyceride	1	0.437190204909532	0.334	0.167	Biological Process	0.128906610062707	0.437190204909532	1	6
GO:0014724 regulation of twitch skeletal muscle contraction	1	0.437190204909532	0.334	0.167	Biological Process	0.128906610062707	0.437190204909532	1	6
GO:0014728 regulation of the force of skeletal muscle contraction	1	0.437190204909532	0.334	0.167	Biological Process	0.128906610062707	0.437190204909532	1	6
GO:0014732 skeletal muscle atrophy	1	0.437190204909532	0.334	0.167	Biological Process	0.128906610062707	0.437190204909532	1	6
GO:0014862 regulation of skeletal muscle contraction by chemo-mechanical energy conversion	1	0.437190204909532	0.334	0.167	Biological Process	0.128906610062707	0.437190204909532	1	6
GO:0015712 hexose phosphate transport	1	0.437190204909532	0.334	0.167	Biological Process	0.128906610062707	0.437190204909532	1	6
GO:0015760 glucose-6-phosphate transport	1	0.437190204909532	0.334	0.167	Biological Process	0.128906610062707	0.437190204909532	1	6
GO:0018931 naphthalene metabolic process	1	0.437190204909532	0.334	0.167	Biological Process	0.128906610062707	0.437190204909532	1	6
GO:0021540 corpus callosum morphogenesis	1	0.437190204909532	0.334	0.167	Biological Process	0.128906610062707	0.437190204909532	1	6
GO:0021814 cell motility involved in cerebral cortex radial glia guided migration	1	0.437190204909532	0.334	0.167	Biological Process	0.128906610062707	0.437190204909532	1	6
GO:0031642 negative regulation of myelination	1	0.437190204909532	0.334	0.167	Biological Process	0.128906610062707	0.437190204909532	1	6
GO:0032525 somite rostral/caudal axis specification	1	0.437190204909532	0.334	0.167	Biological Process	0.128906610062707	0.437190204909532	1	6
GO:0032927 positive regulation of activin receptor signaling pathway	1	0.437190204909532	0.334	0.167	Biological Process	0.128906610062707	0.437190204909532	1	6
GO:0033076 isoquinoline alkaloid metabolic process	1	0.437190204909532	0.334	0.167	Biological Process	0.128906610062707	0.437190204909532	1	6
GO:0033159 negative regulation of protein import into nucleus, translocation	1	0.437190204909532	0.334	0.167	Biological Process	0.128906610062707	0.437190204909532	1	6
GO:0033239 negative regulation of cellular amine metabolic process	1	0.437190204909532	0.334	0.167	Biological Process	0.128906610062707	0.437190204909532	1	6
GO:0035740 CD8-positive, alpha-beta T cell proliferation	1	0.437190204909532	0.334	0.167	Biological Process	0.128906610062707	0.437190204909532	1	6
GO:0035754 B cell chemotaxis	1	0.437190204909532	0.334	0.167	Biological Process	0.128906610062707	0.437190204909532	1	6
GO:0035933 glucocorticoid secretion	1	0.437190204909532	0.334	0.167	Biological Process	0.128906610062707	0.437190204909532	1	6
GO:0036462 TRAIL-activated apoptotic signaling pathway	1	0.437190204909532	0.334	0.167	Biological Process	0.128906610062707	0.437190204909532	1	6
GO:0038033 positive regulation of endothelial cell chemotaxis by VEGF-activated vascular endothelial growth factor receptor signaling pathway	1	0.437190204909532	0.334	0.167	Biological Process	0.128906610062707	0.437190204909532	1	6
GO:0042045 epithelial fluid transport	1	0.437190204909532	0.334	0.167	Biological Process	0.128906610062707	0.437190204909532	1	6
GO:0042363 fat-soluble vitamin catabolic process	1	0.437190204909532	0.334	0.167	Biological Process	0.128906610062707	0.437190204909532	1	6
GO:0044339 canonical Wnt signaling pathway involved in osteoblast differentiation	1	0.437190204909532	0.334	0.167	Biological Process	0.128906610062707	0.437190204909532	1	6
GO:0045072 regulation of interferon-gamma biosynthetic process	1	0.437190204909532	0.334	0.167	Biological Process	0.128906610062707	0.437190204909532	1	6
GO:0045760 positive regulation of action potential	1	0.437190204909532	0.334	0.167	Biological Process	0.128906610062707	0.437190204909532	1	6
GO:0046813 receptor-mediated virion attachment to host cell	1	0.437190204909532	0.334	0.167	Biological Process	0.128906610062707	0.437190204909532	1	6
GO:0048021 regulation of melanin biosynthetic process	1	0.437190204909532	0.334	0.167	Biological Process	0.128906610062707	0.437190204909532	1	6
GO:0048386 positive regulation of retinoic acid receptor signaling pathway	1	0.437190204909532	0.334	0.167	Biological Process	0.128906610062707	0.437190204909532	1	6
GO:0048570 notochord morphogenesis	1	0.437190204909532	0.334	0.167	Biological Process	0.128906610062707	0.437190204909532	1	6
GO:0051593 response to folic acid	1	0.437190204909532	0.334	0.167	Biological Process	0.128906610062707	0.437190204909532	1	6
GO:0060024 rhythmic synaptic transmission	1	0.437190204909532	0.334	0.167	Biological Process	0.128906610062707	0.437190204909532	1	6
GO:0060027 convergent extension involved in gastrulation	1	0.437190204909532	0.334	0.167	Biological Process	0.128906610062707	0.437190204909532	1	6
GO:0060278 regulation of ovulation	1	0.437190204909532	0.334	0.167	Biological Process	0.128906610062707	0.437190204909532	1	6
GO:0060279 positive regulation of ovulation	1	0.437190204909532	0.334	0.167	Biological Process	0.128906610062707	0.437190204909532	1	6
GO:0060452 positive regulation of cardiac muscle contraction	1	0.437190204909532	0.334	0.167	Biological Process	0.128906610062707	0.437190204909532	1	6
GO:0060601 lateral sprouting from an epithelium	1	0.437190204909532	0.334	0.167	Biological Process	0.128906610062707	0.437190204909532	1	6
GO:0060687 regulation of branching involved in prostate gland morphogenesis	1	0.437190204909532	0.334	0.167	Biological Process	0.128906610062707	0.437190204909532	1	6
GO:0060737 prostate gland morphogenetic growth	1	0.437190204909532	0.334	0.167	Biological Process	0.128906610062707	0.437190204909532	1	6
GO:0060751 branch elongation involved in mammary gland duct branching	1	0.437190204909532	0.334	0.167	Biological Process	0.128906610062707	0.437190204909532	1	6
GO:0060911 cardiac cell fate commitment	1	0.437190204909532	0.334	0.167	Biological Process	0.128906610062707	0.437190204909532	1	6
GO:0061002 negative regulation of dendritic spine morphogenesis	1	0.437190204909532	0.334	0.167	Biological Process	0.128906610062707	0.437190204909532	1	6
GO:0061101 neuroendocrine cell differentiation	1	0.437190204909532	0.334	0.167	Biological Process	0.128906610062707	0.437190204909532	1	6
GO:0070124 mitochondrial translational initiation	1	0.437190204909532	0.334	0.167	Biological Process	0.128906610062707	0.437190204909532	1	6
GO:0070235 regulation of activation-induced cell death of T cells	1	0.437190204909532	0.334	0.167	Biological Process	0.128906610062707	0.437190204909532	1	6
GO:0070857 regulation of bile acid biosynthetic process	1	0.437190204909532	0.334	0.167	Biological Process	0.128906610062707	0.437190204909532	1	6
GO:0070885 negative regulation of calcineurin-NFAT signaling cascade	1	0.437190204909532	0.334	0.167	Biological Process	0.128906610062707	0.437190204909532	1	6
GO:0071276 cellular response to cadmium ion	1	0.437190204909532	0.334	0.167	Biological Process	0.128906610062707	0.437190204909532	1	6
GO:0071476 cellular hypotonic response	1	0.437190204909532	0.334	0.167	Biological Process	0.128906610062707	0.437190204909532	1	6
GO:0072177 mesonephric duct development	1	0.437190204909532	0.334	0.167	Biological Process	0.128906610062707	0.437190204909532	1	6
GO:0086073 bundle of His cell-Purkinje myocyte adhesion involved in cell communication	1	0.437190204909532	0.334	0.167	Biological Process	0.128906610062707	0.437190204909532	1	6
GO:0090080 positive regulation of MAPKKK cascade by fibroblast growth factor receptor signaling pathway	1	0.437190204909532	0.334	0.167	Biological Process	0.128906610062707	0.437190204909532	1	6
GO:0090219 negative regulation of lipid kinase activity	1	0.437190204909532	0.334	0.167	Biological Process	0.128906610062707	0.437190204909532	1	6
GO:0090345 cellular organohalogen metabolic process	1	0.437190204909532	0.334	0.167	Biological Process	0.128906610062707	0.437190204909532	1	6
GO:0090346 cellular organofluorine metabolic process	1	0.437190204909532	0.334	0.167	Biological Process	0.128906610062707	0.437190204909532	1	6
GO:0090420 naphthalene-containing compound metabolic process	1	0.437190204909532	0.334	0.167	Biological Process	0.128906610062707	0.437190204909532	1	6
GO:1900376 regulation of secondary metabolite biosynthetic process	1	0.437190204909532	0.334	0.167	Biological Process	0.128906610062707	0.437190204909532	1	6
GO:1900451 positive regulation of glutamate receptor signaling pathway	1	0.437190204909532	0.334	0.167	Biological Process	0.128906610062707	0.437190204909532	1	6
GO:1901078 negative regulation of relaxation of muscle	1	0.437190204909532	0.334	0.167	Biological Process	0.128906610062707	0.437190204909532	1	6
GO:1901621 negative regulation of smoothened signaling pathway involved in dorsal/ventral neural tube patterning	1	0.437190204909532	0.334	0.167	Biological Process	0.128906610062707	0.437190204909532	1	6
GO:1903748 negative regulation of establishment of protein localization to mitochondrion	1	0.437190204909532	0.334	0.167	Biological Process	0.128906610062707	0.437190204909532	1	6
GO:1990314 cellular response to insulin-like growth factor stimulus	1	0.437190204909532	0.334	0.167	Biological Process	0.128906610062707	0.437190204909532	1	6
GO:2000508 regulation of dendritic cell chemotaxis	1	0.437190204909532	0.334	0.167	Biological Process	0.128906610062707	0.437190204909532	1	6
GO:2000510 positive regulation of dendritic cell chemotaxis	1	0.437190204909532	0.334	0.167	Biological Process	0.128906610062707	0.437190204909532	1	6
GO:2000564 regulation of CD8-positive, alpha-beta T cell proliferation	1	0.437190204909532	0.334	0.167	Biological Process	0.128906610062707	0.437190204909532	1	6
GO:2000969 positive regulation of alpha-amino-3-hydroxy-5-methyl-4-isoxazole propionate selective glutamate receptor activity	1	0.437190204909532	0.334	0.167	Biological Process	0.128906610062707	0.437190204909532	1	6
GO:2001171 positive regulation of ATP biosynthetic process	1	0.437190204909532	0.334	0.167	Biological Process	0.128906610062707	0.437190204909532	1	6
GO:0033619 membrane protein proteolysis	3	0.437568187236383	1.003	0.055	Biological Process	0.129300786751737	0.437568187236383	3	55
GO:0051893 regulation of focal adhesion assembly	3	0.437568187236383	1.003	0.055	Biological Process	0.129300786751737	0.437568187236383	3	55
GO:0090109 regulation of cell-substrate junction assembly	3	0.437568187236383	1.003	0.055	Biological Process	0.129300786751737	0.437568187236383	3	55
GO:0055076 transition metal ion homeostasis	5	0.443941325476543	1.672	0.042	Biological Process	0.131375270558856	0.443941325476543	5	118
GO:0055123 digestive system development	5	0.443941325476543	1.672	0.042	Biological Process	0.131375270558856	0.443941325476543	5	118
GO:0072522 purine-containing compound biosynthetic process	7	0.445631331908254	2.341	0.038	Biological Process	0.131971372253683	0.445631331908254	7	186
GO:0001508 action potential	4	0.445800701049363	1.338	0.047	Biological Process	0.132118036115373	0.445800701049363	4	86
GO:0006376 mRNA splice site selection	2	0.445800701049363	0.669	0.071	Biological Process	0.132501608323955	0.445800701049363	2	28
GO:0009268 response to pH	2	0.445800701049363	0.669	0.071	Biological Process	0.132501608323955	0.445800701049363	2	28
GO:0015893 drug transport	2	0.445800701049363	0.669	0.071	Biological Process	0.132501608323955	0.445800701049363	2	28
GO:1900744 regulation of p38MAPK cascade	2	0.445800701049363	0.669	0.071	Biological Process	0.132501608323955	0.445800701049363	2	28
GO:0097060 synaptic membrane	7	0.725523142817195	2.251	0.037	Cellular Component	0.132617951588165	0.725523142817195	7	188
GO:0005788 endoplasmic reticulum lumen	4	0.725523142817195	1.286	0.046	Cellular Component	0.132863291585865	0.725523142817195	4	87
GO:0050920 regulation of chemotaxis	6	0.447408341139348	2.007	0.039	Biological Process	0.133075795630721	0.447408341139348	6	152
GO:0007189 adenylate cyclase-activating G-protein coupled receptor signaling pathway	3	0.45046115440448	1.003	0.054	Biological Process	0.134457434762216	0.45046115440448	3	56
GO:0010676 positive regulation of cellular carbohydrate metabolic process	3	0.45046115440448	1.003	0.054	Biological Process	0.134457434762216	0.45046115440448	3	56
GO:0006732 coenzyme metabolic process	14	0.45046115440448	4.682	0.032	Biological Process	0.134496788291325	0.45046115440448	14	443
GO:0023051 regulation of signaling	65	0.45046115440448	21.739	0.026	Biological Process	0.134710311725713	0.45046115440448	65	2510
GO:0006081 cellular aldehyde metabolic process	5	0.45046115440448	1.672	0.042	Biological Process	0.134759970593974	0.45046115440448	5	119
GO:0031214 biomineral tissue development	5	0.45046115440448	1.672	0.042	Biological Process	0.134759970593974	0.45046115440448	5	119
GO:0071248 cellular response to metal ion	5	0.45046115440448	1.672	0.042	Biological Process	0.134759970593974	0.45046115440448	5	119
GO:0099531 presynaptic process involved in synaptic transmission	5	0.45046115440448	1.672	0.042	Biological Process	0.134759970593974	0.45046115440448	5	119
GO:0015179 L-amino acid transmembrane transporter activity	3	0.348809262626048	1.042	0.053	Molecular Function	0.134912762533453	0.348809262626048	3	57
GO:0015297 antiporter activity	3	0.348809262626048	1.042	0.053	Molecular Function	0.134912762533453	0.348809262626048	3	57
GO:0009156 ribonucleoside monophosphate biosynthetic process	4	0.454192689826472	1.338	0.046	Biological Process	0.136169766150861	0.454192689826472	4	87
GO:0042107 cytokine metabolic process	4	0.454192689826472	1.338	0.046	Biological Process	0.136169766150861	0.454192689826472	4	87
GO:0045833 negative regulation of lipid metabolic process	4	0.454192689826472	1.338	0.046	Biological Process	0.136169766150861	0.454192689826472	4	87
GO:1901605 alpha-amino acid metabolic process	28	0.454252980903809	9.365	0.028	Biological Process	0.136285677880467	0.454252980903809	28	991
GO:0043549 regulation of kinase activity	20	0.454483758474484	6.689	0.03	Biological Process	0.136452801919757	0.454483758474484	20	675
GO:0031624 ubiquitin conjugating enzyme binding	2	0.352217699068701	0.694	0.069	Molecular Function	0.136662191682715	0.352217699068701	2	29
GO:0001725 stress fiber	4	0.729780463740462	1.286	0.045	Cellular Component	0.136884849747258	0.729780463740462	4	88
GO:0097517 contractile actin filament bundle	4	0.729780463740462	1.286	0.045	Cellular Component	0.136884849747258	0.729780463740462	4	88
GO:0006909 phagocytosis	7	0.456951182559201	2.341	0.037	Biological Process	0.137292030943374	0.456951182559201	7	188
GO:0051051 negative regulation of transport	13	0.45715689417652	4.348	0.032	Biological Process	0.137452299002891	0.45715689417652	13	407
GO:0000165 MAPK cascade	20	0.458101962865858	6.689	0.03	Biological Process	0.137835115684601	0.458101962865858	20	676
GO:0001772 immunological synapse	2	0.729780463740462	0.643	0.069	Cellular Component	0.138147742107248	0.729780463740462	2	29
GO:0035303 regulation of dephosphorylation	5	0.458930962042161	1.672	0.042	Biological Process	0.138183391112415	0.458930962042161	5	120
GO:0030855 epithelial cell differentiation	15	0.459722678602332	5.017	0.031	Biological Process	0.139546374247577	0.459722678602332	15	484
GO:0006000 fructose metabolic process	3	0.459722678602332	1.003	0.053	Biological Process	0.139684200772068	0.459722678602332	3	57
GO:0046634 regulation of alpha-beta T cell activation	3	0.459722678602332	1.003	0.053	Biological Process	0.139684200772068	0.459722678602332	3	57
GO:0046824 positive regulation of nucleocytoplasmic transport	3	0.459722678602332	1.003	0.053	Biological Process	0.139684200772068	0.459722678602332	3	57
GO:1903391 regulation of adherens junction organization	3	0.459722678602332	1.003	0.053	Biological Process	0.139684200772068	0.459722678602332	3	57
GO:0051050 positive regulation of transport	24	0.459722678602332	8.027	0.029	Biological Process	0.140045761003394	0.459722678602332	24	835
GO:0046686 response to cadmium ion	2	0.459722678602332	0.669	0.069	Biological Process	0.140281132817545	0.459722678602332	2	29
GO:0070528 protein kinase C signaling	2	0.459722678602332	0.669	0.069	Biological Process	0.140281132817545	0.459722678602332	2	29
GO:0071622 regulation of granulocyte chemotaxis	2	0.459722678602332	0.669	0.069	Biological Process	0.140281132817545	0.459722678602332	2	29
GO:0061134 peptidase regulator activity	6	0.353044585828022	2.083	0.038	Molecular Function	0.140481798570814	0.353044585828022	6	157
GO:0051346 negative regulation of hydrolase activity	11	0.459722678602332	3.679	0.033	Biological Process	0.140655365960049	0.459722678602332	11	334
GO:0004725 protein tyrosine phosphatase activity	4	0.353044585828022	1.389	0.044	Molecular Function	0.142575538741754	0.353044585828022	4	90
GO:0042578 phosphoric ester hydrolase activity	11	0.353044585828022	3.819	0.032	Molecular Function	0.143668311317253	0.353044585828022	11	341
GO:0001221 transcription cofactor binding	2	0.353044585828022	0.694	0.067	Molecular Function	0.144366087892606	0.353044585828022	2	30
GO:0009975 cyclase activity	2	0.353044585828022	0.694	0.067	Molecular Function	0.144366087892606	0.353044585828022	2	30
GO:0032880 regulation of protein localization	23	0.459722678602332	7.692	0.029	Biological Process	0.144671666580346	0.459722678602332	23	799
GO:0071900 regulation of protein serine/threonine kinase activity	13	0.459722678602332	4.348	0.032	Biological Process	0.144715854089293	0.459722678602332	13	411
GO:0033692 cellular polysaccharide biosynthetic process	3	0.459722678602332	1.003	0.052	Biological Process	0.14497858871351	0.459722678602332	3	58
GO:0035773 insulin secretion involved in cellular response to glucose stimulus	3	0.459722678602332	1.003	0.052	Biological Process	0.14497858871351	0.459722678602332	3	58
GO:0046173 polyol biosynthetic process	3	0.459722678602332	1.003	0.052	Biological Process	0.14497858871351	0.459722678602332	3	58
GO:0048008 platelet-derived growth factor receptor signaling pathway	3	0.459722678602332	1.003	0.052	Biological Process	0.14497858871351	0.459722678602332	3	58
GO:1904035 regulation of epithelial cell apoptotic process	3	0.459722678602332	1.003	0.052	Biological Process	0.14497858871351	0.459722678602332	3	58
GO:0008406 gonad development	6	0.459722678602332	2.007	0.038	Biological Process	0.145139205424813	0.459722678602332	6	156
GO:0045137 development of primary sexual characteristics	6	0.459722678602332	2.007	0.038	Biological Process	0.145139205424813	0.459722678602332	6	156
GO:0005267 potassium channel activity	3	0.353044585828022	1.042	0.051	Molecular Function	0.145272810206196	0.353044585828022	3	59
GO:0015294 solute:cation symporter activity	3	0.353044585828022	1.042	0.051	Molecular Function	0.145272810206196	0.353044585828022	3	59
GO:0071417 cellular response to organonitrogen compound	12	0.459722678602332	4.013	0.032	Biological Process	0.14598119698946	0.459722678602332	12	374
GO:0006733 oxidoreduction coenzyme metabolic process	9	0.459722678602332	3.01	0.034	Biological Process	0.1460924758471	0.459722678602332	9	263
GO:0098794 postsynapse	11	0.754067802278765	3.537	0.032	Cellular Component	0.146425760957154	0.754067802278765	11	340
GO:0004030 aldehyde dehydrogenase [NAD(P)+] activity	1	0.353044585828022	0.347	0.143	Molecular Function	0.146489736347245	0.353044585828022	1	7
GO:0004087 carbamoyl-phosphate synthase (ammonia) activity	1	0.353044585828022	0.347	0.143	Molecular Function	0.146489736347245	0.353044585828022	1	7
GO:0004128 cytochrome-b5 reductase activity, acting on NAD(P)H	1	0.353044585828022	0.347	0.143	Molecular Function	0.146489736347245	0.353044585828022	1	7
GO:0004726 non-membrane spanning protein tyrosine phosphatase activity	1	0.353044585828022	0.347	0.143	Molecular Function	0.146489736347245	0.353044585828022	1	7
GO:0004936 alpha-adrenergic receptor activity	1	0.353044585828022	0.347	0.143	Molecular Function	0.146489736347245	0.353044585828022	1	7
GO:0008432 JUN kinase binding	1	0.353044585828022	0.347	0.143	Molecular Function	0.146489736347245	0.353044585828022	1	7
GO:0016406 carnitine O-acyltransferase activity	1	0.353044585828022	0.347	0.143	Molecular Function	0.146489736347245	0.353044585828022	1	7
GO:0016500 protein-hormone receptor activity	1	0.353044585828022	0.347	0.143	Molecular Function	0.146489736347245	0.353044585828022	1	7
GO:0016594 glycine binding	1	0.353044585828022	0.347	0.143	Molecular Function	0.146489736347245	0.353044585828022	1	7
GO:0016743 carboxyl- or carbamoyltransferase activity	1	0.353044585828022	0.347	0.143	Molecular Function	0.146489736347245	0.353044585828022	1	7
GO:0030292 protein tyrosine kinase inhibitor activity	1	0.353044585828022	0.347	0.143	Molecular Function	0.146489736347245	0.353044585828022	1	7
GO:0048018 receptor agonist activity	1	0.353044585828022	0.347	0.143	Molecular Function	0.146489736347245	0.353044585828022	1	7
GO:0055131 C3HC4-type RING finger domain binding	1	0.353044585828022	0.347	0.143	Molecular Function	0.146489736347245	0.353044585828022	1	7
GO:0070324 thyroid hormone binding	1	0.353044585828022	0.347	0.143	Molecular Function	0.146489736347245	0.353044585828022	1	7
GO:0070573 metallodipeptidase activity	1	0.353044585828022	0.347	0.143	Molecular Function	0.146489736347245	0.353044585828022	1	7
GO:0032103 positive regulation of response to external stimulus	8	0.459722678602332	2.676	0.035	Biological Process	0.146516450526998	0.459722678602332	8	227
GO:0005951 carbamoyl-phosphate synthase complex	1	0.754067802278765	0.322	0.143	Cellular Component	0.147400084807578	0.754067802278765	1	7
GO:0070847 core mediator complex	1	0.754067802278765	0.322	0.143	Cellular Component	0.147400084807578	0.754067802278765	1	7
GO:0000002 mitochondrial genome maintenance	2	0.459722678602332	0.669	0.067	Biological Process	0.148156143032677	0.459722678602332	2	30
GO:0001912 positive regulation of leukocyte mediated cytotoxicity	2	0.459722678602332	0.669	0.067	Biological Process	0.148156143032677	0.459722678602332	2	30
GO:0001913 T cell mediated cytotoxicity	2	0.459722678602332	0.669	0.067	Biological Process	0.148156143032677	0.459722678602332	2	30
GO:0010863 positive regulation of phospholipase C activity	2	0.459722678602332	0.669	0.067	Biological Process	0.148156143032677	0.459722678602332	2	30
GO:0034435 cholesterol esterification	2	0.459722678602332	0.669	0.067	Biological Process	0.148156143032677	0.459722678602332	2	30
GO:0044380 protein localization to cytoskeleton	2	0.459722678602332	0.669	0.067	Biological Process	0.148156143032677	0.459722678602332	2	30
GO:0045742 positive regulation of epidermal growth factor receptor signaling pathway	2	0.459722678602332	0.669	0.067	Biological Process	0.148156143032677	0.459722678602332	2	30
GO:0046426 negative regulation of JAK-STAT cascade	2	0.459722678602332	0.669	0.067	Biological Process	0.148156143032677	0.459722678602332	2	30
GO:0050433 regulation of catecholamine secretion	2	0.459722678602332	0.669	0.067	Biological Process	0.148156143032677	0.459722678602332	2	30
GO:1901976 regulation of cell cycle checkpoint	2	0.459722678602332	0.669	0.067	Biological Process	0.148156143032677	0.459722678602332	2	30
GO:1904893 negative regulation of STAT cascade	2	0.459722678602332	0.669	0.067	Biological Process	0.148156143032677	0.459722678602332	2	30
GO:0001505 regulation of neurotransmitter levels	6	0.459722678602332	2.007	0.038	Biological Process	0.148231122661638	0.459722678602332	6	157
GO:0051224 negative regulation of protein transport	6	0.459722678602332	2.007	0.038	Biological Process	0.148231122661638	0.459722678602332	6	157
GO:0031396 regulation of protein ubiquitination	7	0.459722678602332	2.341	0.036	Biological Process	0.148242679399432	0.459722678602332	7	192
GO:0090101 negative regulation of transmembrane receptor protein serine/threonine kinase signaling pathway	4	0.459722678602332	1.338	0.044	Biological Process	0.148620348072196	0.459722678602332	4	90
GO:0001764 neuron migration	5	0.459722678602332	1.672	0.041	Biological Process	0.148680252577223	0.459722678602332	5	123
GO:1903036 positive regulation of response to wounding	5	0.459722678602332	1.672	0.041	Biological Process	0.148680252577223	0.459722678602332	5	123
GO:0031399 regulation of protein modification process	39	0.459722678602332	13.043	0.027	Biological Process	0.148712807373904	0.459722678602332	39	1448
GO:0007267 cell-cell signaling	21	0.459722678602332	7.023	0.029	Biological Process	0.14871476158717	0.459722678602332	21	723
GO:0001580 detection of chemical stimulus involved in sensory perception of bitter taste	1	0.459722678602332	0.334	0.143	Biological Process	0.148719246879324	0.459722678602332	1	7
GO:0001710 mesodermal cell fate commitment	1	0.459722678602332	0.334	0.143	Biological Process	0.148719246879324	0.459722678602332	1	7
GO:0002329 pre-B cell differentiation	1	0.459722678602332	0.334	0.143	Biological Process	0.148719246879324	0.459722678602332	1	7
GO:0002476 antigen processing and presentation of endogenous peptide antigen via MHC class Ib	1	0.459722678602332	0.334	0.143	Biological Process	0.148719246879324	0.459722678602332	1	7
GO:0002488 antigen processing and presentation of endogenous peptide antigen via MHC class Ib via ER pathway	1	0.459722678602332	0.334	0.143	Biological Process	0.148719246879324	0.459722678602332	1	7
GO:0002489 antigen processing and presentation of endogenous peptide antigen via MHC class Ib via ER pathway, TAP-dependent	1	0.459722678602332	0.334	0.143	Biological Process	0.148719246879324	0.459722678602332	1	7
GO:0003010 voluntary skeletal muscle contraction	1	0.459722678602332	0.334	0.143	Biological Process	0.148719246879324	0.459722678602332	1	7
GO:0003139 secondary heart field specification	1	0.459722678602332	0.334	0.143	Biological Process	0.148719246879324	0.459722678602332	1	7
GO:0007614 short-term memory	1	0.459722678602332	0.334	0.143	Biological Process	0.148719246879324	0.459722678602332	1	7
GO:0008105 asymmetric protein localization	1	0.459722678602332	0.334	0.143	Biological Process	0.148719246879324	0.459722678602332	1	7
GO:0009133 nucleoside diphosphate biosynthetic process	1	0.459722678602332	0.334	0.143	Biological Process	0.148719246879324	0.459722678602332	1	7
GO:0010635 regulation of mitochondrial fusion	1	0.459722678602332	0.334	0.143	Biological Process	0.148719246879324	0.459722678602332	1	7
GO:0014721 twitch skeletal muscle contraction	1	0.459722678602332	0.334	0.143	Biological Process	0.148719246879324	0.459722678602332	1	7
GO:0014891 striated muscle atrophy	1	0.459722678602332	0.334	0.143	Biological Process	0.148719246879324	0.459722678602332	1	7
GO:0017062 respiratory chain complex III assembly	1	0.459722678602332	0.334	0.143	Biological Process	0.148719246879324	0.459722678602332	1	7
GO:0019626 short-chain fatty acid catabolic process	1	0.459722678602332	0.334	0.143	Biological Process	0.148719246879324	0.459722678602332	1	7
GO:0021559 trigeminal nerve development	1	0.459722678602332	0.334	0.143	Biological Process	0.148719246879324	0.459722678602332	1	7
GO:0021636 trigeminal nerve morphogenesis	1	0.459722678602332	0.334	0.143	Biological Process	0.148719246879324	0.459722678602332	1	7
GO:0021637 trigeminal nerve structural organization	1	0.459722678602332	0.334	0.143	Biological Process	0.148719246879324	0.459722678602332	1	7
GO:0032276 regulation of gonadotropin secretion	1	0.459722678602332	0.334	0.143	Biological Process	0.148719246879324	0.459722678602332	1	7
GO:0032762 mast cell cytokine production	1	0.459722678602332	0.334	0.143	Biological Process	0.148719246879324	0.459722678602332	1	7
GO:0033262 regulation of nuclear cell cycle DNA replication	1	0.459722678602332	0.334	0.143	Biological Process	0.148719246879324	0.459722678602332	1	7
GO:0034551 mitochondrial respiratory chain complex III assembly	1	0.459722678602332	0.334	0.143	Biological Process	0.148719246879324	0.459722678602332	1	7
GO:0036066 protein O-linked fucosylation	1	0.459722678602332	0.334	0.143	Biological Process	0.148719246879324	0.459722678602332	1	7
GO:0038089 positive regulation of cell migration by vascular endothelial growth factor signaling pathway	1	0.459722678602332	0.334	0.143	Biological Process	0.148719246879324	0.459722678602332	1	7
GO:0042095 interferon-gamma biosynthetic process	1	0.459722678602332	0.334	0.143	Biological Process	0.148719246879324	0.459722678602332	1	7
GO:0042270 protection from natural killer cell mediated cytotoxicity	1	0.459722678602332	0.334	0.143	Biological Process	0.148719246879324	0.459722678602332	1	7
GO:0043435 response to corticotropin-releasing hormone	1	0.459722678602332	0.334	0.143	Biological Process	0.148719246879324	0.459722678602332	1	7
GO:0043584 nose development	1	0.459722678602332	0.334	0.143	Biological Process	0.148719246879324	0.459722678602332	1	7
GO:0044341 sodium-dependent phosphate transport	1	0.459722678602332	0.334	0.143	Biological Process	0.148719246879324	0.459722678602332	1	7
GO:0045764 positive regulation of cellular amino acid metabolic process	1	0.459722678602332	0.334	0.143	Biological Process	0.148719246879324	0.459722678602332	1	7
GO:0046710 GDP metabolic process	1	0.459722678602332	0.334	0.143	Biological Process	0.148719246879324	0.459722678602332	1	7
GO:0046880 regulation of follicle-stimulating hormone secretion	1	0.459722678602332	0.334	0.143	Biological Process	0.148719246879324	0.459722678602332	1	7
GO:0048341 paraxial mesoderm formation	1	0.459722678602332	0.334	0.143	Biological Process	0.148719246879324	0.459722678602332	1	7
GO:0048681 negative regulation of axon regeneration	1	0.459722678602332	0.334	0.143	Biological Process	0.148719246879324	0.459722678602332	1	7
GO:0048934 peripheral nervous system neuron differentiation	1	0.459722678602332	0.334	0.143	Biological Process	0.148719246879324	0.459722678602332	1	7
GO:0048935 peripheral nervous system neuron development	1	0.459722678602332	0.334	0.143	Biological Process	0.148719246879324	0.459722678602332	1	7
GO:0051086 chaperone mediated protein folding independent of cofactor	1	0.459722678602332	0.334	0.143	Biological Process	0.148719246879324	0.459722678602332	1	7
GO:0051176 positive regulation of sulfur metabolic process	1	0.459722678602332	0.334	0.143	Biological Process	0.148719246879324	0.459722678602332	1	7
GO:0060011 Sertoli cell proliferation	1	0.459722678602332	0.334	0.143	Biological Process	0.148719246879324	0.459722678602332	1	7
GO:0060134 prepulse inhibition	1	0.459722678602332	0.334	0.143	Biological Process	0.148719246879324	0.459722678602332	1	7
GO:0071376 cellular response to corticotropin-releasing hormone stimulus	1	0.459722678602332	0.334	0.143	Biological Process	0.148719246879324	0.459722678602332	1	7
GO:0071493 cellular response to UV-B	1	0.459722678602332	0.334	0.143	Biological Process	0.148719246879324	0.459722678602332	1	7
GO:0072319 vesicle uncoating	1	0.459722678602332	0.334	0.143	Biological Process	0.148719246879324	0.459722678602332	1	7
GO:0072526 pyridine-containing compound catabolic process	1	0.459722678602332	0.334	0.143	Biological Process	0.148719246879324	0.459722678602332	1	7
GO:0086042 cardiac muscle cell-cardiac muscle cell adhesion	1	0.459722678602332	0.334	0.143	Biological Process	0.148719246879324	0.459722678602332	1	7
GO:0090269 fibroblast growth factor production	1	0.459722678602332	0.334	0.143	Biological Process	0.148719246879324	0.459722678602332	1	7
GO:0090270 regulation of fibroblast growth factor production	1	0.459722678602332	0.334	0.143	Biological Process	0.148719246879324	0.459722678602332	1	7
GO:0097033 mitochondrial respiratory chain complex III biogenesis	1	0.459722678602332	0.334	0.143	Biological Process	0.148719246879324	0.459722678602332	1	7
GO:0097340 inhibition of cysteine-type endopeptidase activity	1	0.459722678602332	0.334	0.143	Biological Process	0.148719246879324	0.459722678602332	1	7
GO:0097341 zymogen inhibition	1	0.459722678602332	0.334	0.143	Biological Process	0.148719246879324	0.459722678602332	1	7
GO:1900157 regulation of bone mineralization involved in bone maturation	1	0.459722678602332	0.334	0.143	Biological Process	0.148719246879324	0.459722678602332	1	7
GO:1901620 regulation of smoothened signaling pathway involved in dorsal/ventral neural tube patterning	1	0.459722678602332	0.334	0.143	Biological Process	0.148719246879324	0.459722678602332	1	7
GO:1903012 positive regulation of bone development	1	0.459722678602332	0.334	0.143	Biological Process	0.148719246879324	0.459722678602332	1	7
GO:1903054 negative regulation of extracellular matrix organization	1	0.459722678602332	0.334	0.143	Biological Process	0.148719246879324	0.459722678602332	1	7
GO:1903224 regulation of endodermal cell differentiation	1	0.459722678602332	0.334	0.143	Biological Process	0.148719246879324	0.459722678602332	1	7
GO:1903799 negative regulation of production of miRNAs involved in gene silencing by miRNA	1	0.459722678602332	0.334	0.143	Biological Process	0.148719246879324	0.459722678602332	1	7
GO:1990001 inhibition of cysteine-type endopeptidase activity involved in apoptotic process	1	0.459722678602332	0.334	0.143	Biological Process	0.148719246879324	0.459722678602332	1	7
GO:2000380 regulation of mesoderm development	1	0.459722678602332	0.334	0.143	Biological Process	0.148719246879324	0.459722678602332	1	7
GO:2000484 positive regulation of interleukin-8 secretion	1	0.459722678602332	0.334	0.143	Biological Process	0.148719246879324	0.459722678602332	1	7
GO:2000542 negative regulation of gastrulation	1	0.459722678602332	0.334	0.143	Biological Process	0.148719246879324	0.459722678602332	1	7
GO:2000807 regulation of synaptic vesicle clustering	1	0.459722678602332	0.334	0.143	Biological Process	0.148719246879324	0.459722678602332	1	7
GO:2001223 negative regulation of neuron migration	1	0.459722678602332	0.334	0.143	Biological Process	0.148719246879324	0.459722678602332	1	7
GO:0006029 proteoglycan metabolic process	3	0.462571117209812	1.003	0.051	Biological Process	0.150338103784106	0.462571117209812	3	59
GO:0007422 peripheral nervous system development	3	0.462571117209812	1.003	0.051	Biological Process	0.150338103784106	0.462571117209812	3	59
GO:0008593 regulation of Notch signaling pathway	3	0.462571117209812	1.003	0.051	Biological Process	0.150338103784106	0.462571117209812	3	59
GO:0010507 negative regulation of autophagy	3	0.462571117209812	1.003	0.051	Biological Process	0.150338103784106	0.462571117209812	3	59
GO:0050810 regulation of steroid biosynthetic process	3	0.462571117209812	1.003	0.051	Biological Process	0.150338103784106	0.462571117209812	3	59
GO:0051963 regulation of synapse assembly	3	0.462571117209812	1.003	0.051	Biological Process	0.150338103784106	0.462571117209812	3	59
GO:0071806 protein transmembrane transport	3	0.462571117209812	1.003	0.051	Biological Process	0.150338103784106	0.462571117209812	3	59
GO:0009259 ribonucleotide metabolic process	16	0.467532829510628	5.351	0.03	Biological Process	0.152157440522933	0.467532829510628	16	530
GO:0035966 response to topologically incorrect protein	5	0.467532829510628	1.672	0.04	Biological Process	0.152252775838912	0.467532829510628	5	124
GO:1900180 regulation of protein localization to nucleus	5	0.467532829510628	1.672	0.04	Biological Process	0.152252775838912	0.467532829510628	5	124
GO:0042552 myelination	4	0.469103722166809	1.338	0.044	Biological Process	0.152865374033681	0.469103722166809	4	91
GO:0022857 transmembrane transporter activity	21	0.367584193185718	7.292	0.028	Molecular Function	0.152972614055256	0.367584193185718	21	738
GO:0007548 sex differentiation	7	0.471871299605918	2.341	0.036	Biological Process	0.153868866595598	0.471871299605918	7	194
GO:0006520 cellular amino acid metabolic process	29	0.472835845396765	9.699	0.028	Biological Process	0.154908038231962	0.472835845396765	29	1047
GO:0006695 cholesterol biosynthetic process	3	0.472835845396765	1.003	0.05	Biological Process	0.155760255365233	0.472835845396765	3	60
GO:0051705 multi-organism behavior	3	0.472835845396765	1.003	0.05	Biological Process	0.155760255365233	0.472835845396765	3	60
GO:1902653 secondary alcohol biosynthetic process	3	0.472835845396765	1.003	0.05	Biological Process	0.155760255365233	0.472835845396765	3	60
GO:0051093 negative regulation of developmental process	21	0.472835845396765	7.023	0.029	Biological Process	0.15585519954486	0.472835845396765	21	728
GO:0002707 negative regulation of lymphocyte mediated immunity	2	0.472835845396765	0.669	0.065	Biological Process	0.156118318111833	0.472835845396765	2	31
GO:0033006 regulation of mast cell activation involved in immune response	2	0.472835845396765	0.669	0.065	Biological Process	0.156118318111833	0.472835845396765	2	31
GO:0034433 steroid esterification	2	0.472835845396765	0.669	0.065	Biological Process	0.156118318111833	0.472835845396765	2	31
GO:0034434 sterol esterification	2	0.472835845396765	0.669	0.065	Biological Process	0.156118318111833	0.472835845396765	2	31
GO:0043304 regulation of mast cell degranulation	2	0.472835845396765	0.669	0.065	Biological Process	0.156118318111833	0.472835845396765	2	31
GO:0043650 dicarboxylic acid biosynthetic process	2	0.472835845396765	0.669	0.065	Biological Process	0.156118318111833	0.472835845396765	2	31
GO:0044091 membrane biogenesis	2	0.472835845396765	0.669	0.065	Biological Process	0.156118318111833	0.472835845396765	2	31
GO:0045933 positive regulation of muscle contraction	2	0.472835845396765	0.669	0.065	Biological Process	0.156118318111833	0.472835845396765	2	31
GO:0048016 inositol phosphate-mediated signaling	2	0.472835845396765	0.669	0.065	Biological Process	0.156118318111833	0.472835845396765	2	31
GO:0060512 prostate gland morphogenesis	2	0.472835845396765	0.669	0.065	Biological Process	0.156118318111833	0.472835845396765	2	31
GO:0060740 prostate gland epithelium morphogenesis	2	0.472835845396765	0.669	0.065	Biological Process	0.156118318111833	0.472835845396765	2	31
GO:0071320 cellular response to cAMP	2	0.472835845396765	0.669	0.065	Biological Process	0.156118318111833	0.472835845396765	2	31
GO:1901186 positive regulation of ERBB signaling pathway	2	0.472835845396765	0.669	0.065	Biological Process	0.156118318111833	0.472835845396765	2	31
GO:2000242 negative regulation of reproductive process	2	0.472835845396765	0.669	0.065	Biological Process	0.156118318111833	0.472835845396765	2	31
GO:0007188 adenylate cyclase-modulating G-protein coupled receptor signaling pathway	4	0.475668293577318	1.338	0.043	Biological Process	0.15715596862968	0.475668293577318	4	92
GO:0098656 anion transmembrane transport	6	0.476826735718033	2.007	0.037	Biological Process	0.157683566006016	0.476826735718033	6	160
GO:0051049 regulation of transport	41	0.476826735718033	13.712	0.027	Biological Process	0.157744102102713	0.476826735718033	41	1539
GO:0042180 cellular ketone metabolic process	9	0.477259330890801	3.01	0.034	Biological Process	0.158015661741278	0.477259330890801	9	268
GO:0001669 acrosomal vesicle	3	0.757123959554991	0.965	0.049	Cellular Component	0.158090461771979	0.757123959554991	3	61
GO:0010562 positive regulation of phosphorus metabolic process	23	0.477259330890801	7.692	0.028	Biological Process	0.158195586956912	0.477259330890801	23	809
GO:0045937 positive regulation of phosphate metabolic process	23	0.477259330890801	7.692	0.028	Biological Process	0.158195586956912	0.477259330890801	23	809
GO:0015075 ion transmembrane transporter activity	18	0.373726122106381	6.25	0.029	Molecular Function	0.158809100012554	0.373726122106381	18	622
GO:0001077 transcriptional activator activity, RNA polymerase II core promoter proximal region sequence-specific binding	6	0.373726122106381	2.083	0.037	Molecular Function	0.158893707290561	0.373726122106381	6	163
GO:0031072 heat shock protein binding	4	0.373726122106381	1.389	0.043	Molecular Function	0.159282586056679	0.373726122106381	4	94
GO:0001786 phosphatidylserine binding	2	0.373726122106381	0.694	0.062	Molecular Function	0.160030736775524	0.373726122106381	2	32
GO:0015296 anion:cation symporter activity	2	0.373726122106381	0.694	0.062	Molecular Function	0.160030736775524	0.373726122106381	2	32
GO:0051721 protein phosphatase 2A binding	2	0.373726122106381	0.694	0.062	Molecular Function	0.160030736775524	0.373726122106381	2	32
GO:0055085 transmembrane transport	27	0.479127333208415	9.03	0.028	Biological Process	0.160630396502692	0.479127333208415	27	971
GO:0051298 centrosome duplication	3	0.479127333208415	1.003	0.049	Biological Process	0.161242559770564	0.479127333208415	3	61
GO:0016830 carbon-carbon lyase activity	3	0.373726122106381	1.042	0.048	Molecular Function	0.161278829503329	0.373726122106381	3	62
GO:0019217 regulation of fatty acid metabolic process	4	0.479127333208415	1.338	0.043	Biological Process	0.161491006984765	0.479127333208415	4	93
GO:0019218 regulation of steroid metabolic process	4	0.479127333208415	1.338	0.043	Biological Process	0.161491006984765	0.479127333208415	4	93
GO:0031023 microtubule organizing center organization	4	0.479127333208415	1.338	0.043	Biological Process	0.161491006984765	0.479127333208415	4	93
GO:0032368 regulation of lipid transport	4	0.479127333208415	1.338	0.043	Biological Process	0.161491006984765	0.479127333208415	4	93
GO:0050921 positive regulation of chemotaxis	4	0.479127333208415	1.338	0.043	Biological Process	0.161491006984765	0.479127333208415	4	93
GO:0071887 leukocyte apoptotic process	4	0.479127333208415	1.338	0.043	Biological Process	0.161491006984765	0.479127333208415	4	93
GO:0040017 positive regulation of locomotion	13	0.479127333208415	4.348	0.031	Biological Process	0.161799982431061	0.479127333208415	13	420
GO:0008287 protein serine/threonine phosphatase complex	4	0.757123959554991	1.286	0.043	Cellular Component	0.162001776710736	0.757123959554991	4	94
GO:0019932 second-messenger-mediated signaling	7	0.479127333208415	2.341	0.036	Biological Process	0.16249101749583	0.479127333208415	7	197
GO:0051047 positive regulation of secretion	10	0.479127333208415	3.344	0.033	Biological Process	0.162617868918856	0.479127333208415	10	307
GO:0048514 blood vessel morphogenesis	14	0.479127333208415	4.682	0.031	Biological Process	0.163038996414165	0.479127333208415	14	459
GO:0006110 regulation of glycolytic process	2	0.479127333208415	0.669	0.062	Biological Process	0.164159663867157	0.479127333208415	2	32
GO:0006623 protein targeting to vacuole	2	0.479127333208415	0.669	0.062	Biological Process	0.164159663867157	0.479127333208415	2	32
GO:0030811 regulation of nucleotide catabolic process	2	0.479127333208415	0.669	0.062	Biological Process	0.164159663867157	0.479127333208415	2	32
GO:0042308 negative regulation of protein import into nucleus	2	0.479127333208415	0.669	0.062	Biological Process	0.164159663867157	0.479127333208415	2	32
[truncated: 3,947 more rows]
